# Supplementary material for: Biogeographic and disease-specific alterations in epidermal lipid composition and single-cell analysis of acral keratinocytes
Source: JCI Insight. 2022 Aug 22;7(16):e159762. doi: 10.1172/jci.insight.159762 (PMC9462509; doi:10.1172/jci.insight.159762)
Supplement: Supplemental table 1 [file jciinsight-7-159762-s281.xlsx]

## Sheet: Table_S1
Table S1. Targeted quantification of epidermal lipids across different biogeographic regions.
					Location	AB	AC	AL	AX	CK	DH	PF	PH	PLE	GB	UB	VF	AB	AC	AL	AX	CK	DH	PF	PH	PLE	GB	UB	VF	AB	AC	AL	AX	CK	DH	PF	PH	PLE	GB	UB	VF	AB	AC	AL	AX	CK	DH	PF	PH
					Sample #	1	2	3	4	5	6	7	8	9	10	11	12	13	14	15	16	17	18	19	20	21	22	23	24	25	26	27	28	29	30	31	32	33	34	35	36	37	38	39	40	41	42	43	44
					Volunteer #	1	1	1	1	1	1	1	1	1	1	1	1	2	2	2	2	2	2	2	2	2	2	2	2	3	3	3	3	3	3	3	3	3	3	3	3	4	4	4	4	4	4	4	4
Column1	Column2	Column3	Column4	Column5	Column6	Column7	Column8	Column9	Column10	Column11	Column12	Column13	Column14	Column15	Column16	Column17	Column18	Column19	Column20	Column21	Column22	Column23	Column24	Column25	Column26	Column27	Column28	Column29	Column30	Column31	Column32	Column33	Column34	Column35	Column36	Column37	Column38	Column39	Column40	Column41	Column42	Column43	Column44	Column45	Column46	Column47	Column48	Column49	Column50
CLASS	SUBCLASS	Old Name	New Common Name	Unit		DSN_1_AB	DSN_1_AC	DSN_1_AL	DSN_1_AX	DSN_1_CK	DSN_1_DH	DSN_1_PF	DSN_1_PH	DSN_1_PLE	DSN_1_GB	DSN_1_UB	DSN_1_VF	DSN_2_AB	DSN_2_AC	DSN_2_AL	DSN_2_AX	DSN_2_CK	DSN_2_DH	DSN_2_PF	DSN_2_PH	DSN_2_PLE	DSN_2_GB	DSN_2_UB	DSN_2_VF	DSN_3_AB	DSN_3_AC	DSN_3_AL	DSN_3_AX	DSN_3_CK	DSN_3_DH	DSN_3_PF	DSN_3_PH	DSN_3_PLE	DSN_3_GB	DSN_3_UB	DSN_3_VF	DSN_4_AB	DSN_4_AC	DSN_4_AL	DSN_4_AX	DSN_4_CK	DSN_4_DH	DSN_4_PF	DSN_4_PH
6-hydroxy ceramide	AH	H(C16)a24:0	Cer(t16:1(6OH)/24:0(2OH))	pmoles/tape		0.22492	0.384239	0.288179	0.324494	0.490842	0.267093	0.759106	0.100863	0.672418	0.253035	0.165176	1.56976	0.201491	0.130032	0.325666	0.326837	0.286422	0.325666	0.455698	0.0316294	0.383067	0.126518	0.14409	0.889138	0.0288179	0.506071	0.104611	0.317466	0.38541	0.101214	0.289351	0.0113749	0.125346	0.27295	0.118317	0.193291	0.132375	0.244835	0.169862	2.03834	0.214377	0.411182	0.25655	0.0830565
6-hydroxy ceramide	AH	H(C16)a25:0	Cer(t16:1(6OH)/25:0(2OH))	pmoles/tape		0.171033	0.190948	0.147604	0.193291	0.221406	0.107774	0.459212	0.0531843	0.297551	0.123003	0.0998084	0.760277	0.123003	0.102971	0.164004	0.175719	0.0769649	0.142918	0.226092	0.0164004	0.231949	0.0155804	0.101917	0.493185	0.0126518	0.22492	0.0486156	0.139404	0.162833	0.0470927	0.194462	0.0142918	0.0420554	0.097934	0.0945368	0.0605645	0.0523643	0.110586	0.0759106	0.680618	0.126518	0.179233	0.132375	0.0479127
6-hydroxy ceramide	AH	H(C16)a26:0	Cer(t16:1(6OH)/26:0(2OH))	pmoles/tape		.	0.0480298	0.106603	0.033738	0.127689	0.0629074	0.11	0.0447498	0.0728648	.	.	.	.	.	0.0952397	0.030458	0.0964697	0.0748563	0.0429926	.	.	.	0.0711076	0.138232	.	0.0957083	.	0.0917253	0.0516614	0.0349681	.	.	.	0.0538871	.	.	.	0.0338552	0.0363153	0.214377	0.0301065	0.0605645	.	0.0345581
6-hydroxy ceramide	AH	H(C16)a27:0	Cer(t16:1(6OH)/27:0(2OH))	pmoles/tape		0.0287008	0.044164	0.114217	0.0386582	0.0910224	0.0343238	0.139404	0.0325666	0.0846965	0.0750906	0.0381896	0.246007	0.0291693	0.0352609	0.115623	0.0452183	0.0588659	0.0946539	0.0739191	0.0167519	0.0571672	0.0298722	0.0548243	0.158147	.	0.0719276	0.0248349	0.0572844	0.0838765	0.0302237	0.0515442	.	0.032098	0.0420554	0.00953568	0.0165176	0.00828222	0.0318637	0.0310437	0.148775	0.0372524	0.091491	0.0426411	0.0333866
6-hydroxy ceramide	AH	H(C16)a28:0	Cer(t16:1(6OH)/28:0(2OH))	pmoles/tape		0.0725134	0.0828222	0.209691	0.123003	0.215549	0.0721619	0.342066	0.0756763	0.156976	0.270607	0.131203	0.415868	0.0994569	0.0514271	0.261236	0.118317	0.184505	0.237806	0.138232	0.036081	0.128861	0.0516614	0.139404	0.292865	0.0103088	0.178062	0.0547072	0.159319	0.119489	0.060623	0.108594	0.010426	0.0319809	0.135889	0.0695847	0.0384239	0.026475	0.0685304	0.0743877	0.490842	0.0884452	0.125346	0.0774335	0.046507
6-hydroxy ceramide	AH	H(C17)a24:0	Cer(t17:1(6OH)/24:0(2OH))	pmoles/tape		0.627902	1.24175	1.88605	1.08243	2.61236	1.13866	3.18637	0.603302	2.88179	1.74548	0.76262	5.30671	0.60213	0.634931	2.92865	1.05431	1.77476	1.90948	1.78062	0.251864	1.34718	0.721619	0.948882	3.28009	0.0877423	1.47604	0.516614	0.872738	2.06177	0.727477	0.86688	0.0544729	0.528328	1.79233	0.404154	0.809479	0.271779	0.759106	0.877423	4.82641	1.02386	1.6869	0.783707	0.613845
6-hydroxy ceramide	AH	H(C17)a25:0	Cer(t17:1(6OH)/25:0(2OH))	pmoles/tape		0.33738	0.46507	0.750906	0.427583	0.859851	0.420554	1.34718	0.285836	0.972312	0.576358	0.306922	1.82748	0.30458	0.260064	0.720448	0.407668	0.576358	0.733334	0.60213	0.111757	0.575187	0.229606	0.330352	1.21832	0.023312	0.565815	0.193291	0.305751	0.632588	0.282908	0.335037	0.0221406	0.179233	0.558786	0.186262	0.221406	0.0944197	0.236635	0.331523	1.31203	0.378381	0.663046	0.302237	0.325666
6-hydroxy ceramide	AH	H(C17)a26:0	Cer(t17:1(6OH)/26:0(2OH))	pmoles/tape		0.673589	1.0508	1.64004	1.33546	2.38978	0.894995	3.3738	0.488499	1.75719	1.42918	1.0508	4.52183	0.763792	0.600959	2.1672	1.04143	1.48483	1.87434	1.27689	0.205005	1.30032	0.475613	0.973483	3.03408	0.101448	1.51118	0.397125	1.25346	1.48775	0.657189	0.966454	0.0352609	0.499042	1.33546	0.483813	0.65016	0.292865	0.644303	0.745048	4.75613	0.815336	1.2066	0.695847	0.483813
6-hydroxy ceramide	AH	H(C17)a27:0	Cer(t17:1(6OH)/27:0(2OH))	pmoles/tape		0.0306922	0.0426411	0.0893824	0.0561129	0.118317	0.0451012	0.146432	0.0493185	0.0834079	0.126518	0.0237806	0.16049	0.0492013	0.0231949	0.127689	0.0599787	0.0913739	0.110937	0.0748563	0.0131203	0.0492013	0.0251864	0.0561129	0.149947	.	0.0729819	0.0325666	0.0771992	0.0603302	0.0316294	0.0456869	0.00584558	0.0228435	0.0903195	0.0126518	0.0406497	0.0124175	0.0324494	0.0411182	0.156976	0.0522471	0.0843451	0.023312	0.049787
6-hydroxy ceramide	AH	H(C17)a29:0	Cer(t17:1(6OH)/29:0(2OH))	pmoles/tape		0.0185091	0.0187434	0.0366667	0.0542386	0.0339723	0.00653675	0.0648989	0.0242492	0.0387753	0.0458041	0.0268264	0.0934825	0.0221406	0.00985198	0.0412354	0.0316294	0.0172907	0.0500213	0.0290522	0.0123003	0.0370181	0.0110234	0.0456869	0.085868	0.00325666	0.0387753	0.0219063	0.0418211	0.0173376	0.00318051	0.0296379	0.0058573	0.0123003	0.0380724	0.0127689	0.0165176	0.0134718	0.0227263	0.015229	0.0817679	0.00514271	0.0147604	0.012066	0.00292865
6-hydroxy ceramide	AH	H(C18)a20:0	Cer(t18:1(6OH)/20:0(2OH))	pmoles/tape		0.0124175	0.0199148	0.154633	0.0358467	0.133546	0.0381896	0.030458	0.085048	0.0576358	0.154633	0.0179233	0.0920767	0.0253035	0.010672	0.250692	0.036081	0.122476	0.23312	0.0330352	0.0326837	0.0404154	0.0680618	0.0303408	0.132375	0.00846965	0.0363153	0.0412354	0.0269436	0.110937	0.0760863	0.0134718	0.0134718	0.0125346	0.182748	0.022492	0.0310437	.	0.0229606	0.0775506	0.0315123	0.0432269	0.063376	0.0166347	0.0789564
6-hydroxy ceramide	AH	H(C18)a22:0	Cer(t18:1(6OH)/22:0(2OH))	pmoles/tape		0.0395953	0.05295	0.394782	0.0974655	0.364324	0.107891	0.0967626	0.301065	0.149947	0.451012	0.0461555	0.238978	0.0431097	0.0463898	0.686475	0.117146	0.347924	1.02971	0.0995741	0.171033	0.137061	0.190948	0.12066	0.330352	0.0189776	0.0823536	0.108829	0.0805964	0.338552	0.184505	0.0664218	0.0372524	0.0467412	0.453355	0.058573	0.0716933	0.0123003	0.0582215	0.215549	0.141747	0.115975	0.188605	0.0284665	0.30458
6-hydroxy ceramide	AH	H(C18)a24:0	Cer(t18:1(6OH)/24:0(2OH))	pmoles/tape		2.03834	2.7295	8.23536	3.15123	8.00107	2.90522	7.68478	2.91693	6.18531	9.33653	3.17466	13.7061	2.10863	1.86262	8.90309	3.13951	5.67572	9.51225	4.84984	1.23003	4.46326	2.75293	4.18211	10.5549	0.298722	3.83067	1.64004	3.76039	4.90842	2.77636	2.7295	0.257721	1.26518	5.81044	1.31203	1.90948	0.680618	1.83919	3.47924	11.8317	2.77636	4.95527	1.94462	2.70607
6-hydroxy ceramide	AH	H(C18)a25:0	Cer(t18:1(6OH)/25:0(2OH))	pmoles/tape		0.926625	1.14569	4.00639	1.31203	3.50266	1.33546	4.05325	1.54633	2.43664	3.79553	1.5229	5.58786	1.17146	0.848137	3.02237	1.2066	2.03834	3.53781	2.14377	0.604473	1.99148	1.06603	2.19063	4.40469	0.0862194	1.67519	0.80245	1.23003	2.03834	1.13339	1.23003	0.0924282	0.645474	2.2492	0.616188	0.809479	0.284665	0.729819	1.32375	4.62727	0.975826	2.31949	0.757934	1.14452
6-hydroxy ceramide	AH	H(C18)a26:0	Cer(t18:1(6OH)/26:0(2OH))	pmoles/tape		2.58893	3.11608	7.49734	3.61981	7.80192	2.67093	8.63366	2.20234	4.80298	8.45794	5.213	13.5889	2.98722	1.81576	8.49308	3.8541	4.99042	7.81364	4.87327	0.995741	4.52183	2.5655	5.71672	10.7189	0.367838	5.40043	1.96805	5.30671	3.6081	2.16134	3.08094	0.180405	1.02737	4.6507	1.92119	2.12034	0.85048	1.81576	2.6475	16.1661	2.19063	4.24068	2.1672	2.2492
6-hydroxy ceramide	AH	H(C18)a27:0	Cer(t18:1(6OH)/27:0(2OH))	pmoles/tape		0.172205	0.219063	0.85868	0.263578	0.70639	0.213206	0.719276	0.429926	0.461555	0.97934	0.316294	1.0426	0.217892	0.151118	0.894995	0.209691	0.557029	0.884452	0.412354	0.212034	0.367838	0.243664	0.36901	0.831736	0.0194462	0.32918	0.251864	0.322151	0.44164	0.244249	0.295208	0.0397125	0.133546	0.5541	0.132375	0.171033	0.0576358	0.156976	0.308094	0.767306	0.258893	0.442812	0.161661	0.364324
6-hydroxy ceramide	AH	H(C18)a28:0	Cer(t18:1(6OH)/28:0(2OH))	pmoles/tape		0.121832	0.151118	0.555272	0.189776	0.46507	0.16049	0.384239	0.165176	0.229606	0.579873	0.205005	0.513099	0.106017	0.0789564	0.612673	0.180405	0.441055	0.503728	0.229606	0.0912567	0.254207	0.135889	0.223749	0.562301	0.0145261	0.254207	0.149947	0.318637	0.253035	0.159026	0.195634	0.0134718	0.0852823	0.278807	0.106369	0.123003	0.0435783	0.121832	0.189776	0.657189	0.149947	0.287008	0.118317	0.180405
6-hydroxy ceramide	AH	H(C19)a24:0	Cer(t19:1(6OH)/24:0(2OH))	pmoles/tape		0.324494	0.36081	0.948882	0.395953	0.89851	0.332695	1.15272	0.569329	0.652503	0.930139	0.411182	1.6049	0.318637	0.238978	0.889138	0.374867	0.488499	0.951225	0.568158	0.227263	0.524814	0.222577	0.493185	1.37061	0.0372524	0.579873	0.226092	0.503728	0.42524	0.253035	0.384239	0.0483813	0.156976	0.484984	0.201491	0.257721	0.0699361	0.193291	0.284665	1.01917	0.222577	0.495527	0.22492	0.400639
6-hydroxy ceramide	AH	H(C19)a25:0	Cer(t19:1(6OH)/25:0(2OH))	pmoles/tape		0.146432	0.16869	0.507242	0.212034	0.411182	0.140575	0.645474	0.438126	0.33738	0.496699	0.219063	0.783707	0.169862	0.114217	0.446326	0.15229	0.191534	0.405325	0.289351	0.146432	0.247178	0.128861	0.271779	0.659532	0.0230778	0.270607	0.119489	0.222577	0.205005	0.154808	0.190948	0.0282322	0.0564644	0.279979	0.101683	0.0821193	0.041704	0.0742705	0.201491	0.429926	0.140575	0.287008	0.118317	0.271779
6-hydroxy ceramide	AH	H(C19)a26:0	Cer(t19:1(6OH)/26:0(2OH))	pmoles/tape		0.486156	0.48147	1.25346	0.651332	1.15506	0.462727	1.97977	0.804793	0.911396	1.13397	0.718105	2.37806	0.63376	0.349095	1.23003	0.69819	0.68179	1.32375	0.885624	0.305751	0.588073	0.323323	0.943025	2.10863	0.0730991	0.939511	0.36081	0.964111	0.576358	0.376039	0.723962	0.0421726	0.199148	0.659532	0.370181	0.383067	0.134718	0.306922	0.413525	2.01491	0.322151	0.668904	0.387753	0.589244
6-hydroxy ceramide	AH	H(C20)a24:0	Cer(t20:1(6OH)/24:0(2OH))	pmoles/tape		0.964111	1.00511	1.94462	1.41747	2.20234	0.734505	3.23323	0.734505	1.65176	2.20234	1.32375	4.49841	1.19489	0.630245	2.19063	1.34718	1.15799	2.06177	1.54633	0.386582	1.37061	0.697019	1.90948	3.88925	0.109531	1.93291	0.549415	1.89776	0.932482	0.588659	1.1246	.	0.407668	1.23003	0.606816	0.749734	0.22492	0.467412	0.611502	4.05325	0.448669	1.08126	0.70639	0.651332
6-hydroxy ceramide	AH	H(C20)a25:0	Cer(t20:1(6OH)/25:0(2OH))	pmoles/tape		0.467412	0.451012	0.938339	0.673589	0.965283	0.442812	1.79233	0.492013	0.843451	1.05314	0.654846	2.01491	0.637274	0.278807	0.985198	0.607988	0.618531	1.04026	0.716933	0.248349	0.665389	0.296379	0.975826	1.7689	0.0604473	0.770821	0.282322	0.823536	0.500213	0.279393	0.571672	0.0387753	0.185091	0.586901	0.356124	0.38541	0.115623	0.254207	0.296379	1.55804	0.324494	0.557615	0.373696	0.454526
6-hydroxy ceramide	AH	H(C20)a26:0	Cer(t20:1(6OH)/26:0(2OH))	pmoles/tape		1.4409	1.6049	2.41321	2.54207	2.97551	1.08711	5.40043	1.03674	1.97977	2.65921	2.60064	7.28648	2.12034	1.04377	3.03408	2.41321	1.71502	2.94036	2.5655	0.496699	1.97977	0.950054	3.2098	5.79873	0.186262	3.54952	0.861023	4.10011	1.46432	0.91901	2.0852	0.0917253	0.578701	1.59319	1.31203	1.26518	0.419383	0.877423	0.769649	7.28648	0.769649	1.55804	1.40575	0.955911
6-hydroxy ceramide	AH	H(C20)a28:0	Cer(t20:1(6OH)/28:0(2OH))	pmoles/tape		0.149947	0.195634	0.285836	0.247178	0.383067	0.118317	0.513099	0.195634	0.275293	0.323323	0.195634	0.732162	0.201491	0.103206	0.493185	0.271779	0.244249	0.419383	0.302237	0.0734505	0.205005	0.130032	0.283493	0.711076	0.0197977	0.420554	0.123003	0.488499	0.187434	0.136006	0.310437	0.0185091	0.0812993	0.229606	0.132375	0.166347	0.0503728	0.132375	0.0880938	0.764963	0.0820022	0.238978	0.118317	0.175719
6-hydroxy ceramide	AH	H(C21)a24:0	Cer(t21:1(6OH)/24:0(2OH))	pmoles/tape		0.0720448	0.0795421	0.11164	0.0944197	0.166347	0.0453355	0.248349	0.0574015	0.162833	0.196805	0.0972312	0.373696	0.0415868	0.0541214	0.103088	0.0926625	0.129505	0.215549	0.0943025	0.0151118	0.16049	0.0487327	0.0918424	0.347924	0.0100628	0.0870395	0.0386582	0.1059	0.0613845	0.0560543	0.0555272	0.00752077	0.0502556	0.0600959	0.0230778	0.068179	0.0146432	0.0298722	0.0555272	0.151118	0.0373696	0.0856337	0.041704	0.0761449
6-hydroxy ceramide	AH	H(C21)a25:0	Cer(t21:1(6OH)/25:0(2OH))	pmoles/tape		0.0373696	0.0290522	0.0835251	0.0364324	0.0647817	0.048147	0.0989883	0.0779021	0.0659532	0.0752077	0.0569329	0.197977	0.0501385	0.0178062	0.0932482	0.0180405	0.0434026	0.11	0.0809479	0.0370181	0.0695847	0.0147604	0.0462727	0.146432	0.00548243	0.0781364	0.0195634	0.0520128	0.0315123	0.014901	0.0516614	.	0.0356124	0.0401811	0.0195634	0.0488499	0.0097934	0.0148775	0.0244835	0.0814165	0.0203834	0.0699361	0.0412354	0.0876252
6-hydroxy ceramide	AH	H(C21)a26:0	Cer(t21:1(6OH)/26:0(2OH))	pmoles/tape		0.125346	0.119489	0.243664	0.190948	0.199148	0.0950054	0.44164	0.174548	0.193291	0.255378	0.251864	0.586901	0.0774335	0.0839937	0.159319	0.138232	0.196805	0.306922	0.162833	0.059393	0.197977	0.0496699	0.151118	0.460384	0.0179233	0.190948	0.0725134	0.194462	0.159319	0.0880352	0.148775	.	0.0525985	0.125346	0.0763792	0.109531	0.0289351	0.0777849	0.0684132	0.277636	0.0493185	0.166347	0.12066	0.0957083
6-hydroxy ceramide	AH	H(C22)a16:0	Cer(t22:1(6OH)/16:0(2OH))	pmoles/tape		.	0.0147604	0.0155804	0.0181576	0.0158147	0.0178062	0.023312	.	.	.	.	0.026475	0.00989883	.	0.0158147	.	0.00917253	.	0.0182748	.	0.0153461	.	0.00968797	0.0306922	.	0.0262407	.	0.0151118	.	.	0.0113983	.	.	0.0103791	.	.	.	.	.	0.0600959	.	.	.	.
6-hydroxy ceramide	AH	H(C22)a24:0	Cer(t22:1(6OH)/24:0(2OH))	pmoles/tape		0.0607988	0.059393	0.0928968	0.0764963	0.0996912	0.0623217	0.197977	0.0333866	0.0822365	0.097114	0.091491	0.287008	0.0665389	0.0354952	0.119489	0.0814165	0.0616774	0.14409	0.108946	0.0206177	0.0989883	0.0492013	0.0897338	0.258893	0.00822365	0.128861	0.0370181	0.111523	0.0691161	0.0439297	0.0879766	0.0125346	0.0172205	0.0803621	0.0223749	0.0759106	0.0194462	0.0267093	0.0404154	0.244835	0.0451012	0.0935996	0.0743877	0.036901
6-hydroxy ceramide	AH	H(C22)a25:0	Cer(t22:1(6OH)/25:0(2OH))	pmoles/tape		0.0570501	0.0479127	0.0721619	0.075442	0.0771992	0.0640788	0.172205	0.0619702	0.0948882	0.0786049	0.0685304	0.193291	0.0693504	0.0303408	0.0904367	0.0330352	0.0572844	0.105666	0.124175	0.0343238	0.0720448	0.0397125	0.0651332	0.189776	0.00583387	0.12066	0.0134718	0.0790735	0.0541214	0.0349681	0.0843451	0.00880938	0.0223749	0.0503728	0.0261236	0.0542386	0.00980512	0.0187434	0.0357295	0.141747	0.0412354	0.0846965	0.0380724	0.0468584
6-hydroxy ceramide	AH	H(C22)a26:0	Cer(t22:1(6OH)/26:0(2OH))	pmoles/tape		0.151118	0.140575	0.22492	0.250692	0.223749	0.180405	0.534186	0.106369	0.243664	0.228435	0.268264	0.686475	0.260064	0.0959426	0.268264	0.202663	0.202077	0.296379	0.356124	0.0421726	0.231949	0.130032	0.214377	0.615016	0.017689	0.413525	0.0726305	0.358467	0.171033	0.113163	0.234292	0.0048147	0.063376	0.154633	0.10344	0.109414	0.0324494	0.0771992	0.0969969	0.667732	0.107189	0.215549	0.153461	0.0939511
6-hydroxy ceramide	AH	Total	Total	pmoles/tape		12.5684	15.7619	36.1078	19.221	37.9735	14.3133	47.9646	14.1878	28.8361	38.1303	20.0588	71.322	14.7059	9.73837	39.9286	18.4667	24.6183	39.3894	25.1617	6.12533	22.3133	11.7901	24.4538	55.6309	1.65642	25.859	9.1327	24.2785	21.5996	11.7695	16.5639	1.09561	6.59614	24.1826	8.91251	11.0388	4.00546	9.48074	13.6262	67.6805	11.8932	22.6238	11.3257	12.6859
6-hydroxy ceramide	EOH	H(C18)w30:0_18:2	_-linoleoyloxy-Cer(t18:1(6OH)/30:0)	pmoles/tape		.	0.0346752	.	.	0.0431097	.	.	.	0.0750906	0.0270607	0.0352609	0.0845794	.	.	.	.	0.0184505	.	.	.	.	.	.	.	.	.	0.0400639	.	.	.	.	0.0228435	0.0174548	.	.	.	.	.	.	.	0.0187434	.	0.0254207	.
6-hydroxy ceramide	EOH	H(C18)w32:0_18:2	_-linoleoyloxy-Cer(t18:1(6OH)/32:0)	pmoles/tape		.	.	.	0.0197977	.	0.0193291	0.0426411	.	.	0.0379553	.	0.0558786	.	.	0.0640788	.	.	0.0374867	0.0248349	0.0161661	0.0180405	0.0251864	.	.	0.0158147	0.0358467	.	0.0261236	0.0343238	.	.	.	0.0153461	0.0146432	.	0.0201491	0.0201491	.	0.0228435	0.0605645	0.0339723	0.0332695	.	0.0156976
6-hydroxy ceramide	EOH	H(C18)w34:0_18:2	_-linoleoyloxy-Cer(t18:1(6OH)/34:0)	pmoles/tape		.	.	0.0221406	.	.	.	.	.	.	0.0229606	.	.	0.0250692	0.0161661	0.0443983	.	.	0.0306922	0.0446326	.	.	0.0228435	.	0.0311608	.	0.0222577	.	.	.	.	.	.	0.0180405	0.0161661	.	.	.	.	0.0335037	0.064196	.	0.0371353	0.0257721	0.0254207
6-hydroxy ceramide	EOH	H(C20)w30:0_18:2	_-linoleoyloxy-Cer(t20:1(6OH)/30:0)	pmoles/tape		.	.	0.0196805	.	.	0.0223749	0.0653675	.	.	0.0238978	.	0.0880938	0.0188605	.	.	.	.	.	0.0352609	.	.	.	.	0.0479127	.	0.0410011	.	0.0438126	.	.	0.0207348	.	.	.	.	.	.	.	.	0.0834079	.	.	0.0205005	.
6-hydroxy ceramide	EOH	H(C20)w32:0_18:2	_-linoleoyloxy-Cer(t20:1(6OH)/32:0)	pmoles/tape		0.00918424	0.0171033	0.0212034	0.0410011	0.0230778	0.0274122	0.0418211	0.0130032	0.0237806	0.028115	0.010918	0.0644303	0.0171033	0.0138232	0.0575187	0.0413525	0.0300479	0.0674761	0.0107423	.	0.0253035	0.0271779	0.00925453	0.0639617	0.0118317	0.0582215	.	0.0378382	0.0592759	0.0356709	0.0147604	0.0114569	0.00773163	0.0405325	.	0.0154633	0.0113163	.	0.0240149	0.0797764	0.017689	0.0503728	0.0260064	0.033738
6-hydroxy ceramide	EOH	H(C20)w34:0_18:2	_-linoleoyloxy-Cer(t20:1(6OH)/34:0)	pmoles/tape		0.0192119	0.0219063	0.031278	0.0240149	0.0265921	0.0361981	0.0354952	0.025655	0.0306922	0.0166347	0.0127689	0.0549415	.	.	0.0701704	0.0133546	0.0479713	0.0789564	0.0415868	0.0147604	0.017689	0.0188605	.	0.05213	.	0.0557615	.	0.0742705	0.0646646	0.0736262	0.0288179	.	0.0173376	0.0712248	0.0121832	0.0215549	.	.	0.0133546	0.0865709	0.014409	0.0625559	.	0.0214377
6-hydroxy ceramide	EOH	H(C23)w30:0_18:2	_-linoleoyloxy-Cer(t23:1(6OH)/30:0)	pmoles/tape		.	.	.	.	.	.	.	.	.	.	.	.	.	.	.	.	.	.	.	.	.	.	.	.	.	.	.	.	.	.	.	.	.	.	.	.	.	.	.	.	.	.	.	.
6-hydroxy ceramide	EOH	H(C23)w32:0_18:2	_-linoleoyloxy-Cer(t23:1(6OH)/32:0)	pmoles/tape		.	.	.	.	.	.	.	0.0138232	.	0.0114217	.	0.0109766	0.0123003	.	0.0113749	0.021672	.	.	.	.	.	.	.	.	.	.	.	.	.	.	.	.	.	.	0.016049	.	.	.	.	.	.	0.0182748	.	.
6-hydroxy ceramide	EOH	H(C23)w34:0_18:2	_-linoleoyloxy-Cer(t23:1(6OH)/34:0)	pmoles/tape		.	.	.	.	.	.	.	.	.	.	.	0.00933653	.	.	.	.	.	.	.	.	.	.	.	.	.	0.00887967	.	.	0.0131203	0.0137764	0.00911396	.	0.0137061	0.0107423	0.0147604	.	.	.	.	.	.	.	.	.
6-hydroxy ceramide	EOH	H(C24)w30:0_18:2	_-linoleoyloxy-Cer(t24:1(6OH)/30:0)	pmoles/tape		0.0132375	.	.	.	.	.	0.0138232	.	.	0.00893824	0.0139404	.	.	.	.	.	.	.	0.0137061	.	.	.	.	.	.	.	.	0.0187434	.	0.0159729	.	0.0161661	.	0.00893824	.	.	.	.	.	.	.	0.0089851	.	.
6-hydroxy ceramide	EOH	H(C24)w32:0_18:2	_-linoleoyloxy-Cer(t24:1(6OH)/32:0)	pmoles/tape		.	.	0.0112812	.	.	.	.	.	.	.	.	.	.	.	.	.	.	.	0.0209691	.	.	.	0.0126518	.	.	.	.	.	.	.	.	.	0.0238978	.	.	.	.	.	.	.	.	.	.	.
6-hydroxy ceramide	EOH	H(C24)w34:0_18:2	_-linoleoyloxy-Cer(t24:1(6OH)/34:0)	pmoles/tape		0.0137061	.	.	.	.	.	0.0147604	.	.	.	.	.	.	.	.	.	.	.	.	.	.	.	.	.	.	.	.	.	.	.	.	.	.	.	.	.	.	.	.	.	.	.	.	.
6-hydroxy ceramide	EOH	Total	Total	pmoles/tape		0.0553398	0.0736848	0.105584	0.0848137	0.0927796	0.105314	0.213909	0.0524814	0.129563	0.176984	0.0728882	0.368237	0.0733334	0.0299894	0.247541	0.0763792	0.0964697	0.214611	0.191733	0.0309265	0.0610331	0.0940682	0.0219063	0.195165	0.0276464	0.221968	0.0400639	0.200788	0.171385	0.139046	0.0734271	0.0504665	0.113514	0.162247	0.0429926	0.0571672	0.0314654	0	0.0937168	0.374516	0.0848137	0.210593	0.0976997	0.096294
6-hydroxy ceramide	NH	H(C16)24:0	Cer(t16:1(6OH)/24:0)	pmoles/tape		0.0613845	0.0951225	0.0693504	0.0829393	0.0873909	0.065836	0.209691	0.0158147	0.171033	0.0697019	0.0132375	0.153461	0.0565815	0.0659532	0.0796593	0.0992226	0.0585144	0.0701704	0.123003	0.00562301	0.0716933	0.0330352	0.064196	0.209691	0.00995741	0.179233	0.0285836	0.10262	0.0838765	0.0361981	0.121832	0.0153461	0.0134718	0.0657189	0.0525985	0.0331523	0.0364324	0.0574015	0.0469755	0.663046	0.0777849	0.10918	0.0487327	0.0682961
6-hydroxy ceramide	NH	H(C16)25:0	Cer(t16:1(6OH)/25:0)	pmoles/tape		0.0561129	0.101097	0.022492	0.105549	0.0890309	0.0501385	0.189776	0.0282322	0.126518	0.0398296	0.0130032	0.324494	0.0824708	0.0303408	0.0770821	0.0708733	0.0328594	0.0484984	0.0939511	0.0107306	0.0632588	0.0213206	0.0514271	0.172205	0.0145261	0.185091	0.0242492	0.081885	0.0564644	0.0196805	0.0905538	.	0.0315123	0.0466241	0.0463898	0.0514271	0.0306922	0.0627902	0.0318637	0.500213	0.0656017	0.0434612	0.0829393	0.0563472
6-hydroxy ceramide	NH	H(C16)26:0	Cer(t16:1(6OH)/26:0)	pmoles/tape		0.250692	.	0.207348	0.378381	0.397125	0.146432	0.700533	0.0449841	0.372524	0.15229	0.299894	1.06837	0.322151	0.165176	0.193291	0.407668	0.123003	0.155804	0.363153	0.0332695	0.194462	0.0462727	0.267093	0.615016	0.0687647	0.636103	0.0880938	0.43344	0.174548	0.107013	0.371353	0.0230778	0.142918	0.173376	0.174548	0.203834	0.142918	.	0.128861	3.47924	0.186262	0.236635	0.271779	0.111757
6-hydroxy ceramide	NH	H(C16)27:0	Cer(t16:1(6OH)/27:0)	pmoles/tape		0.0370181	0.0757934	0.05213	0.0558786	0.0835251	0.048967	0.166347	0.0313951	0.124175	0.0693504	0.0566987	0.243664	0.0768478	0.0326837	0.0660703	0.069819	0.0435783	0.0759106	0.109766	0.0128861	0.0626731	0.0190948	0.0871566	0.166347	0.0097934	0.133546	0.05295	0.0801278	0.0852823	0.0295208	0.0611502	0.0414697	0.0135889	0.0843451	0.020852	0.0179233	0.026475	0.0429926	0.0349095	0.386582	0.0402982	0.0930139	0.0107423	0.0386582
6-hydroxy ceramide	NH	H(C16)28:0	Cer(t16:1(6OH)/28:0)	pmoles/tape		0.10672	0.16869	0.180405	0.166347	0.241321	0.0969969	0.380724	0.0700533	0.179233	0.178062	0.137061	0.561129	0.185091	0.0890309	0.134718	0.195634	0.136182	0.161661	0.187434	0.0343238	0.132375	0.0422897	0.221406	0.326837	0.0202663	0.316294	0.0311608	0.278807	0.102386	0.0463898	0.215549	.	0.0496699	0.128861	0.113983	0.0366667	0.043344	0.0637274	0.087508	1.26518	0.0783707	0.0909053	0.0824708	0.0763792
6-hydroxy ceramide	NH	H(C17)24:0	Cer(t17:1(6OH)/24:0)	pmoles/tape		0.525985	0.994569	0.769649	0.63376	1.59319	0.612673	1.93291	0.488499	1.65176	0.934825	0.604473	2.75293	0.509585	0.42524	1.17146	0.697019	0.868052	1.07306	0.996912	0.251864	0.957083	0.376039	0.629074	1.6049	0.114334	1.41747	0.419383	0.800107	1.03088	0.432269	1.00628	0.0757934	0.331523	0.808307	0.371353	0.507242	0.279979	0.506071	0.647817	3.90096	0.779021	1.21832	0.492013	0.891481
6-hydroxy ceramide	NH	H(C17)25:0	Cer(t17:1(6OH)/25:0)	pmoles/tape		0.234292	0.349095	0.325666	0.315123	0.510756	0.283493	1.059	0.196805	0.657189	0.365495	0.288179	1.42918	0.315123	0.186262	0.407668	0.379553	0.289936	0.363153	0.524814	0.0989883	0.411182	0.128861	0.291693	0.864537	0.0747391	0.651332	0.142918	0.282322	0.41704	0.223163	0.548243	0.0246007	0.171033	0.32918	0.236635	0.230778	0.128861	0.244835	0.226092	1.66347	0.294036	0.496699	0.188605	0.306922
6-hydroxy ceramide	NH	H(C17)26:0	Cer(t17:1(6OH)/26:0)	pmoles/tape		0.982855	1.27689	0.721619	1.0754	1.45261	0.65836	2.92865	0.257721	1.69862	0.668904	0.776678	3.51438	1.15623	0.556443	0.96294	1.12109	0.855751	0.704047	1.38232	0.104611	0.784878	0.301065	0.995741	2.17892	0.142918	2.29606	0.357295	1.47604	0.910224	0.376039	1.54633	0.0455698	0.237806	0.701704	0.726305	0.727477	0.461555	0.578701	0.467412	8.23536	0.884452	0.909053	0.972312	0.453355
6-hydroxy ceramide	NH	H(C17)27:0	Cer(t17:1(6OH)/27:0)	pmoles/tape		0.0770821	0.0790735	0.134718	0.103674	0.242492	0.0711076	0.296379	0.0488499	0.182748	0.0893824	0.149947	0.411182	0.123003	0.0761449	0.117146	0.106603	0.124058	0.169862	0.134718	0.0123003	0.112109	0.0516614	0.128861	0.308094	.	0.21672	0.0279979	0.0774335	0.133546	0.0578115	0.140575	.	0.0399468	0.15229	0.0404154	0.0569329	0.0574015	0.0753249	0.0558786	0.501385	0.0844622	0.124175	0.0536529	0.0701704
6-hydroxy ceramide	NH	H(C17)28:0	Cer(t17:1(6OH)/28:0)	pmoles/tape		0.171033	0.210863	0.361981	0.210863	0.350266	0.212034	0.534186	0.0768478	0.32098	0.262407	0.0899681	0.767306	0.186262	0.139404	0.359638	0.217892	0.216134	0.278807	0.292865	0.0501385	0.16049	0.0938339	0.28115	0.5377	0.0372524	0.448669	0.0559958	0.305751	0.223749	0.101741	0.247178	.	0.0579873	0.159319	0.146432	0.108243	0.0720448	0.0961768	0.1141	1.45261	0.142918	0.188605	0.128861	0.133546
6-hydroxy ceramide	NH	H(C18)23:0	Cer(t18:1(6OH)/23:0)	pmoles/tape		0.0878595	0.115037	0.287008	0.133546	0.336209	0.15229	0.283493	0.237806	0.331523	0.378381	0.104846	0.343238	0.10426	0.0654846	0.388925	0.192119	0.298722	0.445155	0.265921	0.148775	0.206177	0.0821193	0.217892	0.357295	0.022492	0.214377	0.15229	0.121832	0.197977	0.171853	0.158147	0.0379553	0.0135889	0.291693	0.0570501	0.0904367	0.0248349	0.0998084	0.147604	0.346752	0.0992226	0.283493	0.0687647	0.356124
6-hydroxy ceramide	NH	H(C18)24:0	Cer(t18:1(6OH)/24:0)	pmoles/tape		2.21406	2.83493	4.12354	2.70607	6.17359	2.10863	7.29819	2.01491	5.43557	4.4164	2.95208	11.2812	2.90522	1.73376	5.14271	3.90096	3.21566	4.75613	5.01385	1.16209	3.94782	1.62833	4.8147	8.00107	0.358467	5.08414	1.72205	3.76039	3.63153	2.0032	3.67838	0.294036	1.059	4.42812	1.71033	2.09691	1.13163	1.88605	1.80405	18.3919	2.17892	3.66667	2.1672	2.87008
6-hydroxy ceramide	NH	H(C18)25:0	Cer(t18:1(6OH)/25:0)	pmoles/tape		0.688818	0.910224	1.17146	1.0016	1.42918	0.776678	3.13951	0.531843	1.69862	1.42918	1.23003	4.2524	1.17146	0.564644	1.23003	1.18317	0.680032	1.31203	1.41747	0.284665	1.05666	0.350266	1.55804	2.62407	0.138232	1.96805	0.523643	1.18317	1.04026	0.578115	1.30032	0.0309265	0.323323	1.05431	0.648989	0.57753	0.33738	0.509585	0.575187	5.03728	0.65016	1.14452	0.701704	0.846965
6-hydroxy ceramide	NH	H(C18)26:0	Cer(t18:1(6OH)/26:0)	pmoles/tape		2.77636	2.60064	3.31523	3.44409	4.28754	1.62833	9.04367	1.15037	3.38552	3.15123	3.57295	11.3749	4.38126	1.89776	3.50266	4.80298	2.28435	2.89351	4.28754	0.718105	2.40149	0.846965	4.7327	8.17679	0.414697	6.24388	1.05197	6.17359	2.5655	1.39521	4.75613	0.0945368	0.631417	3.2098	2.41321	1.83919	1.19489	1.41747	1.23003	22.6092	1.62833	2.69436	2.50692	1.95634
6-hydroxy ceramide	NH	H(C18)27:0	Cer(t18:1(6OH)/27:0)	pmoles/tape		0.391268	0.364324	0.622045	0.397125	0.71459	0.318637	1.09531	0.290522	0.697019	0.81065	0.507242	1.6869	0.62556	0.247178	0.603302	0.515442	0.367253	0.757934	0.682961	0.130032	0.5295	0.174548	0.839937	1.21832	0.0391268	0.859851	0.249521	0.550586	0.535357	0.272364	0.569329	0.0188605	0.16869	0.570501	0.249521	0.248349	0.146432	0.246007	0.234292	1.95634	0.226092	0.44164	0.310437	0.399468
6-hydroxy ceramide	NH	H(C18)28:0	Cer(t18:1(6OH)/28:0)	pmoles/tape		0.659532	0.632588	1.37061	0.80245	1.61661	0.674761	2.60064	0.411182	1.19489	1.69862	0.939511	2.47178	1.06486	0.565815	1.41747	1.15037	1.05256	1.40575	1.17146	0.229606	0.795421	0.5295	1.69862	2.47178	0.104963	1.67519	0.566987	1.61661	1.0508	0.514857	0.964111	0.0412354	0.33738	1.15975	0.496699	0.48147	0.254207	0.514271	0.517785	5.35357	0.477956	1.00511	0.672418	0.71459
6-hydroxy ceramide	NH	H(C18)29:0	Cer(t18:1(6OH)/29:0)	pmoles/tape		0.0702876	0.0711076	0.263578	0.0961768	0.228435	0.0846965	0.169862	0.0779021	0.135889	0.240149	0.127689	0.31278	0.0931311	0.048967	0.257721	0.105197	0.137939	0.221406	0.106251	0.0357295	0.174548	0.0721619	0.15229	0.356124	0.0173376	0.207348	0.0732162	0.0986369	0.14409	0.0815336	0.12066	0.0130032	0.0172205	0.199148	0.0496699	0.0421726	0.0343238	0.0618531	0.0686475	0.387753	0.0861023	0.128861	0.123003	0.119489
6-hydroxy ceramide	NH	H(C18)30:0	Cer(t18:1(6OH)/30:0)	pmoles/tape		0.10918	0.116326	0.253035	0.175719	0.253035	0.070639	0.206177	0.048147	0.142918	0.32918	0.0989883	0.306922	0.0768478	0.0590416	0.214377	0.156976	0.188019	0.333866	0.116209	0.0339723	0.14409	0.0598616	0.258893	0.288179	0.0370181	0.171033	0.0788392	0.116677	0.0771992	0.0892652	0.0768478	0.0247178	0.036901	0.0981683	0.05295	0.036081	0.0460384	0.115389	0.0800107	0.726305	0.0716933	0.111172	0.0637274	0.0582215
6-hydroxy ceramide	NH	H(C19)22:0	Cer(t19:1(6OH)/22:0)	pmoles/tape		0.0251864	0.0270607	0.121832	0.0575187	0.123003	0.0742705	0.101097	0.084228	0.102386	0.15229	0.0552929	0.178062	0.0480298	0.0570501	0.142918	0.0565815	0.0752077	0.14409	0.0877423	0.0780192	0.0903195	0.0506071	0.0969969	0.167519	.	0.114334	0.0487327	0.104846	0.0782535	0.0442812	0.0591587	0.0111172	0.026475	0.106954	0.0303408	0.0296379	.	0.0279979	0.032098	0.142918	0.0402982	0.0592759	0.0275293	0.12066
6-hydroxy ceramide	NH	H(C19)23:0	Cer(t19:1(6OH)/23:0)	pmoles/tape		0.0222577	0.0365495	0.0927796	0.0240149	0.118317	0.0559958	0.104611	0.0685304	0.048967	0.085868	0.0399468	0.205005	0.0283493	0.0265921	0.0869223	0.0466241	0.0702876	0.0899681	0.0809479	0.065016	0.0727476	0.0197977	0.0604473	0.146432	0.0109531	0.0591587	0.0262407	0.0418211	0.0745048	0.0455112	0.0458041	0.0210863	0.0353781	0.0868052	.	0.020852	0.0114686	0.0155804	0.0227263	0.0972312	0.0139404	0.0448669	0.0214377	0.11246
6-hydroxy ceramide	NH	H(C19)24:0	Cer(t19:1(6OH)/24:0)	pmoles/tape		0.220234	0.253035	0.426411	0.332695	0.533014	0.213206	1.0262	0.275293	0.493185	0.436954	0.412354	1.12577	0.383067	0.219063	0.426411	0.460384	0.260064	0.371353	0.514271	0.140575	0.20852	0.139404	0.371353	0.913739	0.0313951	0.570501	0.15229	0.459212	0.357295	0.149713	0.454526	0.0301065	0.135889	0.397125	0.182748	0.220234	0.0882109	0.161661	0.140575	1.41747	0.188605	0.326837	0.148775	0.335037
6-hydroxy ceramide	NH	H(C19)25:0	Cer(t19:1(6OH)/25:0)	pmoles/tape		0.126518	0.0891481	0.149947	0.148775	0.234292	0.0692333	0.391268	0.111992	0.127689	0.153461	0.0803621	0.448669	0.178062	0.0781364	0.0999255	0.139404	0.0490256	0.100394	0.251864	0.0516614	0.140575	0.0484984	0.161661	0.370181	0.0287008	0.311608	0.0631417	0.166347	0.124175	0.0832908	0.125346	.	0.0330352	0.146432	0.0734505	0.0695847	0.0384239	0.0863366	0.0648989	0.398296	0.0343238	0.140575	0.102503	0.130032
6-hydroxy ceramide	NH	H(C19)26:0	Cer(t19:1(6OH)/26:0)	pmoles/tape		0.449841	0.581044	0.459212	0.5295	0.591587	0.257721	1.61661	0.325666	0.551758	0.5295	0.486156	1.65176	0.791907	0.33738	0.439297	0.838765	0.210863	0.5377	0.73802	0.12066	0.458041	0.169862	0.718105	1.42918	0.0916082	1.31203	0.188605	0.885624	0.397125	0.251278	0.861023	0.0289351	0.124175	0.479127	0.345581	0.306922	0.14409	0.196805	0.217892	3.03408	0.205005	0.32098	0.353781	0.278807
6-hydroxy ceramide	NH	H(C19)27:0	Cer(t19:1(6OH)/27:0)	pmoles/tape		0.0317466	0.0335037	0.0470927	0.0429926	0.0946539	0.032918	0.171033	0.0461555	0.0916082	0.106837	0.0678275	0.173376	0.085048	0.0255378	0.049787	0.0659532	0.0321566	0.0896167	0.0639617	0.0284665	0.0674761	0.0303408	0.0784878	0.139404	0.0116092	0.112577	0.0235463	0.0756763	0.0558786	0.0169042	0.101917	0.00857508	.	0.0535357	0.0350266	0.0331523	0.0159319	0.0190948	0.0193291	0.183919	0.0269436	0.0472098	0.0392439	0.060213
6-hydroxy ceramide	NH	H(C19)28:0	Cer(t19:1(6OH)/28:0)	pmoles/tape		0.167519	0.179233	0.395953	0.249521	0.357295	0.188605	0.677104	0.227263	0.28115	0.386582	0.36081	0.815336	0.372524	0.156976	0.370181	0.313951	0.184505	0.506071	0.387753	0.108946	0.269436	0.149947	0.373696	0.80245	0.0279979	0.509585	0.130032	0.324494	0.305751	0.195048	0.27295	.	0.0925453	0.36901	0.111289	0.140575	0.0510756	0.124175	0.141747	1.00043	0.123003	0.294036	0.128861	0.275293
6-hydroxy ceramide	NH	H(C20)16:0	Cer(t20:1(6OH)/16:0)	pmoles/tape		0.315123	0.542386	1.24175	0.511928	1.53461	0.408839	1.34718	0.140575	0.733334	1.41747	1.28861	0.965283	0.175719	0.221406	0.978169	0.32098	0.653675	0.268264	0.391268	0.0980512	0.0736848	0.410011	0.849308	0.629074	0.0434612	0.250692	0.495527	2.14377	0.352609	0.0759106	0.302237	0.0379553	0.0938339	0.846965	0.268264	0.173376	0.0974655	0.246007	0.345581	7.87221	0.0948882	0.33738	0.267093	0.141747
6-hydroxy ceramide	NH	H(C20)18:0	Cer(t20:1(6OH)/18:0)	pmoles/tape		0.193291	0.238978	0.408839	0.215549	0.735677	0.201491	0.566987	0.130032	0.330352	0.5213	0.207348	0.509585	0.140575	0.116677	0.522471	0.220234	0.428754	0.356124	0.313951	0.11	0.189776	0.253035	0.413525	0.451012	0.059393	0.302237	0.25655	2.02663	0.249521	0.113163	0.311608	0.0203834	0.0622045	0.439297	0.139404	0.12066	0.0853994	0.14409	0.207348	4.96699	0.0892652	0.186262	0.134718	0.240149
6-hydroxy ceramide	NH	H(C20)22:0	Cer(t20:1(6OH)/22:0)	pmoles/tape		0.110937	0.12066	0.201491	0.207348	0.251864	0.154633	0.484984	0.114686	0.242492	0.279979	0.181576	0.439297	0.145261	0.0905538	0.243664	0.190948	0.102093	0.267093	0.246007	0.0723962	0.274122	0.092311	0.274122	0.561129	0.0284665	0.305751	0.0801278	0.531843	0.155804	0.0915496	0.250692	.	0.133546	0.248349	0.095474	0.114686	0.0223749	0.0506071	0.0848137	0.65836	0.0428754	0.17689	0.116092	0.133546
6-hydroxy ceramide	NH	H(C20)24:0	Cer(t20:1(6OH)/24:0)	pmoles/tape		0.969969	0.838765	0.896167	1.19489	1.24175	0.378381	3.17466	0.405325	1.09883	1.12343	1.21832	3.40895	1.47604	0.674761	1.01448	1.6049	0.562301	0.927796	1.53461	0.244835	0.834079	0.298722	1.79233	2.61236	0.15229	2.2492	0.387753	2.14377	0.928968	0.458626	1.46432	0.0460384	0.292865	1.1082	0.869223	0.805964	0.359638	0.492013	0.37721	6.09159	0.345581	0.911396	0.76262	0.500213
6-hydroxy ceramide	NH	H(C20)25:0	Cer(t20:1(6OH)/25:0)	pmoles/tape		0.311608	0.342066	0.305751	0.358467	0.556443	0.298722	1.47604	0.238978	0.503728	0.397125	0.435783	1.37061	0.499042	0.227263	0.358467	0.516614	0.217892	0.351438	0.590416	0.0718105	0.387753	0.118317	0.575187	1.11054	0.0597444	0.97114	0.135889	0.581044	0.305751	0.0955911	0.556443	0.0447498	0.0728648	0.413525	0.275293	0.277636	0.12066	0.181576	0.172205	1.74548	0.133546	0.260064	0.36901	0.167519
6-hydroxy ceramide	NH	H(C20)26:0	Cer(t20:1(6OH)/26:0)	pmoles/tape		1.74548	1.58147	1.23003	2.31949	1.7689	1.0836	4.79127	0.596273	1.48775	1.28861	2.01491	4.92013	2.85836	1.06251	1.27689	2.68264	0.855751	1.35889	2.5655	0.277636	1.28861	0.408839	2.85836	4.46326	0.279979	4.2524	0.391268	4.27583	1.31203	0.483227	2.74122	0.0831736	0.415868	1.27689	1.56976	1.11172	0.680618	0.700533	0.420554	10.7189	0.694676	1.2066	1.49947	0.631417
6-hydroxy ceramide	NH	H(C20)27:0	Cer(t20:1(6OH)/27:0)	pmoles/tape		0.324494	0.350266	0.335037	0.406497	0.506071	0.331523	1.02386	0.284665	0.477956	0.531843	0.454526	1.41747	0.588073	0.21672	0.391268	0.405325	0.25655	0.486156	0.470927	0.096294	0.411182	0.164004	0.661875	1.19489	0.0511928	0.752077	0.142918	0.581044	0.316294	0.240735	0.534186	0.0147604	0.0857509	0.414697	0.0948882	0.179233	0.137061	0.148775	0.106486	1.37061	0.215549	0.451012	0.331523	0.343238
6-hydroxy ceramide	NH	H(C20)28:0	Cer(t20:1(6OH)/28:0)	pmoles/tape		0.745048	0.880938	1.03206	1.1328	1.33546	0.773163	2.68264	0.559958	1.02854	1.45261	1.34718	3.81896	1.38232	0.647817	1.45261	1.30032	0.745048	1.64004	1.73376	0.202663	0.961768	0.480298	2.13206	3.36209	0.149947	2.19063	0.342066	2.01491	0.951225	0.532428	1.26518	0.0383067	0.290522	1.19489	0.660703	0.716933	0.336209	0.513099	0.397125	5.34186	0.427583	0.960597	0.843451	0.599787
6-hydroxy ceramide	NH	H(C20)29:0	Cer(t20:1(6OH)/29:0)	pmoles/tape		0.0882109	0.0760277	0.162833	0.0787221	0.234292	0.134718	0.33738	0.112343	0.138232	0.227263	0.185091	0.459212	0.158147	0.0458041	0.188605	0.103674	0.0899681	0.28115	0.181576	0.0434612	0.139404	0.0661875	0.213206	0.373696	0.0115037	0.268264	0.071459	0.197977	0.142918	0.112636	0.161661	.	0.0482641	0.181576	0.0629074	0.0541214	0.0202663	0.0719276	0.0845794	0.432269	0.059393	0.17689	0.0909053	0.138232
6-hydroxy ceramide	NH	H(C20)30:0	Cer(t20:1(6OH)/30:0)	pmoles/tape		0.155804	0.20852	0.301065	0.201491	0.363153	0.118317	0.315123	0.109883	0.270607	0.313951	0.161661	0.581044	0.186262	0.097934	0.221406	0.291693	0.260064	0.386582	0.346752	0.0632588	0.275293	0.131203	0.404154	0.693504	0.0442812	0.352609	0.109297	0.315123	0.138232	0.11984	0.14409	0.0210863	0.0820022	0.299894	0.0527157	0.05459	0.0756763	0.124175	0.0735677	1.04846	0.0303408	0.132375	0.20852	0.180405
6-hydroxy ceramide	NH	H(C22)24:0	Cer(t22:1(6OH)/24:0)	pmoles/tape		0.104846	0.0835251	0.0821193	0.1018	0.0846965	0.137061	0.33738	0.0544729	0.109883	0.0927796	0.142918	0.33738	0.221406	0.0910224	0.102737	0.212034	0.0838179	0.0755592	0.285836	0.00893824	0.130032	0.0516614	0.121832	0.297551	.	0.294036	0.0183919	0.190948	0.127689	0.0611502	0.217892	0.0105431	0.0398296	0.114334	0.0966454	0.0277636	0.0556443	0.0484984	0.0483813	0.564644	0.0381896	0.142918	0.123003	0.0588073
6-hydroxy ceramide	NH	H(C22)25:0	Cer(t22:1(6OH)/25:0)	pmoles/tape		0.0318637	0.0408839	0.0509585	0.0692333	0.0632588	0.0931311	0.159319	0.0447498	0.0688818	0.0330352	0.0316294	0.167519	0.135889	0.0426411	0.0402982	0.069819	0.0298722	0.0432269	0.147604	.	0.0482641	0.0376039	0.0599787	0.197977	.	0.164004	0.0235463	0.107423	0.0414697	0.0167109	0.116443	.	0.0197977	0.0557615	0.0494356	0.0237806	0.0299894	.	0.0206177	0.251864	0.0395953	0.0720448	0.0556443	0.023312
6-hydroxy ceramide	NH	H(C22)26:0	Cer(t22:1(6OH)/26:0)	pmoles/tape		0.171033	0.11328	0.15229	0.185091	0.113749	0.210863	0.524814	0.0707562	0.181576	0.121832	0.234292	0.661875	0.476784	0.162833	0.169862	0.342066	0.11615	0.193291	0.451012	0.0378382	0.279979	0.103323	0.153461	0.663046	0.0167519	0.640788	0.0230778	0.427583	0.142918	0.0520128	0.384239	.	0.0694676	0.153461	0.130032	0.148775	0.0964111	0.108477	0.0733334	1.41747	0.137061	0.220234	0.228435	0.0656017
6-hydroxy ceramide	NH	H(C22)27:0	Cer(t22:1(6OH)/27:0)	pmoles/tape		0.0447498	0.0331523	0.0612673	0.0581044	0.0350266	0.0845794	0.130032	0.0234292	0.0466241	0.0400639	0.0740363	0.178062	0.0994569	0.0214377	0.0693504	0.0400639	0.0282908	0.0752077	0.123003	0.00884452	0.059393	0.0305751	0.0246007	0.103908	.	0.124175	0.0125346	0.0510756	0.0350266	0.0354952	0.097934	0.0115975	0.010262	0.0455698	.	0.0438126	.	0.0269436	0.0175719	0.113749	0.027295	0.086688	0.0295208	0.0124175
6-hydroxy ceramide	NH	Total	Total	pmoles/tape		15.8563	17.6469	22.4067	20.3111	30.964	13.3617	53.6746	10.0471	26.9223	24.9768	21.4431	67.0895	23.8663	11.5695	24.9726	25.5956	16.2849	23.7768	28.7774	5.28708	18.8664	8.11177	29.6856	51.1608	2.72416	39.0122	8.77013	35.187	19.0541	9.81132	26.4418	1.20954	5.84155	22.0936	12.7511	12.0598	6.91605	10.0668	9.56766	125.726	11.0596	19.541	14.8284	14.0771
Ceramide	AS	S(C16)a24:0	Cer(d16:1/24:0(2OH))	pmoles/tape		0.412354	0.429926	0.96294	0.330352	0.917253	0.386582	0.909053	0.190948	1.13632	1.05549	0.509585	1.34718	0.161661	0.21672	0.797764	0.463898	0.569329	0.776678	0.506071	0.0821193	0.490842	0.326837	0.448669	0.969969	0.0565815	0.607988	0.376039	0.295208	0.572844	0.326837	0.328009	0.0357295	0.237806	0.643131	0.105549	0.271779	0.0821193	0.241321	0.522471	2.17892	0.387753	0.331523	0.295208	0.295208
Ceramide	AS	S(C16)a25:0	Cer(d16:1/25:0(2OH))	pmoles/tape		0.229606	0.283493	0.453355	0.241321	0.510756	0.146432	0.569329	0.104963	0.58573	0.552929	0.298722	0.693504	0.0726305	0.0947711	0.5377	0.260064	0.31278	0.366667	0.187434	0.0687647	0.207348	0.171033	0.274122	0.400639	.	0.318637	0.201491	0.185091	0.230778	0.153227	0.187434	0.0173376	0.0743877	0.358467	0.0926625	0.125346	0.0504899	0.174548	0.292865	0.912567	0.213206	0.262407	0.220234	0.14409
Ceramide	AS	S(C16)a26:0	Cer(d16:1/26:0(2OH))	pmoles/tape		0.617359	0.452183	1.23003	0.484984	1.02971	0.611502	1.06369	0.23312	0.989883	1.19489	0.708733	1.79233	0.332695	0.278807	1.06486	0.607988	0.585144	0.723962	0.711076	0.0887966	0.64196	0.442812	0.616188	1.00043	0.0670075	0.774335	0.353781	0.557615	0.663046	0.230192	0.552929	0.0365495	0.237806	0.911396	0.169862	0.274122	0.111992	0.332695	0.648989	2.68264	0.378381	0.670075	0.483813	0.234292
Ceramide	AS	S(C16)a27:0	Cer(d16:1/27:0(2OH))	pmoles/tape		0.095474	0.12066	0.370181	0.123003	0.213206	0.262407	0.373696	0.0815336	0.196805	0.420554	0.30458	0.484984	0.0807136	0.101917	0.308094	0.173376	0.226677	0.179233	0.298722	0.032918	0.269436	0.178062	0.118317	0.269436	.	0.311608	0.109649	0.0926625	0.240149	0.0920767	0.155804	0.0161661	0.10262	0.251864	0.0486156	0.0638446	0.0412354	0.0757934	0.238978	0.488499	0.162833	0.274122	0.17689	0.11
Ceramide	AS	S(C16)a28:0	Cer(d16:1/28:0(2OH))	pmoles/tape		0.237806	0.278807	0.480298	0.265921	0.318637	0.338552	0.623217	0.0748563	0.213206	0.5377	0.600959	0.576358	0.187434	0.0864537	0.387753	0.278807	0.319809	0.206177	0.584558	0.0262407	0.179233	0.16869	0.277636	0.371353	.	0.542386	0.140575	0.283493	0.25655	0.10262	0.297551	0.0591587	0.139404	0.358467	0.125346	0.111406	0.0482641	0.210863	0.292865	1.26518	0.367838	0.339723	0.342066	0.107306
Ceramide	AS	S(C17)a24:0	Cer(d17:1/24:0(2OH))	pmoles/tape		0.0995741	0.180405	0.760277	0.108594	0.823536	0.217892	0.268264	0.169862	0.406497	0.780192	0.106954	0.610331	0.0789564	0.145261	0.839937	0.20032	0.395368	0.726305	0.261236	0.147604	0.427583	0.309265	0.352609	0.496699	0.0402982	0.205005	0.217892	0.201491	0.363153	0.279393	0.105783	0.0187434	0.0808307	0.534186	0.0885624	0.106251	0.0247178	0.15229	0.359638	0.780192	0.217892	0.25655	0.147604	0.20852
Ceramide	AS	S(C17)a25:0	Cer(d17:1/25:0(2OH))	pmoles/tape		0.114452	0.16049	0.467412	0.0843451	0.47327	0.16869	0.166347	0.0981683	0.358467	0.547072	0.172205	0.391268	0.0803621	0.0830565	0.568158	0.206177	0.31278	0.366667	0.209691	0.115389	0.16049	0.146432	0.161661	0.210863	.	0.223749	0.165176	0.0492013	0.27295	0.148483	0.10836	0.0552929	0.0571672	0.342066	0.0592759	0.0540043	0.0400639	0.123003	0.222577	0.43344	0.141747	0.234292	0.0730991	0.118317
Ceramide	AS	S(C17)a26:0	Cer(d17:1/26:0(2OH))	pmoles/tape		0.265921	0.288179	1.0918	0.22492	1.04377	0.408839	0.413525	0.201491	0.452183	1.12812	0.443983	0.73802	0.123003	0.247178	1.45261	0.319809	0.767892	0.909053	0.487327	0.159319	0.294036	0.503728	0.467412	0.797764	0.0180405	0.504899	0.288179	0.276465	0.616188	0.251278	0.265921	0.0342066	0.101683	0.960597	0.0913739	0.196805	0.057753	0.247178	0.5295	1.28861	0.38541	0.480298	0.148775	0.333866
Ceramide	AS	S(C17)a27:0	Cer(d17:1/27:0(2OH))	pmoles/tape		0.0804793	0.112812	0.5213	0.0688818	0.20032	0.212034	0.246007	0.0790735	0.230778	0.508414	0.28115	0.412354	0.107306	0.097114	0.586901	0.112343	0.423483	0.313951	0.296379	0.0684132	0.15229	0.220234	0.159319	0.242492	0.022492	0.217892	0.133546	0.124175	0.285836	0.115096	0.139404	0.0130032	0.0637274	0.432269	0.0597444	0.0488499	0.0342066	0.0873909	0.254207	0.421726	0.215549	0.234292	0.0836422	0.141747
Ceramide	AS	S(C17)a28:0	Cer(d17:1/28:0(2OH))	pmoles/tape		0.11164	0.153461	0.482641	0.154633	0.363153	0.33738	0.311608	0.115857	0.183919	0.69819	0.363153	0.38541	0.113163	0.139404	0.711076	0.207348	0.358467	0.422897	0.353781	0.0647817	0.123003	0.285836	0.179233	0.326837	.	0.387753	0.0994569	0.270607	0.378381	0.156917	0.158147	.	0.0551758	0.5213	0.0533014	0.0981683	0.0418211	0.113749	0.414697	0.726305	0.247178	0.338552	0.149947	0.185091
Ceramide	AS	S(C18)a17:0	Cer(d18:1/17:0(2OH))	pmoles/tape		0.682961	.	0.797764	.	0.531843	.	0.859851	0.682961	4.24068	0.745048	.	.	.	.	0.991055	0.514271	.	0.959426	.	.	.	.	0.616188	0.588073	.	0.835251	1.79233	0.559958	1.37061	0.660703	0.60213	.	.	1.24175	0.666561	.	.	.	0.629074	0.795421	0.520128	0.713419	.	1.49947
Ceramide	AS	S(C18)a18:0	Cer(d18:1/18:0(2OH))	pmoles/tape		1.08594	1.24175	3.24494	2.31949	4.31097	1.67519	1.11757	1.45261	2.3312	4.88499	1.27689	2.69436	0.926625	1.40575	7.20448	2.95208	4.67412	4.59212	2.41321	1.6049	1.4409	3.13951	1.75719	2.3312	0.470927	2.40149	1.61661	3.25666	2.0852	2.33706	1.12812	0.372524	0.607988	3.30352	0.729819	0.856337	0.268264	1.69862	2.85836	7.01704	1.64004	1.71033	0.492013	2.09691
Ceramide	AS	S(C18)a20:0	Cer(d18:1/20:0(2OH))	pmoles/tape		0.172205	0.148775	1.0508	0.367838	0.81885	0.173376	0.186262	0.332695	0.248349	1.38232	0.487327	0.324494	0.106603	0.178062	1.89776	0.592759	0.943611	1.08829	0.220234	0.373696	0.229606	0.606816	0.47327	0.509585	0.0797764	0.251864	0.344409	0.479127	0.528328	0.451598	0.178062	0.116443	0.0944197	0.816507	0.109063	0.149947	0.0429926	0.183919	0.575187	1.18317	0.161661	0.194462	0.0411182	0.482641
Ceramide	AS	S(C18)a22:0	Cer(d18:1/22:0(2OH))	pmoles/tape		0.442812	0.44164	2.07348	0.808307	1.87434	0.688818	0.335037	0.592759	0.890309	2.57721	0.699361	1.08009	0.342066	0.617359	4.94356	1.40575	3.16294	2.51864	0.809479	0.659532	0.653675	1.89776	1.13046	1.12694	0.21672	0.951225	1.23003	0.677104	1.26518	1.24058	0.36901	0.183919	0.185091	2.01491	0.353781	0.36081	0.103206	0.661875	1.4409	1.05549	1.1082	0.722791	0.173376	0.882109
Ceramide	AS	S(C18)a23:0	Cer(d18:1/23:0(2OH))	pmoles/tape		0.0944197	0.0891481	0.627902	0.20852	0.624388	0.107423	0.126518	0.162833	0.575187	0.551758	0.127689	0.205005	0.0591587	0.100511	0.774335	0.167519	0.558786	0.43344	0.16049	0.187434	0.113397	0.207348	0.345581	0.270607	0.0518957	0.213206	0.261236	0.187434	0.235463	0.133722	0.0868052	0.0367838	0.0411182	0.475613	0.0571672	0.0434612	.	0.193291	0.326837	0.328009	0.182748	0.238978	0.0474441	0.20032
Ceramide	AS	S(C18)a24:0	Cer(d18:1/24:0(2OH))	pmoles/tape		0.241321	0.21672	1.01683	0.275293	1.05666	0.199148	0.361981	0.295208	0.530671	1.40575	0.328009	0.660703	0.0516614	0.162833	1.71033	0.380724	0.643131	1.21832	0.358467	0.261236	0.373696	0.269436	0.743877	0.643131	0.0680618	0.424068	0.339723	0.410011	0.530671	0.370767	0.180405	0.0340895	0.106251	0.764963	0.106837	0.148775	0.0493185	0.230778	0.346752	1.46432	0.25655	0.359638	0.210863	0.350266
Ceramide	AS	S(C18)a25:0	Cer(d18:1/25:0(2OH))	pmoles/tape		0.172205	0.344409	1.27689	0.379553	1.33546	0.313951	0.544729	0.289351	0.709905	1.59319	0.378381	0.671246	0.151118	0.185091	1.39404	0.461555	0.66246	0.902024	0.422897	0.274122	0.345581	0.350266	0.770821	0.678275	0.0383067	0.352609	0.37721	0.421726	0.538871	0.326837	0.171033	0.0612673	0.132375	0.998084	0.159319	0.182748	0.0768478	0.291693	0.476784	1.24175	0.221406	0.345581	0.15229	0.346752
Ceramide	AS	S(C18)a26:0	Cer(d18:1/26:0(2OH))	pmoles/tape		0.522471	0.452183	2.58893	0.479127	1.78062	0.783707	0.937168	0.59393	0.836422	3.33866	1.18317	1.6049	0.367838	0.358467	3.23323	0.843451	1.5639	1.66347	1.16677	0.427583	0.707562	0.815336	1.42918	1.5229	0.117146	1.10234	0.673589	0.834079	1.24175	0.544729	0.454526	0.0797764	0.199148	2.03834	0.214377	0.406497	0.0912567	0.605645	1.26518	3.39723	0.734505	0.952397	0.43344	0.900853
Ceramide	AS	S(C18)a27:0	Cer(d18:1/27:0(2OH))	pmoles/tape		0.135889	0.179233	1.02034	0.190948	0.557615	0.451012	0.402982	0.234292	0.302237	1.45261	0.666561	0.5295	0.164004	0.137061	1.25346	0.169862	0.523643	0.740363	0.492013	0.190948	0.303408	0.426411	0.258893	0.565815	0.0503728	0.513099	0.240149	0.305751	0.562301	0.182748	0.206177	0.0306922	0.0861023	0.989883	0.128861	0.134718	0.0392439	0.212034	0.543557	0.924282	0.298722	0.419383	0.209691	0.359638
Ceramide	AS	S(C18)a28:0	Cer(d18:1/28:0(2OH))	pmoles/tape		0.277636	0.283493	1.79233	0.379553	0.872738	0.517785	0.808307	0.306922	0.412354	2.37806	1.30032	0.886795	0.333866	0.277636	1.85091	0.516614	1.27748	0.982855	0.912567	0.181576	0.376039	0.611502	0.786049	0.909053	0.068179	0.825879	0.267093	0.795421	0.912567	0.275879	0.476784	0.0426411	0.0807136	1.35889	0.135889	0.236635	0.10262	0.405325	0.793078	2.57721	0.645474	0.861023	0.288179	0.411182
Ceramide	AS	S(C19)a24:0	Cer(d19:1/24:0(2OH))	pmoles/tape		0.102854	0.0709905	0.244835	0.0845794	0.402982	0.0458041	0.128861	0.151118	0.180405	0.547072	0.141747	0.257721	0.0777849	0.101448	0.402982	0.12066	0.162364	0.347924	0.111054	0.115154	0.153461	0.100043	0.173376	0.302237	0.0145261	0.16049	0.0951225	0.155804	0.203834	0.0954154	0.0804793	0.0507242	0.0514271	0.274122	0.0654846	0.0811822	0.0166347	0.0609159	0.127689	0.322151	0.0357295	0.126518	0.0162833	0.185091
Ceramide	AS	S(C19)a25:0	Cer(d19:1/25:0(2OH))	pmoles/tape		0.0442812	0.05377	0.230778	0.0671246	0.206177	0.0559958	0.12066	0.147604	0.121832	0.323323	0.115857	0.186262	0.0289351	0.0851651	0.292865	0.100511	0.142684	0.165176	0.0775506	0.107891	0.0199148	0.0524814	0.126518	0.165176	0.0141747	0.118317	0.0800107	0.0843451	0.118317	0.0513099	0.0570501	.	0.022492	0.135889	0.0483813	0.05213	0.0151118	0.0595102	0.091491	0.192119	0.0570501	0.085868	0.0319809	0.182748
Ceramide	AS	S(C19)a26:0	Cer(d19:1/26:0(2OH))	pmoles/tape		0.138232	0.110352	0.520128	0.174548	0.351438	0.175719	0.290522	0.23312	0.190948	0.643131	0.392439	0.500213	0.138232	0.137061	0.643131	0.274122	0.32508	0.43344	0.271779	0.186262	0.16049	0.205005	0.284665	0.438126	0.0421726	0.391268	0.149947	0.288179	0.268264	0.105607	0.159319	0.0515442	0.0753249	0.424068	0.05295	0.159319	0.038541	0.133546	0.231949	0.653675	0.14409	0.214377	0.126518	0.25655
Ceramide	AS	S(C20)a18:0	Cer(d20:1/18:0(2OH))	pmoles/tape		0.118317	0.0538871	0.0985198	0.121832	0.169862	0.0656017	0.147604	0.05541	0.124175	0.140575	0.0629074	0.207348	0.0824708	0.084228	0.192119	0.190948	0.0857509	0.209691	0.166347	0.0263578	0.0523643	0.0863366	0.15229	0.250692	0.0229606	0.394782	0.0684132	0.279979	0.0805964	0.0648403	0.141747	.	0.0773163	0.121832	0.0565815	0.0734505	0.0162833	0.0836422	0.0980512	0.568158	0.0500213	0.0796593	0.0460384	0.0899681
Ceramide	AS	S(C20)a24:0	Cer(d20:1/24:0(2OH))	pmoles/tape		0.319809	0.37721	0.623217	0.408839	0.671246	0.222577	0.557615	0.322151	0.496699	0.873909	0.555272	1.7689	0.298722	0.25655	1.06603	0.415868	0.430511	0.753249	0.365495	0.263578	0.268264	0.257721	0.945368	1.08594	0.0766135	0.721619	0.222577	0.694676	0.606816	0.169217	0.418211	0.0338552	0.212034	0.590416	0.202663	0.283493	0.0838765	0.215549	0.186262	1.92119	0.121832	0.274122	0.210863	0.388925
Ceramide	AS	S(C20)a25:0	Cer(d20:1/25:0(2OH))	pmoles/tape		0.299894	0.274122	0.448669	0.486156	0.511928	0.174548	0.459212	0.23312	0.462727	0.668904	0.330352	0.643131	0.185091	0.186262	0.597444	0.415868	0.442812	0.419383	0.426411	0.124175	0.206177	0.166347	0.80245	0.62556	0.0550586	0.578701	0.229606	0.451012	0.374867	0.228435	0.267093	.	0.133546	0.38541	0.0829393	0.270607	0.0750906	0.220234	0.199148	0.909053	0.105666	0.250692	0.175719	0.305751
Ceramide	AS	S(C20)a26:0	Cer(d20:1/26:0(2OH))	pmoles/tape		0.452183	0.395953	0.712248	0.564644	0.551758	0.250692	0.904367	0.305751	0.410011	1.11289	0.84228	1.01917	0.387753	0.303408	1.25346	0.622045	0.495527	0.611502	0.786049	0.148775	0.284665	0.388925	0.883281	0.844622	0.0940682	0.925453	0.262407	0.910224	0.557615	0.282908	0.565815	0.0470927	0.0894995	0.715762	0.185091	0.311608	0.05295	0.282322	0.340895	2.10863	0.148775	0.295208	0.335037	0.391268
Ceramide	AS	S(C20)a27:0	Cer(d20:1/27:0(2OH))	pmoles/tape		0.20032	0.196805	0.502556	0.260064	0.294036	0.247178	0.611502	0.195634	0.277636	0.878595	0.600959	0.564644	0.247178	0.151118	0.674761	0.339723	0.289936	0.367838	0.527157	0.14409	0.263578	0.263578	0.402982	0.565815	.	0.62556	0.151118	0.311608	0.367838	0.169217	0.30458	0.021672	0.140575	0.412354	0.0643131	0.171033	0.0339723	0.140575	0.20852	1.02268	0.173376	0.25655	0.207348	0.330352
Ceramide	AS	S(C20)a28:0	Cer(d20:1/28:0(2OH))	pmoles/tape		0.325666	0.290522	0.756763	0.534186	0.48147	0.361981	0.889138	0.262407	0.335037	0.973483	1.26518	0.926625	0.461555	0.274122	0.951225	0.626731	0.439297	0.518957	1.01097	0.193291	0.344409	0.418211	0.787221	0.890309	0.0502556	1.17146	0.194462	0.920767	0.570501	0.198562	0.5541	0.0533014	0.169862	0.699361	0.20032	0.25655	0.0927796	0.274122	0.347924	2.58893	0.226092	0.447498	0.287008	0.338552
Ceramide	AS	S(C21)a24:0	Cer(d21:1/24:0(2OH))	pmoles/tape		0.0620874	0.0319809	0.127689	0.0249521	0.104026	0.0515442	0.106134	0.074622	0.115037	0.181576	0.0363153	0.187434	0.0568158	0.041704	0.16049	0.0588073	0.0488499	0.146432	0.0415868	0.0495527	0.0966454	0.0353781	0.121832	0.179233	0.0241321	0.0801278	0.0231949	0.0721619	0.0876252	0.0535943	0.0730991	.	0.0295208	0.0667732	0.020852	0.0347924	0.0145261	0.020852	0.0515442	0.11164	0.0183919	0.0325666	0.0544729	0.11656
Ceramide	AS	S(C21)a25:0	Cer(d21:1/25:0(2OH))	pmoles/tape		0.0404154	0.0462727	0.0815336	0.0793078	0.0885624	0.0503728	0.132375	0.0760277	0.0759106	0.124175	0.0374867	0.142918	0.0193291	0.0230778	0.0666561	0.0220234	0.0940096	0.115975	0.0563472	0.0352609	0.0284665	0.0277636	0.0579873	0.058573	0.0132375	0.081065	0.0451012	0.0358467	0.0490842	0.0311023	0.0484984	0.0165176	0.0155804	0.0654846	0.0448669	0.0209691	0.0111757	0.0215549	0.0352609	0.0675932	0.0127689	0.0599787	.	0.102854
Ceramide	AS	S(C21)a26:0	Cer(d21:1/26:0(2OH))	pmoles/tape		0.0700533	0.0653675	0.153461	0.097934	0.114686	0.084228	0.230778	0.141747	0.162833	0.234292	0.15229	0.260064	0.0582215	0.0238978	0.16869	0.0695847	0.126518	0.195634	0.174548	0.0257721	0.0756763	0.112109	0.115272	0.172205	0.0241321	0.16049	0.0196805	0.0884452	0.113163	0.0922525	0.125346	0.0213206	0.0151118	0.114803	0.0277636	0.0583387	.	0.0411182	0.0694676	0.221406	0.0627902	0.146432	0.0296379	0.104963
Ceramide	AS	S(C22)a24:0	Cer(d22:1/24:0(2OH))	pmoles/tape		0.0872738	0.0711076	0.185091	0.119489	0.187434	0.0733334	0.169862	0.0510756	0.268264	0.277636	0.145261	0.326837	0.0610331	0.0848137	0.219063	0.0933653	0.149361	0.323323	0.12066	0.0734505	0.182748	0.0739191	0.172205	0.301065	0.0156976	0.202663	0.0812993	0.131203	0.174548	0.115799	0.115506	.	0.0548243	0.134718	0.076262	0.0538871	0.0141747	0.0402982	0.0636103	0.340895	0.0387753	0.0583387	0.0303408	0.087508
Ceramide	AS	S(C22)a25:0	Cer(d22:1/25:0(2OH))	pmoles/tape		0.0991055	0.111992	0.140575	0.135889	0.169862	0.0868052	0.197977	0.113046	0.23312	0.169862	0.0821193	0.298722	0.0420554	0.0563472	0.201491	0.0981683	0.173435	0.212034	0.128861	0.0294036	0.123003	0.133546	0.236635	0.205005	0.0255378	0.149947	0.0379553	0.100511	0.131203	0.0911981	0.0673589	0.0202663	0.0586901	0.133546	0.023312	0.0523643	0.0231949	0.05213	0.0511928	0.257721	0.049787	0.139404	0.0960597	0.073802
Ceramide	AS	S(C22)a26:0	Cer(d22:1/26:0(2OH))	pmoles/tape		0.155804	0.165176	0.381896	0.20032	0.243664	0.253035	0.531843	0.197977	0.316294	0.5213	0.492013	0.863366	0.20032	0.133546	0.518957	0.282322	0.298722	0.548243	0.402982	0.0763792	0.299894	0.203834	0.387753	0.59393	0.0196805	0.407668	0.113632	0.302237	0.32918	0.25655	0.215549	0.020852	0.108009	0.367838	0.0883281	0.195634	0.0190948	0.116443	0.141747	0.750906	0.134718	0.271779	0.174548	0.199148
Ceramide	AS	S(C22)a27:0	Cer(d22:1/27:0(2OH))	pmoles/tape		0.030458	0.0508414	0.134718	0.0768478	0.091491	0.189776	0.210863	0.081885	0.114686	0.265921	0.159319	0.311608	0.0647817	0.032918	0.210863	0.137061	0.0966454	0.205005	0.181576	0.0579873	0.102854	0.175719	0.0757934	0.246007	0.0151118	0.164004	0.042524	0.132375	0.182748	0.113339	0.116795	.	0.0202663	0.167519	0.0240149	0.0811822	0.0192119	0.0371353	0.0743877	0.28115	0.0613845	0.151118	0.0517785	0.0880938
Ceramide	AS	S(C22)a28:0	Cer(d22:1/28:0(2OH))	pmoles/tape		0.162833	0.155804	0.336209	0.155804	0.179233	0.277636	0.531843	0.153461	0.240149	0.349095	0.622045	0.59393	0.12066	0.118317	0.466241	0.187434	0.261821	0.421726	0.460384	0.103206	0.243664	0.23312	0.343238	0.48967	0.0378382	0.460384	0.0522471	0.332695	0.318637	0.179233	0.192119	.	0.0668904	0.322151	0.123003	0.17689	0.0331523	0.116795	0.16049	0.70639	0.145261	0.358467	0.156976	0.127689
Ceramide	AS	Total	Total	pmoles/tape		8.80211	8.37992	27.9893	11.0881	24.4769	10.6675	16.8463	9.08959	19.9569	36.0189	16.2716	25.1477	6.3718	7.00744	40.5945	14.89	22.3451	26.0861	16.1622	6.77596	10.3964	14.0114	17.4355	21.6462	1.911	18.7593	11.0975	15.5553	17.6856	10.6793	9.65505	1.58147	4.02478	24.4482	4.94309	6.20393	1.86618	8.15875	15.5121	44.1863	10.0737	13.1884	6.2003	12.7784
Ceramide	EOS	S(C18)w30:0_18:2	_-linoleoyloxy-Cer(d18:1/30:0)	pmoles/tape		2.89351	5.15442	4.94356	2.58893	3.26837	5.00213	4.56869	0.499042	3.46752	6.54846	3.08094	7.36848	2.75293	2.50692	7.13419	3.56124	6.90576	9.26625	6.32588	0.379553	2.40149	3.17466	3.6081	7.48563	0.643131	11.7146	0.882109	8.6688	3.80724	4.26997	4.8147	0.0986369	1.26518	2.71779	1.12812	1.86262	1.12694	2.49521	2.61236	28.2322	3.6081	3.3738	2.30778	1.03791
Ceramide	EOS	S(C18)w32:0_18:2	_-linoleoyloxy-Cer(d18:1/32:0)	pmoles/tape		0.16049	0.148775	0.451012	0.131203	0.0713419	0.38541	0.303408	0.081065	0.109766	0.723962	0.404154	0.501385	0.190948	0.0918424	0.566987	0.169862	0.414697	0.620874	0.418211	0.0462727	0.146432	0.32098	0.222577	0.36901	0.0440469	0.647817	.	0.265921	0.196805	0.258307	0.324494	.	0.123003	0.240149	0.0789564	0.196805	0.0528328	0.0909053	0.349095	1.25346	0.42524	0.370181	0.22492	0.100746
Ceramide	EOS	S(C18)w34:0_18:2	_-linoleoyloxy-Cer(d18:1/34:0)	pmoles/tape		.	0.0422897	0.164004	0.0629074	.	0.0678275	0.065016	.	.	0.21672	0.0790735	0.130032	.	.	0.253035	0.0493185	0.216134	0.379553	0.106369	.	0.0817679	0.118317	0.0484984	0.161661	0.0432269	0.156976	.	0.102151	0.153461	0.150767	0.0596273	.	.	.	.	0.05377	.	0.0836422	0.141747	0.214377	0.0886795	0.151118	0.100863	.
Ceramide	EOS	S(C20)w28:0_18:2	_-linoleoyloxy-Cer(d20:1/28:0)	pmoles/tape		0.0458041	0.037721	0.180405	0.0856337	0.0769649	0.0931311	.	.	0.0378382	0.155804	.	0.1141	.	.	0.0844622	0.0713419	.	0.0380724	0.111406	.	0.037721	0.131203	0.0490842	0.064196	.	0.121832	.	0.162833	0.0857509	0.0557029	0.0800107	.	0.0363153	0.108946	.	.	.	.	0.161661	0.180405	0.0745048	0.0837594	.	0.0412354
Ceramide	EOS	S(C20)w29:0_18:2	_-linoleoyloxy-Cer(d20:1/29:0)	pmoles/tape		0.0713419	0.0832908	0.148775	0.128861	.	0.0843451	0.190948	.	0.145261	0.164004	0.060213	0.158147	0.132375	.	0.147604	0.127689	0.0602716	0.0985198	0.213206	.	0.087508	0.0784878	.	0.153461	.	0.318637	.	0.359638	0.0941854	.	0.0943025	.	.	0.0672418	.	0.0559958	.	.	0.110117	0.398296	.	0.135889	0.0761449	.
Ceramide	EOS	S(C20)w30:0_18:2	_-linoleoyloxy-Cer(d20:1/30:0)	pmoles/tape		0.215549	0.276465	0.31278	0.214377	0.275293	0.283493	0.558786	0.0798936	0.209691	0.451012	0.106017	0.766135	0.311608	0.118317	0.399468	0.291693	0.216134	0.499042	0.453355	.	0.207348	0.213206	0.241321	0.695847	0.0597444	0.795421	0.0536529	0.684132	0.269436	0.282908	0.271779	0.0258893	0.0704047	0.205005	0.101917	0.108009	0.103674	0.0598616	0.255378	1.11757	0.21672	0.347924	0.142918	0.231949
Ceramide	EOS	S(C20)w31:0_18:2	_-linoleoyloxy-Cer(d20:1/31:0)	pmoles/tape		0.165176	0.268264	0.342066	0.243664	0.0390096	0.213206	0.342066	0.0675932	0.248349	0.482641	0.181576	0.76262	0.316294	0.123003	0.427583	0.290522	0.391853	0.486156	0.48967	0.0559958	0.269436	0.303408	0.279979	0.603302	.	0.74622	0.0671246	0.238978	0.271779	0.150943	0.347924	0.0316294	0.179233	0.309265	0.125346	0.151118	.	0.0569329	0.32098	0.910224	0.206177	0.401811	0.20852	0.114803
Ceramide	EOS	S(C20)w32:0_18:2	_-linoleoyloxy-Cer(d20:1/32:0)	pmoles/tape		0.606816	0.596273	0.70639	0.708733	0.295208	1.00394	1.35889	0.330352	0.358467	0.834079	1.08711	2.36635	0.987541	0.346752	1.39404	0.779021	0.832908	2.06177	1.67519	0.141747	0.730991	0.97934	0.668904	1.97977	0.173376	2.71779	0.0688818	2.38978	1.07306	0.938339	1.33546	0.0830565	0.42524	0.798936	0.330352	0.865709	0.111289	0.297551	0.508414	4.10011	0.736848	0.980512	0.730991	0.584558
Ceramide	EOS	S(C20)w33:0_18:2	_-linoleoyloxy-Cer(d20:1/33:0)	pmoles/tape		0.0333866	.	0.0957083	.	.	0.125346	0.100628	.	.	0.0637274	0.183919	0.363153	0.0846965	0.0324494	0.169862	0.0620874	0.0657189	0.226092	0.246007	0.0408839	0.118317	0.121832	0.0525985	0.283493	.	0.326837	.	0.202663	0.118317	0.120895	0.121832	.	0.0383067	0.0815336	0.0549415	0.0943025	.	.	0.0480298	0.414697	0.0349095	0.138232	0.0707562	0.104611
Ceramide	EOS	S(C20)w34:0_18:2	_-linoleoyloxy-Cer(d20:1/34:0)	pmoles/tape		0.328009	0.356124	0.516614	0.502556	.	0.64196	0.581044	0.302237	0.363153	0.767306	0.555272	1.37061	0.451012	0.297551	1.42918	0.715762	0.785464	2.63578	0.996912	0.12066	0.598616	0.604473	0.507242	1.33546	0.107774	1.4409	0.0643131	1.27689	0.684132	1.23882	0.643131	0.0576358	0.156976	0.582215	0.231949	0.513099	0.0727476	0.257721	0.479127	2.84665	0.412354	0.726305	0.344409	0.434612
Ceramide	EOS	S(C21)w30:0_18:2	_-linoleoyloxy-Cer(d21:1/30:0)	pmoles/tape		0.0344409	0.0435783	.	0.0338552	.	0.0695847	0.127689	0.027295	0.0584558	0.0848137	0.0770821	0.134718	0.0618531	0.0243664	0.0390096	.	0.0316294	0.0528328	0.108711	.	0.046507	0.0295208	.	0.0961768	.	0.121832	0.0248349	0.0707562	0.0342066	0.055	0.0345581	.	0.0363153	.	0.0556443	0.0645474	.	.	0.0520128	0.162833	0.0188605	0.0984026	0.0663046	0.0631417
Ceramide	EOS	S(C21)w32:0_18:2	_-linoleoyloxy-Cer(d21:1/32:0)	pmoles/tape		0.166347	0.141747	0.158147	0.119489	0.0892652	0.354952	0.397125	0.219063	0.246007	0.275293	0.112226	0.795421	0.171033	0.119489	0.392439	0.197977	0.180991	0.855166	0.402982	0.0584558	0.275293	0.209691	0.0784878	0.528328	0.0412354	0.576358	0.0323323	0.388925	0.249521	0.585144	0.347924	0.026475	0.185091	0.134718	0.0483813	0.165176	.	0.11574	0.130032	0.719276	0.161661	0.392439	0.195634	0.235463
Ceramide	EOS	S(C21)w34:0_18:2	_-linoleoyloxy-Cer(d21:1/34:0)	pmoles/tape		.	.	0.0454526	.	.	0.0510756	.	.	0.0732162	0.0617359	.	0.0958254	.	.	0.0821193	.	.	.	0.0522471	.	0.148775	.	.	.	.	0.0647817	.	.	.	0.118083	0.0449841	.	.	.	.	.	.	.	.	.	.	0.0950054	0.060213	.
Ceramide	EOS	S(C22)w30:0_18:2	_-linoleoyloxy-Cer(d22:1/30:0)	pmoles/tape		0.0779021	0.0561129	0.080245	0.0713419	.	0.0835251	0.207348	.	0.0565815	0.0760277	0.0645474	0.328009	0.0624388	.	0.156976	0.081065	0.0528914	0.106486	0.171033	.	0.0634931	0.0688818	0.0294036	0.197977	.	0.242492	0.0351438	0.154633	0.108009	0.172205	0.0704047	0.0262407	.	0.0967626	0.0558786	0.0318637	.	.	0.0499042	0.350266	0.0652503	0.106486	0.0404154	0.0407668
Ceramide	EOS	S(C22)w31:0_18:2	_-linoleoyloxy-Cer(d22:1/31:0)	pmoles/tape		0.0455698	0.10836	0.0552929	0.0438126	.	0.158147	0.179233	0.0705219	0.103323	0.0524814	0.0486156	0.241321	0.085048	0.0415868	0.117146	0.111406	0.0353195	0.0770821	0.0562301	.	0.111757	0.0371353	0.0511928	0.124175	.	0.161661	.	0.0548243	0.0447498	0.055	0.0837594	.	.	0.0378382	.	0.1141	.	.	0.0604473	0.30458	0.0598616	0.118317	0.0727476	0.0374867
Ceramide	EOS	S(C22)w32:0_18:2	_-linoleoyloxy-Cer(d22:1/32:0)	pmoles/tape		0.247178	0.182748	0.189776	0.325666	0.0775506	0.442812	0.652503	0.103206	0.231949	0.271779	0.325666	1.25346	0.340895	0.180405	0.612673	0.361981	0.175719	1.03088	0.599787	0.0851651	0.509585	0.241321	0.253035	1.04963	.	0.753249	0.0643131	0.620874	0.346752	0.697604	0.48967	.	0.258893	0.145261	0.085048	0.315123	0.0691161	0.0705219	0.102503	1.53461	0.23312	0.530671	0.282322	0.221406
Ceramide	EOS	S(C22)w33:0_18:2	_-linoleoyloxy-Cer(d22:1/33:0)	pmoles/tape		0.0832908	0.0350266	0.0834079	0.0251864	.	0.291693	0.237806	0.0378382	0.0374867	0.151118	0.151118	0.453355	0.138232	0.0988712	0.203834	0.145261	0.102796	0.309265	0.349095	.	0.226092	0.145261	0.0879766	0.41704	.	0.394782	0.0305751	0.22492	0.182748	0.0803036	0.241321	.	0.0574015	0.0996912	.	.	.	0.0317466	0.023312	0.533014	0.0873909	0.236635	0.166347	0.0372524
Ceramide	EOS	S(C22)w34:0_18:2	_-linoleoyloxy-Cer(d22:1/34:0)	pmoles/tape		0.0798936	0.087508	0.167519	0.138232	.	0.354952	0.275293	0.0704047	0.194462	0.110937	0.10344	0.708733	0.158147	0.16869	0.466241	0.271779	0.261821	0.904367	0.381896	0.0367838	0.33738	0.230778	0.220234	0.718105	.	0.493185	.	0.277636	0.22492	0.641374	0.316294	.	0.0931311	0.23312	0.036081	0.180405	.	0.0967626	0.162833	1.19489	0.188605	0.439297	0.30458	0.0636103
Ceramide	EOS	S(C24)w30:0_18:2	_-linoleoyloxy-Cer(d24:1/30:0)	pmoles/tape		.	.	.	.	.	.	.	.	0.0242492	.	.	.	.	.	.	.	.	.	.	.	0.0260064	.	.	.	.	.	.	.	.	.	.	.	.	.	.	.	.	.	.	.	.	0.0287008	0.0306922	.
Ceramide	EOS	S(C24)w32:0_18:2	_-linoleoyloxy-Cer(d24:1/32:0)	pmoles/tape		.	.	.	.	.	.	.	.	.	.	0.0370181	0.178062	.	.	.	.	.	.	.	.	0.101097	.	.	.	.	.	.	.	.	.	.	.	.	.	.	0.0376039	.	.	.	.	.	.	0.0391268	.
Ceramide	EOS	S(C24)w34:0_18:2	_-linoleoyloxy-Cer(d24:1/34:0)	pmoles/tape		.	.	.	.	.	.	.	.	.	.	.	0.0411182	.	.	.	.	.	.	.	.	0.0446326	.	.	.	.	.	.	.	.	.	.	.	.	.	.	.	.	.	.	.	.	.	.	.
Ceramide	EOS	Total	Total	pmoles/tape		5.2547	7.61871	8.64116	5.42444	4.19301	9.70754	10.1465	1.88851	5.96578	11.4919	6.65799	18.131	6.24505	4.15025	14.0768	7.288	10.7301	19.6482	13.1582	0.965517	6.57025	7.00849	6.39863	16.2633	1.11254	21.7954	1.32328	16.1444	7.94507	9.87136	9.72218	0.349564	2.92549	5.85847	2.33261	4.81025	1.5366	3.65659	5.56795	44.4674	6.61828	8.75549	5.46568	3.34955
Ceramide	NS	S(C16)23:0	Cer(d16:1/23:0)	pmoles/tape		0.0392439	0.145261	0.49787	0.15229	0.578701	0.219063	0.132375	0.138232	0.456869	0.675932	0.0900853	0.42524	0.0503728	0.0904367	0.500213	0.0789564	0.237221	0.399468	.	0.158147	0.220234	0.158147	0.116209	0.210863	.	0.173376	0.16869	0.0609159	0.26475	0.346166	0.0996912	0.043344	0.092311	0.247178	0.0426411	0.0892652	.	0.146432	0.271779	0.328009	0.0356124	0.247178	0.0882109	0.210863
Ceramide	NS	S(C16)24:0	Cer(d16:1/24:0)	pmoles/tape		0.597444	1.03088	2.06177	0.775506	2.6475	0.909053	1.61661	0.568158	2.31949	4.01811	1.10703	3.45581	0.392439	0.528328	2.71779	0.736848	1.26166	1.85091	1.28861	0.551758	1.23003	0.891481	1.12812	1.83919	0.0579873	1.81576	0.582215	0.809479	1.37061	1.01741	0.839937	0.173376	0.5459	1.66347	0.246007	0.533014	0.284665	0.943025	1.61661	4.52183	0.887966	1.31203	0.812993	0.978169
Ceramide	NS	S(C16)25:0	Cer(d16:1/25:0)	pmoles/tape		0.420554	0.701704	0.85868	0.540043	1.15506	0.538871	1.00043	0.265921	0.964111	1.27689	0.797764	1.61661	0.323323	0.289351	0.766135	0.479127	0.585144	0.589244	0.766135	0.189776	0.486156	0.342066	0.591587	1.06251	0.0808307	1.08594	0.294036	0.421726	0.749734	0.397125	0.600959	0.0525985	0.262407	0.571672	0.236635	0.251864	0.147604	0.420554	0.764963	2.38978	0.534186	0.623217	0.572844	0.514271
Ceramide	NS	S(C16)26:0	Cer(d16:1/26:0)	pmoles/tape		1.01917	1.95634	2.27263	1.46432	2.98722	1.90948	3.18637	0.605645	2.46007	2.67093	2.41321	4.26411	1.0098	0.776678	2.2492	1.66347	1.02444	1.64004	2.68264	0.388925	1.35889	0.92311	1.82748	2.42492	0.231949	3.24494	0.700533	1.75719	1.59319	0.857509	2.22577	0.0834079	0.75442	1.83919	0.622045	0.626731	0.499042	1.28861	1.88605	11.7146	1.61661	1.93291	1.42918	0.870395
Ceramide	NS	S(C16)27:0	Cer(d16:1/27:0)	pmoles/tape		0.244835	0.36901	0.943025	0.229606	0.427583	0.85048	0.807136	0.187434	0.705219	0.716933	0.743877	0.910224	0.317466	0.209691	0.733334	0.440469	0.330352	0.522471	1.16912	0.0783707	0.392439	0.391268	0.328009	0.728648	0.0318637	0.857509	0.236635	0.330352	0.626731	0.272364	0.673589	0.0182748	0.238978	0.568158	0.0644303	0.179233	0.114452	0.30458	0.732162	1.93291	0.638446	0.804793	0.36901	0.20032
Ceramide	NS	S(C16)28:0	Cer(d16:1/28:0)	pmoles/tape		0.322151	0.344409	0.605645	0.306922	0.394782	0.477956	0.937168	0.085048	0.494356	0.28115	0.656017	0.647817	0.36081	0.217892	0.533014	0.324494	0.186262	0.294036	0.876252	0.0841108	0.287008	0.207348	0.315123	0.610331	0.0488499	0.957083	0.095474	0.486156	0.298722	0.189776	0.561129	.	0.125346	0.388925	0.074622	0.0969969	0.194462	0.254207	0.297551	2.7295	0.357295	0.48967	0.440469	0.154633
Ceramide	NS	S(C17)24:0	Cer(d17:1/24:0)	pmoles/tape		0.422897	0.618531	1.94462	0.503728	2.65921	0.87508	1.13749	0.702876	1.53461	2.62407	0.691161	1.83919	0.445155	0.401811	2.6475	0.590416	1.26518	1.96805	0.861023	0.480298	0.846965	0.988712	1.13632	1.10937	0.116795	1.04611	0.685304	0.691161	1.4409	1.07891	0.5377	0.0948882	0.370181	1.65176	0.246007	0.374867	0.169862	0.636103	1.31203	2.7295	0.729819	0.955911	0.384239	1.0016
Ceramide	NS	S(C17)25:0	Cer(d17:1/25:0)	pmoles/tape		0.258893	0.20852	0.671246	0.346752	0.733334	0.31278	0.338552	0.248349	0.453355	0.732162	0.302237	0.564644	0.135889	0.186262	0.687647	0.202663	0.43754	0.48147	0.317466	0.186262	0.270607	0.352609	0.352609	0.451012	0.0605645	0.401811	0.243664	0.195634	0.408839	0.354952	0.235463	0.0846965	0.134718	0.507242	0.158147	0.194462	0.0667732	0.247178	0.373696	1.02151	0.345581	0.366667	0.278807	0.350266
Ceramide	NS	S(C17)26:0	Cer(d17:1/26:0)	pmoles/tape		0.704047	0.779021	2.38978	0.801278	2.57721	1.48775	1.54633	0.768478	1.39404	2.55378	1.64004	2.46007	0.84228	0.607988	3.08094	1.0672	1.46725	2.34292	1.72205	0.63376	0.768478	1.05314	1.27689	1.86262	0.155804	2.0032	0.730991	1.33546	1.6869	1.01741	0.944197	0.085048	0.342066	1.79233	0.387753	0.445155	0.298722	0.836422	1.64004	5.08414	1.35889	1.47604	0.654846	1.02971
Ceramide	NS	S(C17)27:0	Cer(d17:1/27:0)	pmoles/tape		0.173376	0.274122	1.09414	0.213206	0.559958	0.653675	0.600959	0.240149	0.395953	0.509585	0.728648	0.572844	0.257721	0.229606	1.18317	0.229606	0.548243	0.81885	0.730991	0.178062	0.319809	0.477956	0.345581	0.606816	0.0237806	0.556443	0.220234	0.316294	0.65016	0.274122	0.398296	0.0380724	0.0821193	0.944197	0.0624388	0.0589244	0.0722791	0.267093	0.952397	1.03674	0.661875	0.597444	0.193291	0.440469
Ceramide	NS	S(C17)28:0	Cer(d17:1/28:0)	pmoles/tape		0.296379	0.43344	1.15154	0.402982	0.786049	0.85868	0.989883	0.36081	0.695847	0.507242	1.24175	0.558786	0.534186	0.347924	1.2066	0.522471	0.792493	0.987541	1.32375	0.187434	0.466241	0.65836	0.595102	1.08243	0.0849308	1.42918	0.268264	1.00511	1.05197	0.428754	0.623217	0.0401811	0.206177	0.941854	0.199148	0.0598616	0.141747	0.470927	0.777849	2.95208	0.913739	0.771992	0.367838	0.516614
Ceramide	NS	S(C18)14:0	Cer(d18:1/14:0)	pmoles/tape		1.26518	1.71033	21.9063	3.10437	13.3546	2.89351	1.49947	2.28435	3.06922	31.7466	8.14165	4.06497	0.424068	0.743877	10.9531	1.78062	6.87061	2.89351	0.988712	0.803621	0.666561	5.14271	4.53355	1.67519	0.279979	1.03557	5.23643	1.00043	2.2492	0.948882	0.697019	0.342066	0.277636	8.17679	0.749734	0.474441	0.322151	1.93291	9.60597	7.36848	1.25346	0.85048	0.542386	1.26518
Ceramide	NS	S(C18)16:0	Cer(d18:1/16:0)	pmoles/tape		6.3376	13.7061	64.3131	29.4036	76.3792	11.4803	8.72738	9.10224	16.9862	91.491	27.5293	18.1576	4.70927	7.39191	79.425	20.9691	50.9585	20.5005	9.58254	7.1459	5.08414	27.295	29.5208	12.3003	4.34612	8.93824	25.7721	27.1779	17.689	10.4553	6.27902	3.13951	2.15549	30.8094	5.34186	5.49415	2.03834	25.5378	44.7498	130.032	11.3163	8.49308	3.53781	13.4718
Ceramide	NS	S(C18)17:0	Cer(d18:1/17:0)	pmoles/tape		.	.	.	.	.	.	.	.	.	.	.	.	.	.	.	.	.	.	.	.	.	.	.	.	.	.	.	.	.	.	.	.	.	.	.	.	.	.	.	.	.	.	.	.
Ceramide	NS	S(C18)18:0	Cer(d18:1/18:0)	pmoles/tape		.	.	.	.	.	.	.	.	.	.	.	.	.	.	.	.	.	.	.	.	.	.	.	.	.	.	.	.	.	.	.	.	.	.	.	.	.	.	.	75.5592	.	.	.	.
Ceramide	NS	S(C18)20:0	Cer(d18:1/20:0)	pmoles/tape		.	.	.	.	.	.	.	.	.	.	18.3919	.	.	.	.	.	.	.	.	.	.	.	.	.	.	.	.	.	.	.	.	.	.	.	.	.	.	.	.	.	.	.	.	.
Ceramide	NS	S(C18)21:0	Cer(d18:1/21:0)	pmoles/tape		.	.	.	.	.	.	.	.	.	.	.	.	.	.	.	.	.	.	.	.	.	.	.	.	.	.	.	.	.	.	.	.	.	.	.	.	.	.	.	.	.	.	.	.
Ceramide	NS	S(C18)22:0	Cer(d18:1/22:0)	pmoles/tape		0.185091	0.223749	1.11172	0.435783	1.41747	0.406497	0.350266	0.582215	0.634931	1.96805	0.461555	0.776678	0.209691	0.302237	2.37806	0.426411	0.70639	1.6869	0.47327	0.616188	0.460384	0.544729	0.626731	0.755592	0.0930139	0.477956	0.431097	1.0262	0.682961	0.535943	0.294036	0.175719	0.139404	1.12812	0.227263	0.240149	.	0.411182	0.677104	2.02663	0.344409	0.448669	0.0984026	0.878595
Ceramide	NS	S(C18)23:0	Cer(d18:1/23:0)	pmoles/tape		.	0.195634	0.592759	0.221406	0.910224	0.180405	0.254207	0.325666	0.434612	1.12929	0.270607	0.418211	.	0.146432	0.849308	0.242492	0.376039	0.75442	0.270607	0.347924	0.238978	0.226092	0.276465	0.386582	.	0.288179	0.220234	0.322151	0.376039	0.22492	0.182748	0.194462	0.178062	0.46507	0.142918	0.278807	.	0.205005	0.36081	0.47327	0.201491	0.31278	0.276465	0.483813
Ceramide	NS	S(C18)24:0	Cer(d18:1/24:0)	pmoles/tape		1.13866	1.28861	5.43557	1.1574	4.26411	1.80405	2.01491	1.74548	1.41747	8.84452	3.38552	3.84239	1.19489	1.13983	6.22045	2.07348	2.37221	5.52929	2.0852	1.54633	1.66347	2.15549	3.67838	3.56124	0.25655	3.09265	0.770821	2.92865	2.94036	1.77476	1.47604	0.438126	0.525985	3.97125	0.796593	0.948882	0.365495	1.49947	2.50692	11.0469	1.79233	1.7689	1.00043	2.20234
Ceramide	NS	S(C18)25:0	Cer(d18:1/25:0)	pmoles/tape		0.39361	0.599787	2.28435	0.779021	2.19063	0.780192	1.0016	0.80245	0.927796	3.57295	1.4409	1.48775	0.578701	0.49787	2.1672	0.69819	1.11933	1.69862	0.905538	0.572844	0.544729	0.995741	1.10352	1.49947	0.137061	1.1082	0.63376	0.96294	1.24175	0.623802	0.65016	0.121832	0.251864	1.59319	0.404154	0.552929	0.228435	0.709905	1.28861	2.92865	0.712248	0.899681	0.429926	0.822365
Ceramide	NS	S(C18)26:0	Cer(d18:1/26:0)	pmoles/tape		1.15037	1.55804	4.99042	1.82748	3.98296	2.49521	3.28009	1.69862	1.80405	6.77104	4.27583	3.58467	1.41747	1.23003	6.29074	2.2492	2.8115	4.32269	3.19809	1.12929	1.32375	2.47178	3.83067	3.39723	0.31278	3.52609	1.38232	4.15868	3.26837	1.41454	1.82748	0.292865	0.528328	3.86582	0.869223	0.943025	0.480298	1.81576	3.73696	13.1203	2.36635	2.12034	1.11406	2.0852
Ceramide	NS	S(C18)27:0	Cer(d18:1/27:0)	pmoles/tape		0.299894	0.240149	2.28435	0.317466	0.451012	1.06837	1.15272	0.739191	0.290522	1.51118	1.88605	0.97934	0.576358	0.387753	2.37806	0.685304	0.560543	1.56976	1.31203	0.435783	0.452183	0.969969	0.975826	1.4409	0.0697019	1.4409	0.1059	1.05666	1.21832	0.539457	0.951225	.	0.192119	1.6869	0.323323	0.0919596	0.0839937	0.386582	1.5229	3.18637	1.08009	1.17146	0.371353	0.870395
Ceramide	NS	S(C18)28:0	Cer(d18:1/28:0)	pmoles/tape		0.768478	0.823536	2.65921	0.944197	1.54633	1.66347	2.0852	0.76262	0.745048	3.3738	2.67093	1.6869	1.18317	0.660703	2.90522	1.14334	1.52875	2.07348	2.19063	0.499042	0.70639	1.32375	1.66347	2.13206	0.132375	2.62407	0.563472	2.49521	1.56976	0.63786	1.13866	0.101917	0.317466	2.12034	0.547072	0.330352	0.270607	1.07891	1.85091	7.47391	1.46432	1.21832	0.992226	1.02034
Ceramide	NS	S(C18)29:0	Cer(d18:1/29:0)	pmoles/tape		0.161661	0.131203	0.911396	0.148775	0.14409	0.475613	0.629074	0.227263	0.10918	0.752077	1.16795	0.333866	0.328009	0.153461	0.964111	0.262407	0.298722	0.680618	0.620874	0.0822365	0.185091	0.42524	0.313951	0.586901	.	0.743877	0.0462727	0.592759	0.452183	0.173083	0.431097	0.0408839	0.0702876	0.728648	0.0939511	0.0413525	0.0345581	0.1141	0.667732	1.89776	0.447498	0.469755	0.282322	0.357295
Ceramide	NS	S(C18)30:0	Cer(d18:1/30:0)	pmoles/tape		0.162833	0.297551	1.31203	0.364324	0.254207	0.747391	1.00511	0.323323	0.221406	2.20234	1.35889	0.541214	0.503728	0.138232	1.40575	0.317466	0.852237	1.10234	0.952397	0.125346	0.294036	0.582215	0.445155	0.917253	0.0503728	1.2066	.	1.018	0.81885	0.172556	0.501385	0.100746	0.10836	1.13046	0.121832	0.305751	0.0829393	0.435783	0.797764	2.98722	0.667732	0.571672	0.324494	0.429926
Ceramide	NS	S(C19)24:0	Cer(d19:1/24:0)	pmoles/tape		0.104729	0.181576	0.596273	0.189776	0.644303	0.222577	0.395953	0.287008	0.237806	0.74622	0.486156	0.499042	0.180405	0.149947	0.561129	0.248349	0.321566	0.531843	0.350266	0.253035	0.258893	0.255378	0.371353	0.517785	0.0250692	0.494356	0.134718	0.451012	0.302237	0.226677	0.28115	0.0221406	0.131203	0.431097	0.123003	0.219063	0.0356124	0.139404	0.277636	0.92311	0.174548	0.23312	0.178062	0.370181
Ceramide	NS	S(C19)25:0	Cer(d19:1/25:0)	pmoles/tape		0.103791	0.106486	0.344409	0.0944197	0.205005	0.113046	0.172205	0.223749	0.1059	0.359638	0.201491	0.278807	0.0807136	0.0660703	0.237806	0.0925453	0.160959	0.221406	0.215549	0.15229	0.147604	0.147604	0.175719	0.228435	.	0.261236	0.0864537	0.126518	0.11	0.117732	0.127689	0.0284665	0.0351438	0.202663	0.058573	0.119489	0.0254207	0.0937168	0.104846	0.344409	0.0995741	0.195634	.	0.195634
Ceramide	NS	S(C19)26:0	Cer(d19:1/26:0)	pmoles/tape		0.20852	.	0.821193	.	.	0.408839	0.687647	0.357295	.	0.639617	0.820022	0.750906	0.335037	0.234292	0.90671	0.466241	.	0.668904	0.677104	0.244835	0.299894	0.365495	0.647817	0.728648	.	0.70639	.	0.624388	0.401811	0.226677	0.378381	0.0757934	0.0930139	0.665389	0.135889	0.12066	.	.	0.501385	1.55804	0.315123	0.404154	0.113749	0.461555
Ceramide	NS	S(C19)27:0	Cer(d19:1/27:0)	pmoles/tape		0.0975826	0.132375	0.363153	0.149947	0.185091	0.328009	0.309265	0.289351	0.0993398	0.380724	0.193291	0.254207	0.114217	0.0972312	0.411182	0.171033	0.175016	0.27295	0.401811	0.14409	0.103791	0.14409	0.149947	0.237806	.	0.299894	0.10262	0.238978	0.25655	0.0484984	0.242492	.	0.0695847	0.247178	0.0531843	.	0.0598616	0.0801278	0.234292	0.474441	0.197977	0.220234	0.138232	0.349095
Ceramide	NS	S(C19)28:0	Cer(d19:1/28:0)	pmoles/tape		0.179233	0.153461	0.63376	0.172205	0.0682961	0.454526	0.626731	0.398296	.	0.774335	0.779021	0.542386	0.424068	0.189776	0.736848	0.387753	0.209106	0.536529	0.750906	0.215549	0.210863	0.340895	0.406497	0.62556	.	0.774335	0.0541214	0.589244	0.37721	0.309265	0.453355	0.0452183	0.109883	0.562301	0.138232	0.125346	0.0322151	0.0935996	0.395953	1.54633	0.366667	0.354952	0.249521	0.316294
Ceramide	NS	S(C20)22:0	Cer(d20:1/22:0)	pmoles/tape		0.124175	0.164004	0.147604	0.243664	0.387753	0.301065	0.391268	0.148775	0.367838	0.326837	0.365495	0.418211	0.139404	0.164004	0.575187	0.318637	0.26885	0.398296	0.39361	0.108594	0.344409	0.147604	0.402982	0.453355	0.0315123	0.733334	0.147604	1.32375	0.257721	0.235463	0.279979	.	0.140575	0.287008	0.121832	0.175719	0.0432269	0.132375	0.16049	0.904367	0.0583387	0.257721	0.115037	0.147604
Ceramide	NS	S(C20)24:0	Cer(d20:1/24:0)	pmoles/tape		0.675932	0.654846	1.04377	0.903195	1.06369	0.574015	1.73376	0.394782	0.727477	1.56976	1.69862	1.88605	0.917253	0.458041	1.18317	1.17029	0.741534	0.851651	1.07189	0.212034	0.786049	0.358467	1.55804	1.79233	0.205005	2.09691	0.319809	2.43664	0.84228	0.439297	1.16443	0.0787221	0.439297	0.985198	0.646646	0.730991	0.180405	0.445155	0.36081	4.87327	0.350266	0.58573	0.595102	0.544729
Ceramide	NS	S(C20)25:0	Cer(d20:1/25:0)	pmoles/tape		0.374867	0.592759	0.637274	0.648989	0.697019	0.514271	1.19489	0.436954	0.591587	0.952397	1.03088	1.09766	0.636103	0.374867	0.919596	0.742705	0.544729	0.740363	0.878595	0.429926	0.517785	0.482641	0.770821	1.2066	.	1.39404	0.306922	1.12929	0.626731	0.521885	0.793078	0.323323	0.36901	0.887966	0.470927	0.390096	.	0.284665	0.470927	2.28435	0.323323	0.513099	0.421726	0.496699
Ceramide	NS	S(C20)26:0	Cer(d20:1/26:0)	pmoles/tape		1.06837	1.10937	1.82748	1.65176	1.72205	1.24175	3.64324	0.820022	1.12343	2.57721	3.2098	3.45581	2.07348	1.05783	2.2492	2.35463	1.15096	1.97977	2.71779	0.530671	1.2066	0.972312	2.94036	3.23323	0.236635	4.05325	0.524814	4.8147	1.35889	0.776678	2.20234	0.103088	0.410011	1.81576	0.944197	0.722791	0.364324	0.937168	0.707562	11.6795	0.671246	1.10703	1.17146	0.741534
Ceramide	NS	S(C20)27:0	Cer(d20:1/27:0)	pmoles/tape		0.400639	0.5295	0.873909	0.70639	0.536529	0.844622	1.39404	0.431097	0.404154	1.2066	1.61661	1.47604	0.982855	0.405325	1.33546	0.843451	0.558786	0.864537	1.62833	0.276465	0.502556	0.524814	0.926625	1.38232	0.0615016	2.05005	0.171033	1.45261	0.671246	0.361981	1.13983	0.049787	0.190948	0.93131	0.313951	0.378381	0.156976	0.365495	0.518957	2.91693	0.558786	0.752077	0.557615	0.461555
Ceramide	NS	S(C20)28:0	Cer(d20:1/28:0)	pmoles/tape		0.428754	0.397125	0.679447	0.668904	0.427583	0.808307	1.18317	0.331523	0.197977	0.919596	1.25346	1.08711	0.91491	0.406497	1.10469	0.787221	0.416454	0.821193	1.45261	0.149947	0.356124	0.479127	0.851651	1.12929	0.0829393	1.74548	0.101566	1.71033	0.603302	0.302237	0.902024	0.0221406	0.107423	0.81885	0.223749	0.212034	0.106251	0.318637	0.424068	3.79553	0.402982	0.474441	0.446326	0.313951
Ceramide	NS	S(C20)29:0	Cer(d20:1/29:0)	pmoles/tape		0.324494	0.215549	0.771992	0.242492	0.0892652	0.767306	1.09063	0.322151	0.0707562	0.828222	1.2066	1.1246	0.711076	0.251864	0.843451	0.458041	0.277636	0.659532	1.24175	0.237806	0.275293	0.592759	0.557615	1.1082	0.0448669	1.58147	0.0783707	1.19489	0.515442	0.295208	0.723962	0.0492013	0.21672	0.668904	0.151118	0.311608	0.0651332	0.131203	0.306922	2.69436	0.349095	0.686475	0.418211	0.353781
Ceramide	NS	S(C20)30:0	Cer(d20:1/30:0)	pmoles/tape		0.605645	0.390096	1.12812	0.547072	0.141747	1.18317	1.85091	0.568158	0.261236	1.58147	2.77636	1.88605	1.32375	0.675932	1.65176	1.18317	0.899681	1.55804	2.57721	0.230778	0.697019	0.97934	1.21832	2.15549	0.0934825	3.06922	0.104026	2.40149	1.03206	0.462141	1.32375	0.0693504	0.133546	1.19489	0.265921	0.527157	0.108829	0.563472	0.620874	5.63472	0.715762	0.946539	0.726305	0.549415
Ceramide	NS	S(C20)32:0	Cer(d20:1/32:0)	pmoles/tape		0.151118	0.0598616	0.615016	0.10754	0.0619702	0.611502	0.494356	0.210863	.	0.764963	0.904367	0.749734	0.442812	0.199148	0.752077	0.357295	0.0866294	0.796593	1.0836	0.0387753	0.265921	0.434612	0.182748	0.830565	.	0.973483	.	0.796593	0.336209	0.090671	0.492013	.	0.0515442	0.5377	0.0720448	0.260064	.	0.0549415	0.247178	1.97977	0.343238	0.418211	0.353781	0.14409
Ceramide	NS	S(C21)24:0	Cer(d21:1/24:0)	pmoles/tape		0.0865709	0.1059	0.116092	0.146432	0.115506	0.0790735	0.230778	0.0931311	0.137061	0.153461	0.0893824	0.447498	0.0716933	0.100394	0.175719	0.172205	0.0955911	0.159319	0.196805	0.0730991	0.118317	0.0907881	0.164004	0.331523	0.0151118	0.306922	0.0331523	0.206177	0.115272	0.065016	0.156976	.	0.0739191	0.14409	0.0414697	0.0275293	0.0175719	0.0645474	0.068999	0.493185	0.0613845	0.11492	0.138232	0.121832
Ceramide	NS	S(C21)25:0	Cer(d21:1/25:0)	pmoles/tape		0.0445155	0.0494356	0.0944197	0.0659532	0.0645474	0.0514271	0.205005	0.0807136	0.149947	0.121832	0.0931311	0.215549	0.0702876	0.0407668	0.115506	0.130032	0.0873323	0.173376	0.182748	.	0.147604	0.0462727	0.068999	0.188605	.	0.119489	.	0.130032	0.110937	0.0604473	0.0900853	0.0859851	0.0552929	0.0716933	0.0445155	0.0623217	.	.	0.105783	0.303408	0.0709905	0.131203	0.118317	0.0353781
Ceramide	NS	S(C21)26:0	Cer(d21:1/26:0)	pmoles/tape		0.146432	0.182748	0.340895	0.153461	0.161661	0.22492	0.531843	0.192119	0.158147	0.311608	0.484984	0.632588	0.276465	0.15229	0.353781	0.344409	0.150415	0.343238	0.442812	0.138232	0.352609	0.213206	0.363153	0.591587	0.0436954	0.518957	0.081885	0.488499	0.207348	0.154106	0.344409	0.0289351	0.113163	0.36901	0.11656	0.147604	0.0429926	0.1018	0.182748	0.90671	0.23312	0.238978	0.231949	0.132375
Ceramide	NS	S(C21)27:0	Cer(d21:1/27:0)	pmoles/tape		0.070639	0.0831736	0.195634	0.027295	0.0309265	0.0752077	0.297551	0.219063	0.0991055	0.262407	0.227263	0.397125	0.140575	0.0428754	0.244835	0.119489	0.0940096	0.231949	0.243664	0.0905538	0.166347	0.0740363	0.0722791	0.379553	0.0146432	0.39361	0.0353781	0.194462	0.145261	0.198562	0.206177	0.0305751	0.0419383	0.197977	0.0145261	0.0371353	.	0.0838765	0.111054	0.399468	0.0442812	0.202663	0.121832	0.116795
Ceramide	NS	S(C21)28:0	Cer(d21:1/28:0)	pmoles/tape		0.222577	0.148775	0.418211	0.244835	0.0872738	0.496699	0.709905	0.324494	0.12066	0.617359	0.469755	0.804793	0.340895	0.297551	0.725134	0.365495	0.177476	0.680618	0.780192	0.119489	0.408839	0.263578	0.428754	0.909053	.	1.0098	0.0297551	0.57753	0.343238	0.235463	0.445155	0.0651332	0.111172	0.38541	0.155804	0.205005	0.0579873	0.119489	0.201491	1.32375	0.319809	0.568158	0.352609	0.353781
Ceramide	NS	S(C21)29:0	Cer(d21:1/29:0)	pmoles/tape		.	.	0.210863	0.102854	0.0651332	0.26475	0.345581	0.137061	.	0.162833	0.230778	0.468584	0.173376	.	0.254207	0.0886795	0.0936582	0.192119	0.38541	0.065016	0.174548	0.151118	0.148775	0.415868	.	0.390096	.	0.16049	0.155804	0.0931311	0.166347	.	0.0945368	0.22492	.	0.0750906	.	0.0434612	0.0668904	0.387753	0.132375	0.255378	0.119489	0.142918
Ceramide	NS	S(C21)30:0	Cer(d21:1/30:0)	pmoles/tape		0.0801278	0.0839937	0.415868	0.16049	0.0957083	0.483813	0.503728	0.17689	0.0595102	0.449841	0.366667	0.680618	0.227263	0.0832908	0.479127	0.20032	0.228435	0.544729	0.897338	0.0625559	0.277636	0.207348	0.130032	0.774335	.	0.790735	.	0.338552	0.276465	0.207348	0.397125	0.0412354	0.11246	0.480298	0.0432269	0.139404	0.0291693	0.134718	0.214377	0.948882	0.243664	0.48147	0.113163	0.183919
Ceramide	NS	S(C21)31:0	Cer(d21:1/31:0)	pmoles/tape		0.0376039	0.0475613	0.212034	0.0618531	.	0.240149	0.298722	0.0988712	0.0282322	0.223749	0.289351	0.354952	0.174548	0.0424068	0.236635	0.110117	0.0611502	0.298722	0.397125	0.0468584	0.112812	0.142918	0.0793078	0.342066	.	0.305751	.	0.201491	0.155804	0.0725719	0.141747	.	0.0347924	0.20032	0.0467412	0.118317	.	0.0664218	0.115623	0.440469	0.100628	0.212034	0.161661	0.137061
Ceramide	NS	S(C21)32:0	Cer(d21:1/32:0)	pmoles/tape		0.0241321	0.0447498	0.180405	0.0415868	0.0410011	0.260064	0.241321	0.0494356	0.0684132	0.28115	0.187434	0.390096	0.12066	0.0916082	0.158147	0.146432	0.0456869	0.332695	0.333866	0.0535357	0.11246	0.11246	0.0972312	0.359638	.	0.399468	.	0.182748	0.145261	0.101917	0.212034	.	0.0767306	0.1018	0.0255378	0.0876252	0.0236635	0.102151	0.059393	0.534186	0.0994569	0.195634	0.12066	0.0656017
Ceramide	NS	S(C22)24:0	Cer(d22:1/24:0)	pmoles/tape		0.167519	0.202663	0.265921	0.203834	0.26475	0.17689	0.533014	0.187434	0.31278	0.361981	0.222577	0.777849	0.240149	0.181576	0.387753	0.33738	0.169569	0.449841	0.386582	0.106486	0.279979	0.079425	0.476784	0.579873	0.0326837	0.482641	0.0855166	0.347924	0.36081	0.152348	0.277636	.	0.171033	0.31278	0.188605	0.167519	0.0538871	0.0974655	0.0795421	1.33546	0.119489	0.207348	0.255378	0.167519
Ceramide	NS	S(C22)25:0	Cer(d22:1/25:0)	pmoles/tape		0.0493185	0.0434612	0.0995741	0.161661	0.0732162	0.115506	0.242492	0.0447498	0.146432	0.132375	0.10098	0.119489	0.0880938	0.0469755	0.154633	0.10016	0.102971	0.153461	0.215549	0.0308094	0.12066	0.0814165	0.142918	0.26475	0.0292865	0.240149	0.048147	0.142918	0.131203	0.0367253	0.109649	.	0.036081	0.0692333	.	0.0688818	0.0390096	0.0466241	0.0582215	0.405325	0.0525985	0.106486	0.05295	0.0823536
Ceramide	NS	S(C22)26:0	Cer(d22:1/26:0)	pmoles/tape		0.26475	0.381896	0.572844	0.590416	0.648989	0.626731	1.25346	0.310437	0.509585	0.832908	1.17029	1.61661	0.74622	0.492013	0.841108	0.803621	0.572844	1.12694	1.30032	0.127689	0.81065	0.643131	1.01683	1.75719	0.0406497	1.34718	0.164004	1.39404	0.73802	0.376039	0.804793	0.0349095	0.298722	0.730991	0.284665	0.394782	0.0905538	0.28115	0.261236	3.18637	0.36901	0.684132	0.656017	0.364324
Ceramide	NS	S(C22)27:0	Cer(d22:1/27:0)	pmoles/tape		0.209691	0.220234	0.454526	0.366667	0.402982	0.536529	0.467412	0.257721	0.31278	0.540043	0.836422	0.938339	0.299894	0.215549	0.548243	0.354952	0.409425	0.588073	0.896167	0.0733334	0.36081	0.318637	0.448669	0.986369	0.0223749	0.969969	0.111757	0.624388	0.515442	0.175192	0.408839	0.0248349	0.155804	0.421726	0.0663046	0.205005	0.0550586	0.220234	0.140575	1.42918	0.347924	0.543557	0.294036	0.17689
Ceramide	NS	S(C22)28:0	Cer(d22:1/28:0)	pmoles/tape		0.572844	0.624388	0.85868	0.822365	0.575187	1.30032	1.99148	0.615016	0.709905	1.38232	1.93291	2.63578	1.27689	0.824708	1.47604	1.39404	0.987541	1.69862	2.31949	0.173376	1.16443	0.809479	1.40575	2.77636	0.0700533	2.58893	0.178062	2.10863	1.03674	0.527157	1.1328	.	0.380724	1.2066	0.395953	0.617359	0.15229	0.402982	0.523643	5.95102	0.808307	1.25346	0.996912	0.319809
Ceramide	NS	S(C22)29:0	Cer(d22:1/29:0)	pmoles/tape		0.113514	0.173376	0.37721	0.255378	0.073802	0.407668	0.660703	0.178062	0.210863	0.419383	0.535357	0.750906	0.376039	0.106486	0.378381	0.132375	0.169217	0.451012	0.992226	0.085048	0.405325	0.258893	0.240149	0.808307	.	0.789564	.	0.555272	0.353781	0.150767	0.346752	.	0.0520128	0.356124	0.0790735	0.172205	0.0331523	0.193291	0.222577	1.38232	0.192119	0.599787	0.323323	0.149947
Ceramide	NS	S(C22)30:0	Cer(d22:1/30:0)	pmoles/tape		0.493185	0.68179	0.812993	0.889138	0.400639	1.55804	1.95634	0.421726	0.695847	1.24175	1.6869	2.76464	1.27689	0.789564	1.33546	1.2066	0.655432	1.62833	2.82322	0.159319	1.2066	0.998084	1.2066	2.78807	0.025655	2.85836	0.0451012	1.81576	1.12812	0.330352	1.21832	0.0468584	0.356124	1.04494	0.133546	0.515442	0.154633	0.530671	0.501385	5.06071	0.820022	1.41747	0.857509	0.284665
Ceramide	NS	S(C22)31:0	Cer(d22:1/31:0)	pmoles/tape		0.0495527	0.0531843	0.16869	0.0752077	0.036901	0.287008	0.453355	0.0692333	0.0330352	0.217892	0.240149	0.584558	0.227263	0.0786049	0.247178	0.073802	0.0943611	0.254207	0.551758	0.0319809	0.296379	0.164004	0.0984026	0.44164	.	0.48147	.	0.278807	0.130032	0.0384825	0.193291	.	0.0612673	0.21672	0.0342066	0.128861	.	0.0693504	0.104963	0.671246	0.125346	0.206177	0.205005	0.0775506
Ceramide	NS	S(C22)32:0	Cer(d22:1/32:0)	pmoles/tape		0.187434	0.277636	0.331523	0.406497	0.146432	0.740363	0.899681	0.196805	0.255378	0.556443	0.952397	1.17029	0.586901	0.36081	0.644303	0.418211	0.370767	0.902024	1.27689	0.112694	0.550586	0.410011	0.398296	1.42918	.	1.16677	0.020032	0.502556	0.347924	0.157971	0.623217	0.0325666	0.221406	0.364324	0.0397125	0.483813	0.0972312	0.311608	0.199148	1.2066	0.236635	0.666561	0.668904	0.0556443
Ceramide	NS	S(C24)24:0	Cer(d24:1/24:0)	pmoles/tape		0.0291693	0.0493185	0.0414697	0.0302237	0.0682961	0.0462727	0.0865709	0.0616188	0.0374867	0.0543557	0.161661	0.138232	0.0530671	0.0670075	0.116912	0.0665389	0.0479713	0.183919	0.133546	0.0406497	0.0730991	0.0595102	0.0877423	0.221406	.	0.199148	0.0202663	0.147604	0.137061	0.0813579	0.0976997	.	0.0373696	0.118317	0.0383067	0.0254207	.	.	.	0.296379	0.0596273	0.0647817	0.0550586	0.0685304
Ceramide	NS	S(C24)25:0	Cer(d24:1/25:0)	pmoles/tape		.	0.0387753	.	0.0336209	0.0374867	0.049787	0.0920767	.	0.0513099	0.0571672	0.0509585	0.0793078	0.0492013	.	0.0487327	0.0677104	0.0472684	0.0507242	0.12066	.	0.0656017	.	0.0487327	0.141747	.	0.0968797	.	0.0773163	0.0366667	0.0490256	0.0597444	.	.	0.0643131	.	0.0712248	.	.	.	0.181576	.	0.0558786	0.0449841	.
Ceramide	NS	S(C24)26:0	Cer(d24:1/26:0)	pmoles/tape		0.112343	0.10098	0.179233	0.138232	0.107891	0.23312	0.342066	0.0634931	0.209691	0.188605	0.289351	0.449841	0.283493	0.107774	0.278807	0.205005	0.111757	0.288179	0.344409	.	0.12066	0.116209	0.265921	0.395953	0.0288179	0.523643	0.0431097	0.39361	0.123003	0.0759106	0.270607	.	0.0518957	0.338552	0.0671246	0.149947	0.0230778	0.0632588	0.0604473	0.980512	0.0925453	0.238978	0.0832908	0.12066
Ceramide	NS	S(C24)28:0	Cer(d24:1/28:0)	pmoles/tape		0.0880938	0.0823536	0.0756763	0.149947	0.0734505	0.135889	0.301065	0.0863366	0.0667732	0.139404	0.190948	0.311608	0.221406	0.117146	0.140575	0.166347	0.0432269	0.100511	0.39361	.	0.102151	0.126518	0.138232	0.330352	.	0.365495	0.028115	0.290522	0.0859851	0.0708147	0.23312	.	0.0292865	0.107423	.	0.0542386	.	0.0458041	0.0878595	0.877423	0.0924282	0.172205	0.134718	0.0352609
Ceramide	NS	S(C26)24:0	Cer(d26:1/24:0)	pmoles/tape		0.0255378	0.0173376	0.0428754	0.0336209	0.0466241	0.0335037	0.107423	0.0704047	0.0429926	0.0617359	0.0318637	0.128861	0.0791907	0.0240149	0.0328009	0.0909053	0.0622045	0.181576	0.134718	0.0193291	0.127689	0.0302237	0.127689	0.179233	.	0.188605	.	0.0736848	0.0817679	0.0678275	.	0.0257721	0.0269436	0.0310437	0.0422897	0.0674761	.	0.0275293	.	0.285836	0.0244835	0.132375	0.0238978	0.0347924
Ceramide	NS	S(C26)25:0	Cer(d26:1/25:0)	pmoles/tape		.	0.0324494	0.030458	0.0520128	0.0418211	0.0207348	0.0892652	0.0254207	0.0470927	0.0310437	0.0328009	0.110937	0.039361	.	0.0322151	0.0767306	0.0282908	0.113983	0.0365495	.	0.0540043	.	0.0607988	0.0774335	.	0.0697019	.	0.0720448	0.0192119	0.0188019	0.0617359	.	0.0292865	0.0209691	.	0.0462727	0.0175719	0.0263578	0.0346752	0.166347	0.0210863	0.065016	0.0476784	0.0413525
Ceramide	NS	S(C26)26:0	Cer(d26:1/26:0)	pmoles/tape		0.0723962	0.0370181	0.081885	0.0831736	0.0680618	0.134718	0.305751	0.0722791	0.0796593	0.0989883	0.0780192	0.352609	0.231949	0.0615016	0.175719	0.118317	0.0908467	0.207348	0.367838	0.042524	0.178062	0.149947	0.17689	0.397125	.	0.36081	0.0246007	0.251864	0.124175	0.0532428	0.212034	0.0169862	0.0629074	0.15229	0.0351438	0.135889	0.0284665	0.0715762	0.0406497	0.787221	0.0552929	0.110352	0.0694676	0.0241321
Ceramide	NS	Total	Total	pmoles/tape		24.3582	36.0861	139.354	56.0636	130.36	50.0401	62.608	32.017	47.2445	192.458	108.887	86.0172	32.7427	25.734	155.293	54.055	87.4	76.9443	65.9124	21.2988	32.0272	60.3493	74.035	74.1383	7.67529	75.2513	42.4694	80.9964	57.3464	31.7006	40.8836	6.96304	13.0824	84.76	17.5704	21.1099	7.991	46.6869	87.1638	366.092	39.3758	43.9774	26.2938	38.8938
Cholesterol sulfate	CHOL_SO4	Chol_SO4		pmoles/tape		137.169	209.787	973.628	594.397	1069.11	149.272	262.234	155.996	298.543	1586.85	445.125	267.613	107.449	99.7834	921.181	325.439	851.252	184.236	316.026	51.371	165.409	593.052	317.37	254.165	54.8674	301.233	283.751	212.477	380.575	140.799	201.718	26.3579	73.8289	508.33	151.961	82.839	42.0919	192.305	368.472	334.853	217.856	154.651	94.8077	91.9836
Dihydroceramide	ADS	DS(C18)a18:0	Cer(d18:0/18:0(2OH))	pmoles/tape		.	0.0912567	0.079425	0.222577	0.134718	.	.	.	0.125346	0.209691	0.140575	0.410011	.	.	0.0999255	0.147604	0.146374	.	.	.	0.16869	0.0536529	0.0386582	0.0732162	0.0454526	0.041704	0.0576358	0.872738	0.0454526	.	0.0404154	0.100628	.	0.102386	.	0.126518	.	.	0.0575187	1.45261	0.0421726	.	0.0664218	0.0598616
Dihydroceramide	ADS	DS(C18)a24:0	Cer(d18:0/24:0(2OH))	pmoles/tape		.	0.213206	0.149947	0.460384	0.44164	0.0566987	0.151118	0.0814165	0.508414	0.169862	0.118317	0.236635	0.0568158	.	0.154633	0.0169862	0.351438	0.164004	0.101566	.	0.0871566	.	.	0.229606	0.0551758	0.137061	0.0870395	0.418211	0.231949	.	0.0773163	0.020032	0.0688818	0.346752	0.0207348	0.126518	0.047327	0.223749	0.101917	0.907881	0.0288179	0.081885	0.0680618	0.102503
Dihydroceramide	ADS	DS(C18)a25:0	Cer(d18:0/25:0(2OH))	pmoles/tape		.	0.0869223	0.0340895	0.0913739	0.0947711	.	0.0351438	0.0279979	0.153461	0.0524814	0.0294036	0.0870395	.	.	0.0248349	0.0192119	.	0.0332695	.	.	0.0197977	.	0.0278807	0.0637274	0.0285836	.	.	.	0.0323323	.	.	.	0.0340895	0.0186262	0.0242492	0.0495527	.	0.0479127	.	0.10754	.	.	.	0.0350266
Dihydroceramide	ADS	DS(C18)a26:0	Cer(d18:0/26:0(2OH))	pmoles/tape		.	0.127689	0.0466241	0.172205	0.161661	0.0214377	0.0435783	0.016869	0.10836	0.0760277	0.0436954	0.0750906	0.014409	.	0.0674761	.	0.0820608	0.0466241	0.0424068	.	0.0260064	0.0125346	0.0162833	0.0508414	0.0141747	0.049787	0.0303408	0.0657189	0.0291693	0.0138994	0.0290522	0.016869	0.015229	0.0357295	0.0282322	.	0.0984026	0.0626731	0.0344409	0.180405	.	0.0156976	0.0317466	0.0209691
Dihydroceramide	ADS	DS(C20)a24:0	Cer(d20:0/24:0(2OH))	pmoles/tape		0.0800107	0.183919	0.0788392	0.408839	0.62556	0.104963	0.175719	0.128861	0.610331	0.115037	0.0943025	0.142918	0.123003	0.0319809	0.0721619	0.0771992	0.363738	0.128861	0.16869	.	0.109414	0.0419383	0.0604473	0.242492	0.0506071	0.173376	0.16869	0.201491	0.107306	0.0391853	0.131203	0.0398296	0.0277636	0.159319	0.0538871	0.0513099	0.0563472	0.22492	0.0684132	0.295208	0.108711	0.0350266	0.065836	0.165176
Dihydroceramide	ADS	DS(C20)a25:0	Cer(d20:0/25:0(2OH))	pmoles/tape		0.254207	0.155804	0.139404	0.20852	0.134718	0.231949	0.0661875	0.0270607	0.179233	0.0378382	0.0682961	0.0716933	0.451012	0.113397	0.106837	0.289351	0.170975	0.0568158	0.439297	0.0189776	0.0325666	0.0599787	0.189776	0.0513099	.	0.538871	0.0565815	0.0295208	0.0255378	0.0564058	0.534186	0.0172205	.	0.0482641	0.0687647	0.0173376	0.0412354	0.0155804	0.0782535	0.0812993	0.182748	0.131203	0.0158147	0.0800107
Dihydroceramide	ADS	DS(C20)a26:0	Cer(d20:0/26:0(2OH))	pmoles/tape		0.0452183	0.101683	0.0411182	0.0851651	0.161661	0.0448669	0.0183919	.	0.141747	0.0413525	0.0660703	0.0555272	0.0646646	0.0248349	0.0317466	0.0408839	0.0931311	0.0381896	0.0787221	.	0.0340895	0.0349095	0.0222577	.	0.0148775	0.0974655	0.030458	0.033738	0.0306922	.	0.104026	.	0.0199148	.	0.0506071	0.0378382	.	0.0967626	0.0323323	0.109414	0.0402982	0.0555272	.	0.0398296
Dihydroceramide	ADS	Total	Total	pmoles/tape		0.379436	0.96048	0.569447	1.64906	1.75473	0.459915	0.490139	0.282205	1.82689	0.70229	0.560661	1.07891	0.709905	0.170213	0.557615	0.591236	1.20772	0.467764	0.830682	0.0189776	0.477721	0.203014	0.355304	0.711193	0.208871	1.03826	0.430746	1.62142	0.502439	0.10949	0.916199	0.194579	0.165879	0.711076	0.246475	0.409074	0.243312	0.671598	0.372876	3.13436	0.402748	0.31934	0.247881	0.503376
Dihydroceramide	NDS	DS(C16)24:0	Cer(d16:0/24:0)	pmoles/tape		0.0973483	0.166347	0.495527	0.133546	0.402982	0.153461	0.248349	0.104729	0.193291	0.429926	0.201491	0.309265	0.0574015	0.0365495	0.243664	0.0816507	0.188019	0.154633	0.173376	0.0488499	0.075442	0.141747	0.219063	0.181576	.	0.193291	0.149947	0.476784	0.16869	0.0796007	0.0767306	.	0.0432269	0.240149	0.11574	0.0749734	0.0596273	0.0873909	0.25655	1.59319	0.0946539	0.16049	0.0993398	0.110469
Dihydroceramide	NDS	DS(C16)25:0	Cer(d16:0/25:0)	pmoles/tape		0.0311608	0.0420554	0.153461	0.100043	0.11492	0.0897338	0.0873909	0.0343238	0.0796593	0.141747	0.117146	0.165176	0.0147604	0.0234292	0.0952397	0.0458041	0.0160783	0.0578701	0.068179	.	0.021672	0.0752077	0.0422897	0.0877423	0.016869	0.0661875	0.0484984	0.125346	0.0770821	.	0.042524	0.016869	0.030458	0.0880938	0.0466241	0.0517785	.	0.0332695	0.0770821	0.323323	0.0501385	0.0399468	0.0538871	0.0506071
Dihydroceramide	NDS	DS(C16)26:0	Cer(d16:0/26:0)	pmoles/tape		.	0.0172205	0.0229606	0.0277636	0.0106603	.	0.00820022	.	0.00606816	0.014409	.	0.00538871	0.00862194	0.0128861	0.00730991	0.00663046	.	.	0.00665389	.	0.00564644	0.00694676	.	.	.	0.00879766	0.00637274	0.00952397	0.00579873	.	0.0165176	0.00869223	0.0114686	.	.	.	.	.	0.0162833	0.0421726	0.0148775	0.0203834	.	0.021672
Dihydroceramide	NDS	DS(C17)24:0	Cer(d17:0/24:0)	pmoles/tape		0.038541	0.125346	0.296379	0.151118	0.357295	0.172205	0.134718	0.084228	0.164004	0.263578	0.0827051	0.352609	0.0725134	0.0412354	0.247178	0.11082	0.089441	0.181576	0.0660703	0.0555272	0.0652503	0.119489	0.134718	0.278807	0.0548243	0.0926625	0.124175	0.118317	0.0938339	0.0839937	0.11246	.	0.0228435	0.0935996	0.0477956	0.0561129	.	0.0677104	0.190948	0.39361	0.14409	0.0884452	0.0318637	0.0918424
Dihydroceramide	NDS	DS(C17)25:0	Cer(d17:0/25:0)	pmoles/tape		.	0.0217892	0.0590416	0.0590416	.	0.0181576	0.0544729	0.0229606	.	0.0878595	0.0319809	0.0570501	.	.	0.0404154	0.0201491	.	0.0454526	0.032918	0.0181576	0.0317466	.	0.0194462	0.0630245	.	0.0440469	.	0.032098	0.0313951	.	0.0243664	0.0180405	0.016869	0.0222577	.	0.0249521	.	0.0303408	0.0322151	0.0800107	.	0.0398296	.	0.0210863
Dihydroceramide	NDS	DS(C17)26:0	Cer(d17:0/26:0)	pmoles/tape		0.0258893	0.0426411	0.0727476	0.451012	0.131203	0.0313951	0.0592759	.	.	0.0522471	0.0315123	0.0925453	0.0297551	0.0449841	0.0523643	0.771992	0.0397125	0.0294036	.	.	0.0247178	.	0.0412354	0.0570501	.	0.0501385	0.0470927	0.0372524	0.0267093	.	0.0284665	0.0219063	.	0.0231949	0.0363153	.	.	.	0.0582215	0.162833	0.0725134	0.0243664	0.0261236	0.0606816
Dihydroceramide	NDS	DS(C18)18:0	Cer(d18:0/18:0)	pmoles/tape		.	.	.	.	.	.	.	.	.	.	.	.	.	.	.	.	.	.	.	.	.	.	.	.	.	.	.	.	.	.	.	.	.	.	.	.	.	.	.	19.4462	.	.	.	.
Dihydroceramide	NDS	DS(C18)20:0	Cer(d18:0/20:0)	pmoles/tape		.	.	.	.	.	.	.	.	.	.	.	.	.	.	.	.	.	.	.	.	.	.	.	.	.	.	.	.	.	.	.	.	.	.	.	.	.	.	.	7.42705	.	.	.	.
Dihydroceramide	NDS	DS(C18)23:0	Cer(d18:0/23:0)	pmoles/tape		0.0447498	0.0418211	0.344409	0.0507242	.	0.0680618	0.0993398	0.230778	.	0.394782	0.147604	0.159319	0.0976997	0.037721	0.283493	0.135889	0.228435	0.28115	0.132375	0.135889	0.0961768	0.0972312	0.159319	0.23312	.	0.21672	0.115272	0.238978	0.137061	0.109297	0.121832	0.0661875	0.121832	0.26475	0.0592759	0.0620874	0.0297551	0.0338552	0.135889	0.418211	0.0674761	0.0741534	0.0720448	0.175719
Dihydroceramide	NDS	DS(C18)24:0	Cer(d18:0/24:0)	pmoles/tape		1.1	.	3.47924	2.6475	6.40788	1.69862	2.0852	1.03674	.	4.11182	2.40149	3.1278	1.38232	1.10234	3.83067	2.57721	2.21406	2.51864	2.5655	0.713419	1.53461	1.99148	2.46007	3.02237	0.456869	3.2098	.	2.2492	2.14377	1.59026	1.72205	0.387753	0.787221	2.36635	1.23003	1.00394	0.771992	1.74548	3.09265	8.32908	1.95634	1.92119	1.02386	1.64004
Dihydroceramide	NDS	DS(C18)25:0	Cer(d18:0/25:0)	pmoles/tape		0.0824708	0.0380724	0.178062	0.113632	.	0.0852823	0.203834	0.0869223	0.10016	0.155804	0.14409	0.296379	0.102151	.	0.185091	0.095474	0.0718691	0.121832	0.165176	0.0335037	0.070639	0.0790735	0.119489	0.166347	.	0.117146	0.031278	0.20852	0.133546	0.069409	0.0871566	.	.	0.127689	0.0511928	.	.	0.0753249	0.14409	0.390096	0.0777849	0.0951225	0.0338552	0.0984026
Dihydroceramide	NDS	DS(C18)26:0	Cer(d18:0/26:0)	pmoles/tape		0.0750906	0.134718	0.190948	0.171033	.	0.125346	0.274122	.	.	0.121832	0.159319	0.283493	0.134718	0.0845794	0.297551	0.140575	0.120543	0.0812993	0.16869	.	.	0.0793078	0.153461	0.241321	0.0379553	0.20852	.	0.305751	0.15229	0.0479713	0.180405	.	0.0376039	0.187434	0.137061	0.0625559	.	0.0677104	0.180405	1.0098	0.0920767	0.0743877	0.133546	0.158147
Dihydroceramide	NDS	DS(C18)28:0	Cer(d18:0/28:0)	pmoles/tape		0.0639617	.	0.0773163	0.068179	.	0.065016	0.162833	.	.	0.0604473	0.0890309	0.0911396	0.102034	.	0.117029	0.0745048	.	0.0523643	0.109766	0.0288179	0.0509585	0.0576358	0.100863	0.167519	.	0.16049	.	0.196805	0.0817679	0.0903195	0.0985198	0.0263578	0.026475	0.0700533	0.0255378	0.0284665	.	0.0490842	0.0911396	0.487327	0.0611502	0.05213	0.0470927	.
Dihydroceramide	NDS	DS(C19)24:0	Cer(d19:0/24:0)	pmoles/tape		0.0552929	.	0.172205	0.119489	0.248349	0.0656017	0.118317	0.127689	0.100043	0.188605	0.112694	0.189776	0.0822365	0.0692333	0.180405	0.121832	0.0855751	0.125346	0.0869223	0.0868052	0.100394	0.100277	0.164004	0.193291	0.0275293	0.119489	0.0346752	0.154633	0.0828222	0.0922525	0.114686	0.0421726	0.0391268	0.097934	0.069819	0.0551758	.	0.0283493	0.223749	0.253035	0.0903195	0.0750906	0.059393	0.127689
Dihydroceramide	NDS	DS(C19)25:0	Cer(d19:0/25:0)	pmoles/tape		0.0258893	.	0.026475	0.032098	.	0.0238978	.	.	.	0.046507	.	0.0231949	.	.	.	.	.	.	0.0634931	.	.	.	0.030458	.	.	.	0.0494356	.	0.0466241	.	0.068179	0.025655	.	.	.	0.0279979	.	.	.	0.0769649	.	.	.	0.0535357
Dihydroceramide	NDS	DS(C19)26:0	Cer(d19:0/26:0)	pmoles/tape		0.026475	.	0.121832	0.0606816	0.123003	0.0383067	0.0747391	0.0622045	.	0.0467412	0.0659532	0.110586	0.0250692	0.0288179	0.0678275	0.0365495	0.0611502	0.0461555	0.0988712	0.0502556	0.0333866	0.0559958	0.102503	0.131203	.	0.074622	.	0.118317	0.0572844	0.0328594	0.0630245	0.0139404	0.0217892	0.0551758	0.0414697	0.0333866	.	.	0.0790735	0.21672	0.0172205	0.0670075	0.0323323	0.0194462
Dihydroceramide	NDS	DS(C20)20:0	Cer(d20:0/20:0)	pmoles/tape		0.0627902	0.0531843	0.354952	0.332695	0.538871	0.0579873	0.0750906	0.201491	0.133546	0.37721	0.137061	0.227263	0.102386	0.028115	0.399468	0.30458	0.159729	0.249521	0.141747	0.127689	0.132375	0.283493	0.222577	0.323323	0.0448669	0.079425	0.148775	0.303408	0.183919	0.0528914	0.0844622	0.0472098	0.0536529	0.326837	0.167519	0.126518	0.0311608	0.0277636	0.205005	0.350266	0.111054	0.0361981	.	0.309265
Dihydroceramide	NDS	DS(C20)22:0	Cer(d20:0/22:0)	pmoles/tape		0.0713419	0.0540043	0.315123	0.279979	.	0.0985198	0.0845794	0.151118	.	0.319809	0.214377	0.202663	0.0891481	0.0626731	0.384239	0.151118	0.214377	0.310437	0.126518	0.111289	0.0916082	0.243664	0.262407	0.346752	.	0.171033	.	0.199148	0.203834	0.0523643	0.104377	0.0490842	0.0804793	0.318637	0.0743877	0.102503	.	0.0798936	0.197977	0.230778	0.103557	0.0950054	0.0442812	0.186262
Dihydroceramide	NDS	DS(C20)23:0	Cer(d20:0/23:0)	pmoles/tape		.	0.0332695	0.132375	0.111406	.	0.0864537	0.0592759	0.12066	0.0887966	0.135889	0.0367838	0.151118	0.0563472	0.0343238	0.175719	0.0885624	0.0260064	0.166347	0.140575	0.0730991	0.0951225	0.0920767	0.116677	0.135889	0.0311608	0.116443	.	0.111523	0.0735677	0.0613259	0.05213	0.0363153	.	0.102971	0.0357295	.	.	0.0484984	0.0825879	0.0989883	0.090671	0.0582215	.	0.0905538
Dihydroceramide	NDS	DS(C20)24:0	Cer(d20:0/24:0)	pmoles/tape		0.196805	.	0.550586	0.418211	.	0.128861	0.771992	0.231949	0.37721	0.704047	0.482641	0.80245	0.287008	0.171033	0.604473	0.586901	.	0.561129	0.607988	0.234292	0.404154	0.346752	0.759106	0.870395	0.0667732	0.513099	.	0.981683	0.296379	0.15762	0.424068	.	0.128861	0.398296	0.178062	0.158147	.	0.210863	0.267093	1.48775	0.261236	0.291693	0.267093	0.343238
Dihydroceramide	NDS	DS(C20)25:0	Cer(d20:0/25:0)	pmoles/tape		.	.	0.22492	.	.	0.210863	0.311608	0.222577	.	0.209691	.	0.257721	0.223749	.	.	0.219063	.	0.207348	0.247178	.	0.262407	0.217892	0.265921	0.318637	.	0.271779	.	0.335037	.	.	0.275293	.	.	0.275293	.	.	.	.	.	0.506071	.	.	.	0.265921
Dihydroceramide	NDS	DS(C20)26:0	Cer(d20:0/26:0)	pmoles/tape		0.199148	.	0.351438	.	.	0.156976	0.646646	0.188605	.	0.447498	0.262407	0.557615	0.335037	0.16049	0.492013	0.599787	0.0228435	0.343238	0.586901	0.147604	0.156976	0.381896	0.705219	0.694676	.	0.515442	.	0.955911	0.196805	0.15147	0.398296	0.0466241	0.0472098	0.386582	0.223749	0.0921939	.	.	0.263578	1.79233	0.231949	0.181576	0.275293	0.189776
Dihydroceramide	NDS	DS(C20)28:0	Cer(d20:0/28:0)	pmoles/tape		0.0572844	0.0606816	0.126518	.	.	0.105197	0.251864	0.0419383	0.0776678	0.141747	0.181576	0.135889	0.158147	0.0475613	0.180405	0.123003	0.182748	0.0939511	0.173376	0.0413525	0.0781364	0.131203	0.133546	0.231949	.	0.236635	.	0.363153	0.0667732	0.0449841	0.16869	.	0.0370181	0.0846965	0.0414697	0.0310437	.	.	0.0687647	0.475613	.	0.0836422	0.0766135	0.0467412
Dihydroceramide	NDS	DS(C21)24:0	Cer(d21:0/24:0)	pmoles/tape		0.0387753	0.0153461	0.0852823	0.059393	.	0.0687647	0.101448	0.0637274	.	0.0656017	0.0994569	0.169862	0.0552929	0.022492	0.0617359	0.0536529	.	0.12066	0.125346	0.0339723	0.0865709	0.0768478	0.128861	0.15229	0.0178062	0.0958254	0.0250692	0.102386	0.0402982	0.0330352	0.0551758	0.0134718	0.0235463	0.0631417	0.0313951	0.0162833	.	.	0.0581044	0.173376	0.0618531	0.0294036	0.0504899	0.101448
Dihydroceramide	NDS	DS(C21)25:0	Cer(d21:0/25:0)	pmoles/tape		0.0487327	.	0.0666561	0.0237806	.	0.0514271	0.109063	0.0438126	.	0.0282322	0.0455698	0.0843451	0.0270607	0.0257721	.	0.0373696	.	0.0431097	0.0837594	0.042524	0.0446326	0.0569329	0.0565815	0.0678275	.	0.0752077	.	0.0343238	0.0251864	.	0.0568158	.	.	0.0415868	0.0331523	0.469755	.	.	0.041704	0.0624388	0.0308094	0.0688818	.	0.049787
Dihydroceramide	NDS	DS(C21)26:0	Cer(d21:0/26:0)	pmoles/tape		0.0260064	0.0223749	0.0317466	.	.	0.0353781	0.0248349	0.0365495	.	0.111289	0.102971	0.0398296	0.0615016	0.0220234	0.0851651	0.0839937	0.0270607	0.0728648	0.0455698	0.0551758	0.0199148	0.0611502	0.0499042	0.118317	0.0240149	0.0966454	.	0.0745048	0.0467412	.	0.0431097	.	0.0315123	0.0586901	0.020852	.	.	0.0243664	0.046507	.	0.0271779	0.0597444	0.039361	0.0310437
Dihydroceramide	NDS	DS(C22)18:0	Cer(d22:0/18:0)	pmoles/tape		0.089851	0.118317	0.418211	0.333866	0.59393	0.146432	0.226092	0.195634	0.363153	0.668904	0.0982855	0.492013	0.074622	0.119489	0.397125	0.242492	0.344409	0.387753	0.221406	0.119489	0.240149	0.288179	0.263578	0.331523	0.0349095	0.261236	0.173376	0.31278	0.294036	0.0836422	0.139404	.	0.0686475	0.364324	0.106251	0.135889	0.0438126	0.124175	0.333866	0.691161	0.199148	0.187434	0.110469	0.230778
Dihydroceramide	NDS	DS(C22)20:0	Cer(d22:0/20:0)	pmoles/tape		0.0687647	0.0557615	0.165176	0.1018	0.231949	0.0856337	0.084228	0.125346	0.0747391	0.187434	0.030458	0.0883281	0.0488499	0.0482641	0.285836	0.140575	0.069409	0.138232	0.15229	0.117146	0.0889138	0.121832	0.118317	0.193291	.	0.178062	0.0639617	0.125346	0.131203	0.0435783	0.0715762	0.0336209	0.068999	0.149947	0.0734505	0.0565815	.	0.0404154	0.110937	0.169862	0.0841108	0.0845794	.	0.0345581
Dihydroceramide	NDS	DS(C22)22:0	Cer(d22:0/22:0)	pmoles/tape		0.0637274	.	0.155804	0.106954	.	0.0686475	0.206177	0.0943025	.	0.165176	0.0938339	0.166347	0.0702876	0.0846965	0.14409	0.141747	.	0.219063	0.086688	0.0550586	0.12066	0.1018	0.124175	0.296379	.	0.181576	.	0.21672	0.161661	0.070639	0.0889138	.	0.0528328	0.14409	0.0356124	0.0509585	.	0.0269436	0.0634931	0.269436	0.0885624	0.0667732	0.0390096	0.131203
Dihydroceramide	NDS	DS(C22)24:0	Cer(d22:0/24:0)	pmoles/tape		0.0740363	.	0.178062	0.234292	.	0.164004	0.542386	0.101448	.	0.161661	0.229606	0.287008	0.123003	0.0964111	0.212034	0.287008	0.172029	0.298722	0.384239	0.134718	0.359638	0.276465	0.356124	0.638446	0.0387753	0.426411	0.0271779	0.431097	0.20852	0.0996327	0.26475	0.0366667	0.0626731	0.183919	0.167519	0.138232	.	.	0.121832	1.02151	0.104494	0.226092	0.210863	0.231949
Dihydroceramide	NDS	DS(C22)25:0	Cer(d22:0/25:0)	pmoles/tape		.	.	0.0789564	.	0.10672	0.0692333	0.140575	0.0609159	.	0.0616188	0.0487327	0.133546	0.075442	.	0.0851651	0.0892652	.	0.101917	0.0873909	.	0.117029	0.085868	0.109414	0.250692	.	0.133546	.	0.0964111	0.0711076	0.0913739	0.118317	0.0335037	0.0366667	0.0632588	0.0308094	0.0611502	.	.	0.0381896	0.248349	0.0528328	0.104143	0.0561129	0.0563472
Dihydroceramide	NDS	DS(C22)26:0	Cer(d22:0/26:0)	pmoles/tape		0.0808307	.	0.135889	.	.	0.134718	0.37721	0.118317	.	0.166347	0.140575	0.372524	0.149947	0.105666	0.253035	0.221406	.	0.186262	0.401811	0.0234292	0.173376	0.190948	0.255378	0.542386	.	0.373696	.	0.415868	0.125346	0.0323323	0.205005	.	0.036901	0.139404	0.119489	0.0884452	.	.	0.151118	0.795421	0.134718	0.171033	0.109414	0.080245
Dihydroceramide	NDS	DS(C22)28:0	Cer(d22:0/28:0)	pmoles/tape		0.0283493	.	0.05213	.	.	0.0274122	0.102034	0.0241321	.	0.0374867	0.0848137	0.0734505	0.0467412	0.0533014	0.0510756	0.0716933	.	0.0600959	0.0773163	.	0.0571672	0.0405325	0.0667732	0.115975	.	0.107891	.	0.0948882	0.0753249	.	0.0548243	.	0.0364324	0.0522471	0.0342066	0.0342066	0.0241321	.	0.0267093	0.221406	.	.	0.0357295	0.0294036
Dihydroceramide	NDS	DS(C23)18:0	Cer(d23:0/18:0)	pmoles/tape		0.0374867	0.0366667	0.197977	0.0894995	0.226092	0.0856337	0.0783707	0.110117	0.128861	0.270607	0.0584558	0.205005	0.0555272	0.0903195	0.235463	0.0868052	0.142684	0.156976	0.0978169	0.103088	0.0715762	0.073802	0.116677	0.219063	.	0.10672	0.0730991	0.118317	0.073802	0.0407668	0.101683	.	0.0325666	0.114803	0.0306922	0.0364324	.	0.0846965	0.16869	0.25655	0.0549415	0.0713419	.	0.15229
Dihydroceramide	NDS	DS(C23)20:0	Cer(d23:0/20:0)	pmoles/tape		0.0322151	0.0415868	0.106017	0.027295	0.223749	0.0619702	0.0373696	0.0816507	0.0812993	0.159319	0.0999255	0.0749734	0.0563472	.	0.15229	0.135889	0.104904	0.127689	0.0509585	0.0470927	0.0832908	0.0749734	0.0712248	0.14409	.	0.065016	.	0.036081	0.12066	0.0456869	0.0400639	0.0222577	0.0550586	0.148775	0.0363153	0.0249521	.	.	0.0595102	0.100863	0.0499042	0.0351438	.	0.0985198
Dihydroceramide	NDS	DS(C23)24:0	Cer(d23:0/24:0)	pmoles/tape		0.0354952	.	0.0518957	0.0627902	.	0.0387753	0.159319	0.0508414	.	0.0516614	0.16049	0.182748	0.0303408	0.038541	0.0820022	0.0370181	.	0.16049	0.070639	0.042524	0.0611502	.	0.0558786	0.121832	0.0301065	0.132375	.	0.130032	.	0.0284665	0.0872738	.	0.0342066	0.110703	0.0472098	0.0588073	.	.	0.049787	0.185091	.	0.05377	.	0.042524
Dihydroceramide	NDS	DS(C23)25:0	Cer(d23:0/25:0)	pmoles/tape		0.0190948	0.0190948	.	.	.	0.0427583	0.0358467	0.0258893	.	0.020852	0.0179233	0.0634931	.	.	0.0339723	0.0265921	.	0.0236635	0.0271779	0.0169862	.	.	0.0183919	0.0524814	.	0.0206177	.	0.0192119	0.0277636	.	0.0422897	0.0147604	0.0182748	0.0234292	.	.	0.0148775	.	0.0149947	0.0257721	0.021672	.	0.0340895	0.0384239
Dihydroceramide	NDS	DS(C23)26:0	Cer(d23:0/26:0)	pmoles/tape		.	.	0.0541214	.	.	0.0460384	0.0865709	0.0297551	.	0.068999	0.0843451	0.0691161	0.0528328	.	0.044164	.	.	0.0571672	0.0638446	.	0.0501385	.	0.0263578	0.0729819	.	0.0671246	.	0.0659532	0.0342066	.	0.0544729	.	.	0.0548243	0.0536529	0.0451012	.	.	.	0.0777849	.	.	0.0313951	.
Dihydroceramide	NDS	DS(C24)16:0	Cer(d24:0/16:0)	pmoles/tape		0.0237806	0.0964111	0.392439	0.0889138	0.278807	0.123003	0.188605	0.0427583	0.117146	0.325666	0.240149	0.260064	.	.	0.240149	0.0816507	0.188019	0.10836	0.130032	0.05377	0.0550586	0.119489	0.154633	0.138232	.	0.165176	0.180405	0.359638	0.12066	0.0444569	0.104026	0.0295208	0.0920767	0.275293	0.0721619	0.0418211	0.0386582	0.0939511	0.178062	0.951225	0.0883281	0.133546	0.081885	0.041704
Dihydroceramide	NDS	DS(C24)17:0	Cer(d24:0/17:0)	pmoles/tape		0.0313951	0.0700533	0.187434	0.110586	0.277636	0.070639	0.0926625	0.0408839	0.231949	0.206177	0.0968797	0.188605	0.090671	0.0381896	0.162833	0.0579873	0.132492	0.142918	0.0629074	0.0380724	0.092311	0.0711076	0.100277	0.148775	.	0.0829393	0.0735677	0.0964111	0.0513099	0.0822365	0.0579873	.	0.0861023	0.0938339	0.0527157	0.0666561	.	0.05295	0.187434	0.243664	0.100277	0.0837594	.	0.125346
Dihydroceramide	NDS	DS(C24)18:0	Cer(d24:0/18:0)	pmoles/tape		0.135889	0.20852	0.618531	0.322151	0.821193	0.244835	0.449841	0.178062	0.422897	0.863366	0.346752	0.673589	0.23312	0.153461	0.644303	0.364324	0.298722	0.449841	0.282322	0.140575	0.331523	0.260064	0.488499	0.413525	0.0221406	0.411182	0.26475	0.861023	0.365495	0.179233	0.313951	0.0298722	0.263578	0.493185	0.149947	0.192119	0.0654846	0.297551	0.474441	2.14377	0.316294	0.254207	0.253035	0.283493
Dihydroceramide	NDS	DS(C24)19:0	Cer(d24:0/19:0)	pmoles/tape		0.0820022	0.0677104	0.222577	0.0994569	0.288179	0.032098	0.159319	0.0695847	0.132375	0.231949	0.133546	0.231949	0.14409	0.0507242	0.209691	0.106369	0.158323	0.0832908	0.174548	0.0646646	0.100628	0.124175	0.159319	0.190948	.	0.209691	0.036081	0.139404	0.138232	0.0495527	0.104963	0.0261236	0.0336209	0.171033	0.0726305	0.0561129	.	0.0490842	0.149947	0.242492	0.0886795	0.138232	0.075442	0.101331
Dihydroceramide	NDS	DS(C24)20:0	Cer(d24:0/20:0)	pmoles/tape		0.161661	0.179233	0.511928	0.381896	0.524814	0.253035	0.548243	0.206177	0.275293	0.59393	0.336209	0.789564	0.262407	0.166347	0.582215	0.350266	0.230192	0.530671	0.590416	0.162833	0.332695	0.324494	0.472098	0.782535	0.0639617	0.570501	0.105783	0.903195	0.319809	0.153578	0.397125	0.0420554	0.158147	0.439297	0.254207	0.174548	0.0803621	0.119489	0.296379	1.49947	0.258893	0.276465	0.219063	0.227263
Dihydroceramide	NDS	DS(C24)21:0	Cer(d24:0/21:0)	pmoles/tape		0.0199148	0.0302237	0.0499042	0.149947	0.0508414	.	0.0893824	0.0380724	0.0750906	0.0743877	0.068999	0.0707562	0.0654846	0.0227263	0.117146	0.214377	0.0506071	0.108594	0.134718	0.046507	0.047327	0.0292865	0.0729819	0.138232	0.0440469	0.113397	0.0640788	0.0623217	0.0241321	0.0523643	0.0716933	0.0247178	0.0418211	0.0807136	0.0209691	0.0255378	.	0.0384239	0.0572844	0.0863366	0.0322151	0.0645474	0.0660703	0.0474441
Dihydroceramide	NDS	DS(C24)22:0	Cer(d24:0/22:0)	pmoles/tape		0.20852	0.149947	0.313951	0.16869	0.366667	0.17689	0.668904	0.131203	0.346752	0.130032	0.358467	0.442812	0.364324	0.14409	0.297551	0.356124	0.246007	0.453355	0.651332	0.0925453	0.336209	0.217892	0.36901	0.613845	0.0390096	0.566987	0.127689	0.863366	0.32098	0.240735	0.390096	.	0.111757	0.315123	0.223749	0.110352	0.0729819	0.194462	0.138232	1.28861	0.171033	0.23312	0.165176	0.285836
Dihydroceramide	NDS	DS(C24)24:0	Cer(d24:0/24:0)	pmoles/tape		0.151118	0.106603	0.189776	0.20852	0.199148	0.227263	0.829393	0.151118	0.242492	0.174548	0.302237	0.773163	0.285836	0.0939511	0.179233	0.189776	0.150415	0.275293	0.418211	0.0693504	0.275293	0.114452	0.261236	0.47327	0.0399468	0.507242	0.0579873	0.68179	0.223749	0.175719	0.366667	0.0391268	0.173376	0.202663	0.284665	0.367838	0.0582215	0.0837594	0.0718105	1.09883	0.188605	0.190948	0.310437	0.118317
Dihydroceramide	NDS	DS(C24)25:0	Cer(d24:0/25:0)	pmoles/tape		0.032918	0.0260064	0.0246007	0.0496699	0.0339723	0.0258893	0.0695847	.	0.0661875	0.0268264	0.0187434	0.140575	0.0440469	0.0230778	0.0376039	0.0387753	.	.	0.047327	.	0.0487327	.	.	0.0825879	.	0.0827051	0.0187434	0.0845794	.	0.0592173	0.0939511	.	0.017689	0.0221406	0.044164	0.0733334	0.0199148	.	0.0153461	0.0745048	.	0.016869	0.031278	.
Dihydroceramide	NDS	DS(C24)26:0	Cer(d24:0/26:0)	pmoles/tape		0.186262	0.121832	0.125346	0.210863	0.193291	0.255378	0.748563	0.125346	0.209691	0.132375	0.287008	0.836422	0.356124	0.124175	0.159319	0.248349	0.141805	0.199148	0.305751	0.0415868	0.085868	0.124175	0.17689	0.503728	0.0713419	0.63376	0.0284665	0.837594	0.171033	0.11369	0.720448	.	0.123003	0.235463	0.269436	0.275293	0.0986369	0.172205	0.0889138	1.35889	0.137061	0.213206	0.255378	0.0747391
Dihydroceramide	NDS	DS(C26)16:0	Cer(d26:0/16:0)	pmoles/tape		0.138232	0.134718	0.214377	0.112694	0.238978	0.080245	0.351438	0.0566987	0.149947	0.236635	0.149947	0.295208	0.0648989	0.0789564	0.164004	0.153461	0.0732748	0.0574015	0.151118	.	0.0894995	0.0808307	0.110469	0.100863	0.0365495	0.137061	0.0873909	0.408839	0.0694676	0.28115	0.0656017	.	0.0637274	0.101566	0.0617359	0.0411182	0.021672	0.0913739	0.0986369	1.06017	0.0605645	0.139404	0.109766	0.0477956
Dihydroceramide	NDS	DS(C26)20:0	Cer(d26:0/20:0)	pmoles/tape		0.121832	0.156976	0.243664	0.253035	0.330352	0.17689	0.353781	0.108829	0.14409	0.12066	0.379553	0.214377	0.268264	0.0960597	0.142918	0.322151	0.163067	0.183919	0.328009	0.0723962	0.183919	0.133546	0.318637	0.484984	0.0364324	0.398296	0.0666561	0.69819	0.164004	0.0764377	0.343238	.	0.032918	0.17689	0.153461	0.0528328	0.069819	0.153461	0.142918	1.6049	0.10016	0.17689	0.173376	0.158147
Dihydroceramide	NDS	DS(C26)22:0	Cer(d26:0/22:0)	pmoles/tape		0.107657	0.14409	0.132375	0.229606	0.118317	0.142918	0.443983	0.0980512	0.162833	0.161661	0.397125	0.372524	0.292865	0.14409	0.248349	0.282322	0.180991	0.197977	0.463898	0.0838765	0.221406	0.155804	0.299894	0.405325	0.0419383	0.439297	0.0615016	0.522471	0.166347	0.0653675	0.36081	0.0448669	0.0451012	0.171033	0.123003	0.0513099	0.0399468	0.0624388	0.0969969	1.18317	0.127689	0.194462	0.258893	0.112343
Dihydroceramide	NDS	DS(C26)24:0	Cer(d26:0/24:0)	pmoles/tape		0.12066	0.0809479	0.104143	0.230778	0.0645474	0.0859851	0.586901	0.0878595	0.123003	0.0556443	0.302237	0.5295	0.240149	0.0446326	0.130032	0.255378	0.0776678	0.220234	0.289351	0.0287008	0.207348	0.109883	0.223749	0.440469	0.0230778	0.380724	0.0193291	0.589244	0.116326	0.0539457	0.322151	0.0278807	0.146432	0.0664218	0.108711	0.154633	0.0572844	0.0695847	0.121832	0.989883	0.0917253	0.153461	0.123003	0.12066
Dihydroceramide	NDS	DS(C26)25:0	Cer(d26:0/25:0)	pmoles/tape		.	.	.	.	.	0.0603302	0.182748	0.0178062	0.0411182	0.0316294	0.041704	0.0969969	0.0648989	0.0182748	0.0285836	0.0192119	.	0.0370181	0.117029	.	0.032098	.	0.0230778	0.0572844	.	0.0733334	.	0.0205005	0.0513099	0.0198562	0.0770821	0.0197977	0.0297551	0.0354952	.	0.0212034	.	.	0.0230778	0.219063	0.0339723	0.0408839	0.0305751	0.0290522
Dihydroceramide	NDS	DS(C26)26:0	Cer(d26:0/26:0)	pmoles/tape		0.0982855	0.0890309	0.0397125	0.038541	0.030458	0.100043	0.412354	0.028115	.	0.0832908	0.0993398	0.36081	0.228435	0.087508	0.0339723	0.196805	.	0.0822365	0.171033	.	0.0821193	0.0600959	0.0643131	0.263578	0.0276464	0.426411	.	0.344409	0.0278807	0.0583387	0.261236	.	0.0829393	0.0605645	0.0823536	0.132375	.	.	.	0.830565	0.0263578	0.138232	0.153461	.
Dihydroceramide	NDS	Total	Total	pmoles/tape		4.51773	2.8026	12.8952	9.02317	13.5348	6.66221	14.2991	5.49192	4.70936	14.1262	9.8542	16.3779	7.29452	3.97921	13.3856	11.1849	6.67266	10.9126	12.0565	3.59263	7.42766	7.87599	11.3251	16.3007	1.32855	13.9864	2.31063	17.2683	8.02655	4.99165	9.73893	1.24505	3.5665	10.1839	5.3763	5.04571	1.59834	4.36486	9.09006	64.766	6.26918	7.08546	5.30039	7.14309
Free Fatty Acids	FFA	FA16:0_SC	FA16:0_SC	pmoles/tape		.	.	.	.	.	.	.	.	.	.	.	.	1420.32	.	.	.	.	.	.	.	1179.46	.	.	.	.	1112.42	.	1971.57	.	.	.	.	.	.	.	.	.	.	.	7200.94	.	.	.	.
Free Fatty Acids	FFA	FA16:1_SC	FA16:1_SC	pmoles/tape		441.989	392.327	367.496	491.65	394.81	576.075	307.902	561.176	402.259	730.026	978.334	846.731	197.405	192.439	407.225	429.573	540.07	300.453	73.4992	280.588	144.515	437.022	404.742	387.361	228.444	285.554	372.462	94.3571	446.955	439.505	97.8334	337.699	175.802	451.921	449.438	295.487	108.014	128.872	369.979	290.521	504.066	235.396	72.2577	377.428
Free Fatty Acids	FFA	FA18:0_SC	FA18:0_SC	pmoles/tape		.	.	.	.	.	.	.	.	.	.	.	.	.	.	.	.	.	.	.	.	.	.	.	.	.	.	.	2954.87	.	.	.	.	.	.	.	.	.	.	.	.	.	.	.	.
Free Fatty Acids	FFA	FA18:1_SC	FA18:1_SC	pmoles/tape		476.752	501.583	372.462	479.235	392.327	581.041	474.269	752.374	506.549	605.872	648.084	908.808	618.287	441.989	474.269	675.398	730.026	670.432	387.361	819.417	2051.03	504.066	454.404	660.5	441.989	613.321	407.225	752.374	481.718	756.098	1298.65	4842.01	4246.07	466.819	476.752	633.186	670.432	414.675	404.742	1758.02	665.466	509.032	360.047	1303.62
Free Fatty Acids	FFA	FA18:2_SC	FA18:2_SC	pmoles/tape		111.49	172.078	340.182	183.748	263.207	157.924	91.874	283.071	135.825	501.583	297.97	322.801	.	.	265.69	210.565	223.105	144.515	.	186.728	233.41	250.791	232.168	198.398	197.405	125.396	332.733	105.531	290.521	167.98	164.38	648.084	546.278	382.395	187.224	214.787	114.47	.	288.037	1618.97	154.199	94.1088	.	258.241
Free Fatty Acids	FFA	FA20:0_SC	FA20:0_SC	pmoles/tape		.	.	.	.	.	.	61.3321	.	.	.	.	.	59.3457	.	.	.	75.2374	58.849	68.7814	.	72.7543	.	61.0838	100.813	68.0364	85.418	.	2805.88	.	75.2374	66.7949	73.2509	71.2644	.	59.0973	103.545	.	.	.	1631.38	.	.	.	.
Free Fatty Acids	FFA	FA20:1_SC	FA20:1_SC	pmoles/tape		31.7834	31.2868	104.041	40.9708	61.8287	37.4945	28.0588	55.8693	35.2598	66.2983	43.2056	59.8423	36.9979	25.8241	102.8	65.3051	84.9214	53.6346	20.7089	42.9573	57.1109	91.1291	91.1291	79.9552	19.7653	27.0656	89.3909	33.2733	48.9167	36.6503	29.797	98.8267	80.4519	84.1765	37.2462	36.0047	19.2439	18.9211	171.829	248.308	68.5331	29.797	15.5441	68.5331
Free Fatty Acids	FFA	FA20:2_SC	FA20:2_SC	pmoles/tape		18.8963	20.982	157.924	40.2259	84.1765	29.5487	18.2755	52.6413	22.0994	144.267	65.0567	59.594	26.3207	18.5238	138.059	64.8084	100.192	44.6955	12.0429	30.5419	25.0791	142.777	110.497	73.7475	16.7111	27.3139	117.698	11.0001	55.3727	27.3387	7.39958	40.2259	16.1152	114.47	42.2124	36.0047	6.45601	9.1874	156.186	78.7137	48.6684	18.6231	14.2032	35.2598
Free Fatty Acids	FFA	FA22:0_SC	FA22:0_SC	pmoles/tape		.	.	.	.	.	.	.	.	.	.	.	.	.	.	.	.	.	.	.	.	404.742	.	.	.	.	.	.	2756.22	.	.	.	.	.	.	.	.	.	.	.	1211.74	.	.	.	.
Free Fatty Acids	FFA	FA22:1_SC	FA22:1_SC	pmoles/tape		.	.	30.2936	10.9504	16.1649	9.60953	8.41765	17.2574	8.98876	17.7292	12.0429	17.754	10.6276	.	23.9369	14.1287	19.7777	13.4831	.	9.5102	19.666	21.5532	22.4471	21.0317	.	8.96393	22.1243	19.964	12.4154	10.4289	10.1061	35.0115	34.7631	23.1423	10.3793	12.4899	.	.	36.5013	152.71	12.9617	.	.	15.7427
Free Fatty Acids	FFA	FA24:0_SC	FA24:0_SC	pmoles/tape		.	.	.	.	.	.	504.066	.	.	.	.	280.588	288.037	.	.	.	.	.	494.133	.	317.834	.	.	258.241	.	424.607	.	449.438	.	.	496.616	8566.63	.	.	.	278.105	.	.	.	2681.73	.	.	521.447	.
Free Fatty Acids	FFA	FA24:1_SC	FA24:1_SC	pmoles/tape		.	.	19.0452	.	11.0001	.	7.84654	9.9075	.	13.21	7.27543	10.7517	9.55986	.	13.4831	6.82847	12.8127	8.44248	10.1558	.	11.6457	13.2348	12.8872	15.0226	.	7.20094	16.2394	7.82171	10.1558	6.40635	.	18.6728	7.74722	15.8917	.	9.68402	.	.	21.9256	25.3274	8.81494	8.02035	.	.
Free Fatty Acids	FFA	Total	Total	pmoles/tape		1080.91	1118.26	1391.44	1246.78	1223.51	1391.69	1502.04	1732.3	1110.98	2078.99	2051.97	2506.87	2666.9	678.775	1425.46	1466.61	1786.14	1294.51	1066.68	1369.74	4517.25	1460.57	1389.36	1795.07	972.35	2717.26	1357.87	11962.3	1346.05	1519.65	2171.58	14660.4	5178.49	1538.82	1262.35	1619.29	918.616	571.655	1449.2	16898.4	1462.71	894.977	983.499	2058.82
Phytoceramide	AP	P(C16)a24:0	Cer(t16:0/24:0(2OH))	pmoles/tape		0.540043	.	0.603302	0.0100394	.	0.386582	2.30778	0.156976	0.0186262	0.684132	0.43344	2.02663	0.467412	0.305751	0.533014	0.540043	.	0.36081	0.672418	0.0490842	0.656017	0.262407	0.582215	1.1574	.	0.63376	.	0.350266	0.47327	0.166406	0.547072	0.0180405	0.167519	0.422897	0.302237	0.257721	.	.	0.274122	2.07348	0.32098	0.346752	0.345581	0.180405
Phytoceramide	AP	P(C16)a25:0	Cer(t16:0/25:0(2OH))	pmoles/tape		0.166347	.	0.231949	.	.	0.145261	0.859851	0.0511928	0.0243664	0.238978	0.141747	0.839937	0.16049	0.137061	0.212034	0.214377	0.0230192	0.12066	0.275293	0.0306922	0.207348	0.0784878	0.20032	0.47327	.	0.166347	.	0.116092	0.171033	0.0604473	0.180405	0.0197977	0.0843451	0.162833	0.0821193	0.0672418	.	.	0.10098	0.453355	0.108711	0.121832	0.0825879	0.0984026
Phytoceramide	AP	P(C16)a26:0	Cer(t16:0/26:0(2OH))	pmoles/tape		0.303408	.	0.42524	.	.	0.16049	1.41747	0.135889	.	0.364324	0.364324	1.26518	0.278807	0.125346	0.335037	0.387753	.	0.194462	0.308094	0.0332695	0.336209	0.128861	0.482641	0.636103	0.00921939	0.344409	.	0.269436	0.294036	0.0676518	0.319809	0.0106251	0.0830565	0.398296	0.171033	0.137061	0.0807136	.	0.188605	1.4409	0.124175	0.203834	0.158147	0.128861
Phytoceramide	AP	P(C17)a24:0	Cer(t17:0/24:0(2OH))	pmoles/tape		1.18317	.	1.47604	.	.	1.06369	4.66241	0.511928	.	1.73376	1.10937	5.22471	1.14569	0.86688	2.20234	1.37061	.	1.32375	1.66347	0.261236	1.89776	0.801278	2.0032	3.49095	.	1.65176	.	0.955911	1.56976	0.678275	1.41747	0.0574015	0.557615	1.64004	0.715762	0.815336	.	0.691161	0.930139	3.83067	1.02268	1.15623	0.869223	0.568158
Phytoceramide	AP	P(C17)a25:0	Cer(t17:0/25:0(2OH))	pmoles/tape		0.279979	.	0.395953	.	0.0145261	0.229606	1.41747	0.131203	.	0.454526	0.333866	1.26518	0.39361	0.188605	0.455698	0.294036	0.0170096	0.343238	0.402982	0.095474	0.470927	0.181576	0.366667	0.844622	.	0.349095	.	0.172205	0.345581	0.161134	0.254207	0.141747	0.352609	0.370181	0.220234	0.171033	.	.	0.149947	0.679447	0.186262	0.226092	0.197977	0.171033
Phytoceramide	AP	P(C17)a26:0	Cer(t17:0/26:0(2OH))	pmoles/tape		0.421726	0.43344	0.584558	0.494356	0.00924282	0.279979	1.46432	0.162833	0.00994569	0.619702	0.586901	1.49947	0.415868	0.179233	0.597444	0.516614	.	0.363153	0.5295	0.0541214	0.414697	0.230778	0.5541	0.892652	.	0.44164	.	0.36901	0.48967	0.146901	0.46507	.	0.16869	0.470927	0.255378	0.156976	.	.	0.287008	1.33546	0.26475	0.330352	0.251864	0.139404
Phytoceramide	AP	P(C18)a18:0	Cer(t18:0/18:0(2OH))	pmoles/tape		0.065016	.	0.179233	.	0.00996912	0.0279979	0.179233	0.0565815	.	0.28115	0.0501385	0.172205	0.0466241	0.0661875	0.227263	0.268264	0.00941854	0.11	0.140575	0.036081	0.0808307	0.076262	0.173376	0.171033	.	0.223749	0.0142918	0.466241	2.87008	0.0730991	0.0982855	0.0514271	0.0331523	2.60064	0.351438	0.419383	.	.	0.0959426	1.12343	0.033738	0.043344	0.0196805	0.0347924
Phytoceramide	AP	P(C18)a20:0	Cer(t18:0/20:0(2OH))	pmoles/tape		0.0864537	.	0.330352	.	.	0.0591587	0.10344	0.125346	.	0.535357	0.139404	0.255378	0.0605645	0.0726305	0.581044	0.411182	.	0.315123	0.113163	0.091491	0.126518	0.387753	0.199148	0.258893	.	0.135889	.	0.344409	0.384239	0.101566	0.0411182	0.0260064	0.0627902	0.432269	0.17689	0.0527157	.	.	0.241321	0.68179	0.119489	0.119489	.	0.119489
Phytoceramide	AP	P(C18)a22:0	Cer(t18:0/22:0(2OH))	pmoles/tape		0.15229	.	0.609159	.	.	0.134718	0.340895	0.203834	.	0.807136	0.147604	0.448669	0.127689	0.0897338	0.851651	0.591587	0.022492	0.488499	0.156976	0.0973483	0.205005	0.407668	0.332695	0.540043	0.0721619	0.196805	.	0.540043	0.418211	0.184505	0.10262	.	0.0606816	0.637274	0.194462	.	.	.	0.237806	0.723962	0.16049	0.131203	0.0349095	0.258893
Phytoceramide	AP	P(C18)a23:0	Cer(t18:0/23:0(2OH))	pmoles/tape		0.138232	0.20852	0.575187	0.406497	.	0.246007	0.381896	0.325666	.	0.695847	0.158147	0.677104	0.20032	0.16049	0.701704	0.456869	0.576358	0.510756	0.246007	0.22492	0.25655	0.419383	0.388925	0.734505	.	0.332695	.	0.210863	0.449841	0.189776	0.183919	0.0331523	0.0759106	0.701704	0.197977	0.142918	.	.	0.306922	0.442812	0.164004	0.22492	0.0742705	0.392439
Phytoceramide	AP	P(C18)a24:0	Cer(t18:0/24:0(2OH))	pmoles/tape		1.2066	1.24175	2.23749	2.02663	0.05295	0.839937	3.78381	0.711076	.	2.55378	1.34718	4.06497	1.06837	0.807136	2.37806	2.35463	1.61837	1.41747	1.79233	0.316294	1.42918	0.998084	1.93291	2.92865	.	1.49947	.	1.75719	1.75719	0.597444	1.17146	0.0686475	0.260064	1.72205	0.679447	0.863366	0.335037	0.637274	0.998084	4.9787	0.781364	0.849308	0.770821	0.646646
Phytoceramide	AP	P(C18)a25:0	Cer(t18:0/25:0(2OH))	pmoles/tape		0.599787	.	0.909053	0.581044	.	0.39361	1.83919	0.332695	0.0251864	1.07774	0.784878	1.74548	0.589244	0.308094	0.947711	0.713419	0.0130208	0.559958	0.630245	0.15229	0.540043	0.414697	0.946539	1.32375	.	0.70639	.	0.620874	0.667732	0.231949	0.605645	0.0271779	0.159319	0.788392	0.438126	0.269436	.	0.235463	0.380724	1.61661	0.299894	0.379553	0.32098	0.309265
Phytoceramide	AP	P(C18)a26:0	Cer(t18:0/26:0(2OH))	pmoles/tape		0.879766	0.770821	1.16443	1.19489	1.82748	0.42524	2.7295	0.287008	1.21832	1.46432	1.13163	2.13206	0.849308	0.407668	1.6049	1.06954	0.920767	0.636103	1.04377	0.125346	0.784878	0.520128	1.49947	1.6869	0.158147	0.984026	.	1.25346	1.04377	0.258307	0.886795	0.0174548	0.246007	1.25346	0.684132	0.422897	0.279979	0.520128	0.708733	3.06922	0.570501	0.493185	0.562301	0.315123
Phytoceramide	AP	P(C18)a27:0	Cer(t18:0/27:0(2OH))	pmoles/tape		0.0933653	0.0612673	0.165176	0.0831736	0.125346	0.0318637	0.162833	0.0470927	0.10262	0.169862	0.0815336	0.190948	0.0693504	0.0257721	0.138232	0.0845794	0.0664218	0.0781364	0.10836	0.0140575	0.101214	0.0694676	0.103323	0.139404	.	0.0718105	.	0.064196	0.100746	0.0265336	0.0736848	.	.	0.105549	0.0146432	0.0486156	.	0.0346752	0.063376	0.134718	0.0424068	0.0604473	0.0435783	0.0541214
Phytoceramide	AP	P(C18)a28:0	Cer(t18:0/28:0(2OH))	pmoles/tape		0.0589244	0.0138232	0.101683	0.0534186	0.0575187	0.0179233	0.132375	0.0247178	0.0424068	0.0727476	0.0697019	0.126518	0.0668904	0.037721	0.118317	0.060213	0.0277636	0.0618531	0.0565815	0.0119489	0.0530671	0.0323323	0.0816507	0.0828222	.	0.0612673	0.0128861	0.0643131	0.0750906	0.0129505	0.0728648	.	.	0.0894995	0.0370181	0.032098	.	0.0171033	0.0331523	0.155804	0.0199148	0.0431097	.	0.0474441
Phytoceramide	AP	P(C19)a24:0	Cer(t19:0/24:0(2OH))	pmoles/tape		0.263578	0.255378	0.688818	0.350266	.	0.189776	0.993398	0.268264	0.0275293	0.610331	0.357295	1.11757	0.332695	0.20032	0.782535	0.356124	0.358467	0.395953	0.474441	0.123003	0.351438	0.282322	0.590416	0.787221	0.0189776	0.353781	.	0.349095	0.43344	0.121422	0.367838	0.021672	0.147604	0.528328	0.214377	0.146432	0.0612673	0.113397	0.257721	0.688818	0.16869	0.205005	0.16869	0.305751
Phytoceramide	AP	P(C19)a25:0	Cer(t19:0/25:0(2OH))	pmoles/tape		0.096294	0.104143	0.180405	0.0199148	0.263578	0.0575187	0.390096	0.118317	0.131203	0.223749	0.0784878	0.313951	0.126518	0.0701704	0.21672	0.133546	0.109649	0.131203	0.145261	0.0616188	0.121832	0.0982855	0.180405	0.243664	.	0.164004	0.0113046	0.0953568	0.199148	0.0472684	0.134718	0.0138232	0.0392439	0.14409	0.0729819	0.0604473	0.0134718	0.0428754	0.106603	0.210863	0.0597444	0.102268	0.0408839	0.097934
Phytoceramide	AP	P(C19)a26:0	Cer(t19:0/26:0(2OH))	pmoles/tape		0.12066	0.0872738	0.236635	0.0357295	0.294036	0.106486	0.568158	0.0930139	0.172205	0.298722	0.161661	0.456869	0.175719	0.065016	0.278807	0.22492	0.140224	0.134718	0.21672	0.0459212	0.132375	0.110703	0.26475	0.257721	0.0137061	0.16869	0.107657	0.183919	0.17689	0.0571087	0.155804	.	0.0625559	0.203834	0.119489	0.0562301	0.0276464	0.0271779	0.130032	0.257721	0.0952397	0.0667732	0.0844622	0.11574
Phytoceramide	AP	P(C20)a20:0	Cer(t20:0/20:0(2OH))	pmoles/tape		0.0356124	.	0.0781364	0.00938339	.	0.033738	0.0686475	0.0588073	.	0.118317	0.0303408	0.128861	0.0432269	0.0253035	0.195634	0.0740363	0.11984	0.189776	0.0989883	0.071459	0.156976	0.0957083	0.0766135	0.165176	.	0.11656	.	0.111757	0.135889	0.065016	0.0414697	0.201491	0.0848137	0.197977	0.0173376	0.0436954	.	.	0.0260064	0.0832908	0.0179233	0.0282322	.	0.0967626
Phytoceramide	AP	P(C20)a22:0	Cer(t20:0/22:0(2OH))	pmoles/tape		0.032098	0.057753	0.131203	.	.	0.0520128	0.187434	0.102386	.	0.0865709	0.0570501	0.16869	0.0645474	0.0365495	0.263578	0.0657189	.	0.173376	0.0687647	0.0643131	0.10672	0.0685304	0.113397	0.247178	.	0.102503	.	0.124175	0.134718	0.0766135	0.0549415	.	0.0442812	0.234292	0.0387753	0.084228	.	0.044164	0.0408839	0.118317	0.0366667	0.0629074	0.0476784	0.118317
Phytoceramide	AP	P(C20)a23:0	Cer(t20:0/23:0(2OH))	pmoles/tape		0.0934825	0.0693504	0.151118	0.0454526	.	0.0973483	0.219063	0.12066	0.162833	0.182748	0.0598616	0.234292	0.0687647	0.0535357	0.251864	0.109414	0.0976997	0.223749	0.164004	0.063376	0.148775	0.0583387	0.130032	0.181576	0.0248349	0.138232	0.0146432	0.0919596	0.158147	0.0878595	0.102034	0.0194462	0.065836	0.202663	0.0599787	0.0399468	.	0.0215549	0.0509585	0.124175	0.0445155	0.0607988	0.0419383	0.108477
Phytoceramide	AP	P(C20)a24:0	Cer(t20:0/24:0(2OH))	pmoles/tape		1.07189	0.652503	1.38232	1.27689	2.01491	0.630245	3.72524	0.705219	1.32375	1.73376	1.2066	2.92865	1.27689	0.586901	2.10863	1.66347	1.14569	1.37061	1.45261	0.349095	1.34718	0.578701	2.27263	2.41321	0.199148	1.56976	0.666561	1.6869	1.2066	0.448083	1.2066	0.0499042	0.48147	1.74548	0.829393	0.736848	0.262407	0.36901	0.463898	2.97551	0.338552	0.574015	1.01683	0.723962
Phytoceramide	AP	P(C20)a25:0	Cer(t20:0/25:0(2OH))	pmoles/tape		0.236635	0.105783	0.357295	0.392439	0.477956	0.175719	1.02386	0.269436	0.332695	0.551758	0.326837	0.672418	0.319809	0.135889	0.495527	0.291693	0.295208	0.372524	0.379553	0.112109	0.324494	0.161661	0.617359	0.622045	0.0495527	0.308094	0.185091	0.442812	0.31278	0.120543	0.39361	0.0209691	0.108946	0.472098	0.223749	0.17689	0.065836	0.0530671	0.127689	0.68999	0.0919596	0.180405	0.156976	0.230778
Phytoceramide	AP	P(C20)a26:0	Cer(t20:0/26:0(2OH))	pmoles/tape		0.514271	0.308094	0.645474	0.583387	0.918424	0.262407	1.65176	0.276465	0.490842	0.882109	0.822365	1.53461	0.709905	0.228435	1.11992	0.636103	0.442812	0.59393	0.582215	0.137061	0.421726	0.276465	1.30032	1.15154	0.117029	0.798936	0.331523	0.995741	0.630245	0.20032	0.672418	0.0219063	0.131203	0.876252	0.428754	0.351438	0.156976	0.223749	0.353781	1.54633	0.172205	0.28115	0.351438	0.278807
Phytoceramide	AP	P(C21)a24:0	Cer(t21:0/24:0(2OH))	pmoles/tape		0.183919	0.156976	0.310437	0.268264	0.398296	0.166347	0.940682	0.275293	0.455698	0.428754	0.196805	0.787221	0.236635	0.118317	0.487327	0.210863	0.202077	0.436954	0.316294	0.135889	0.381896	0.15229	0.401811	0.742705	0.0344409	0.338552	0.123003	0.249521	0.33738	0.196805	0.230778	0.0283493	0.12066	0.413525	0.110469	0.145261	0.0411182	0.0752077	0.125346	0.432269	0.110586	0.195634	0.162833	0.265921
Phytoceramide	AP	P(C21)a25:0	Cer(t21:0/25:0(2OH))	pmoles/tape		0.0804793	0.0584558	0.148775	0.0991055	0.111992	0.0645474	0.297551	0.140575	0.108946	0.137061	0.0852823	0.257721	0.148775	0.031278	0.193291	0.10262	0.10877	0.169862	0.16869	0.0667732	0.153461	0.0349095	0.141747	0.23312	0.0178062	0.148775	0.0523643	0.134718	0.131203	0.0917253	0.140575	0.0132375	0.0352609	0.257721	0.0607988	0.0661875	0.0156976	0.0230778	0.0677104	0.287008	0.0374867	0.0876252	0.0934825	0.140575
Phytoceramide	AP	P(C21)a26:0	Cer(t21:0/26:0(2OH))	pmoles/tape		0.12066	0.0961768	0.215549	0.127689	0.209691	0.0566987	0.552929	0.171033	0.20032	0.207348	0.14409	0.331523	0.123003	0.0563472	0.277636	0.121832	0.155336	0.313951	0.207348	0.0575187	0.180405	0.109649	0.223749	0.287008	0.0265921	0.155804	0.10672	0.123003	0.205005	0.05377	0.169862	.	0.0479127	0.242492	0.0844622	0.0868052	0.0408839	0.0480298	0.0421726	0.212034	0.0372524	0.142918	0.151118	0.142918
Phytoceramide	AP	P(C22)a22:0	Cer(t22:0/22:0(2OH))	pmoles/tape		0.0207348	0.0524814	0.0373696	0.0326837	0.0841108	0.0275293	0.0931311	0.0404154	0.0695847	0.101566	0.0522471	0.16049	0.0278807	0.0178062	0.118317	0.0568158	0.0521885	0.14409	0.059393	0.0315123	0.0995741	0.0534186	0.0782535	0.149947	0.0105431	0.065836	0.0747391	0.0879766	0.081885	0.055	0.0536529	0.0101566	0.0226092	0.121832	0.0479127	0.0583387	.	0.0195634	0.0238978	0.0716933	0.0358467	0.0490842	0.0182748	0.0367838
Phytoceramide	AP	P(C22)a24:0	Cer(t22:0/24:0(2OH))	pmoles/tape		0.408839	0.277636	0.552929	0.474441	0.788392	0.349095	1.64004	0.276465	0.76262	0.670075	0.398296	1.58147	0.420554	0.276465	0.924282	0.476784	0.463898	0.839937	0.70639	0.179233	0.712248	0.324494	1.00511	1.34718	0.0727476	0.712248	0.258893	0.701704	0.615016	0.282908	0.515442	0.0244835	0.270607	0.719276	0.344409	0.313951	0.0918424	0.179233	0.195634	0.960597	0.187434	0.504899	0.309265	0.269436
Phytoceramide	AP	P(C22)a25:0	Cer(t22:0/25:0(2OH))	pmoles/tape		0.15229	0.123003	0.223749	0.16049	0.295208	0.212034	0.659532	0.174548	0.326837	0.28115	0.192119	0.723962	0.229606	0.116443	0.395953	0.167519	0.182748	0.359638	0.250692	0.0824708	0.326837	0.108009	0.292865	0.768478	0.0199148	0.302237	0.124175	0.260064	0.254207	0.15639	0.165176	0.0290522	0.097934	0.353781	0.132375	0.134718	0.0490842	0.0479127	0.0912567	0.323323	0.0636103	0.248349	0.133546	0.183919
Phytoceramide	AP	P(C22)a26:0	Cer(t22:0/26:0(2OH))	pmoles/tape		0.414697	0.342066	0.501385	0.496699	0.675932	0.277636	1.69862	0.247178	0.5213	0.720448	0.395953	1.64004	0.426411	0.180405	0.837594	0.392439	0.486742	0.520128	0.589244	0.0935996	0.609159	0.291693	0.789564	1.18317	0.0672418	0.652503	0.237806	0.750906	0.622045	0.214377	0.483813	0.031278	0.175719	0.591587	0.276465	0.32098	0.108946	0.142918	0.214377	1.04611	0.145261	0.345581	0.345581	0.201491
Phytoceramide	AP	Total	Total	pmoles/tape		10.0213	5.47669	15.8304	9.22288	8.62956	7.2012	36.4926	6.60211	6.52783	18.9878	11.4452	34.9728	10.6712	5.97749	20.8321	14.4176	7.65599	13.2544	14.0204	3.26861	13.1353	7.81434	18.3262	26.1419	0.912063	13.8956	2.32166	13.9441	16.7448	5.23216	11.3092	0.957247	4.24842	19.1012	7.58262	6.67919	1.63091	3.56674	7.31483	32.7684	5.86234	7.8653	6.85491	6.78205
Phytoceramide	NP	P(C16)24:0	Cer(t16:0/24:0)	pmoles/tape		0.22492	.	0.284665	.	.	0.167519	0.856337	0.0688818	0.472098	0.44164	0.333866	1.4409	0.222577	0.0916082	0.159319	0.28115	.	0.112694	0.325666	.	0.30458	0.0488499	0.222577	0.466241	.	0.436954	0.0236635	0.30458	0.206177	0.0444569	0.309265	0.0376039	0.154633	0.162833	0.106954	0.137061	.	.	0.0973483	1.67519	0.139404	0.132375	0.345581	0.10754
Phytoceramide	NP	P(C16)25:0	Cer(t16:0/25:0)	pmoles/tape		0.146432	0.219063	0.140575	.	.	0.0972312	0.477956	0.0322151	.	0.0904367	0.182748	0.511928	0.127689	0.0844622	0.0569329	0.145261	0.0520128	0.0351438	0.17689	0.0235463	0.151118	0.037721	0.106486	0.243664	.	0.217892	.	0.123003	0.0659532	0.0339138	0.195634	0.0366667	0.0686475	0.0540043	0.104846	0.0619702	0.0411182	.	0.065836	0.607988	0.0879766	0.0836422	0.127689	.
Phytoceramide	NP	P(C16)26:0	Cer(t16:0/26:0)	pmoles/tape		0.57753	0.639617	0.342066	0.707562	.	0.194462	1.55804	0.0830565	0.590416	0.260064	0.475613	1.45261	0.588073	0.202663	0.0873909	0.451012	0.0766135	0.0776678	0.495527	0.0278807	0.238978	0.0691161	0.419383	0.673589	.	0.63376	0.125346	0.5295	0.111054	0.068179	0.687647	0.0240149	0.0885624	0.135889	0.310437	0.154633	0.140575	0.202663	0.135889	3.38552	0.219063	0.180405	0.313951	0.0853994
Phytoceramide	NP	P(C16)27:0	Cer(t16:0/27:0)	pmoles/tape		0.104377	0.0401811	0.0572844	.	0.0387753	0.021672	0.156976	0.0221406	0.0864537	0.0741534	0.0515442	0.194462	0.0880938	0.0340895	0.0205005	0.0590416	0.0230192	.	0.0380724	.	0.0504899	.	0.042524	0.0740363	.	0.0787221	.	0.0237806	0.0197977	0.0244249	0.0975826	.	0.0258893	0.0221406	0.0353781	0.027295	.	.	0.0271779	0.194462	.	0.0263578	.	0.0257721
Phytoceramide	NP	P(C16)28:0	Cer(t16:0/28:0)	pmoles/tape		0.146432	0.0597444	0.108243	0.0647817	0.084228	0.0269436	0.333866	.	0.172205	0.0868052	0.10098	0.36081	0.15229	0.0540043	0.0781364	0.126518	0.0365495	0.0357295	0.100628	0.0159319	0.0945368	0.0199148	0.123003	0.196805	0.0202663	0.202663	0.023312	0.16869	0.0651332	0.0247764	0.240149	0.0133546	0.0153461	0.0563472	0.0631417	0.0783707	0.0486156	0.0428754	0.0451012	0.648989	0.0426411	0.05295	0.103557	0.0391268
Phytoceramide	NP	P(C17)22:0	Cer(t17:0/22:0)	pmoles/tape		0.0448669	.	0.118317	.	.	0.0736848	0.0817679	0.0558786	0.0223749	0.139404	0.0426411	0.0996912	0.0331523	0.0196805	0.132375	0.0507242	.	0.109531	0.046507	0.030458	0.0357295	0.0420554	0.0624388	0.0909053	.	0.0686475	0.0414697	0.0275293	0.0707562	0.0518371	0.0463898	0.0175719	0.015229	0.0991055	0.0358467	0.0482641	.	.	0.096294	0.0853994	0.0760277	0.0420554	.	0.0315123
Phytoceramide	NP	P(C17)24:0	Cer(t17:0/24:0)	pmoles/tape		0.558786	0.685304	0.551758	0.640788	1.12226	0.47327	1.55804	0.156976	1.0836	0.5459	0.571672	2.35463	0.740363	0.263578	0.394782	0.69819	0.335623	0.343238	0.670075	0.10016	0.586901	0.194462	0.666561	1.19489	.	1.12929	0.0834079	0.623217	0.371353	0.210863	0.800107	.	0.263578	0.317466	0.367838	0.374867	0.262407	0.295208	0.27295	2.68264	0.569329	0.43344	0.487327	0.155804
Phytoceramide	NP	P(C17)25:0	Cer(t17:0/25:0)	pmoles/tape		0.916082	1.88605	0.480298	1.7689	1.1082	0.759106	2.17892	0.146432	1.85091	0.474441	0.5213	2.22577	1.19489	0.581044	0.400639	1.16326	0.676518	0.23312	1.65176	0.0687647	0.673589	0.331523	0.65836	1.30032	0.161661	1.85091	0.154633	0.603302	0.407668	0.316294	1.61661	0.0180405	0.169862	0.319809	0.455698	0.32918	0.589244	0.734505	0.422897	2.05005	0.740363	0.822365	0.599787	0.15229
Phytoceramide	NP	P(C17)26:0	Cer(t17:0/26:0)	pmoles/tape		0.42524	0.501385	0.250692	0.610331	0.499042	0.253035	1.14217	0.0456869	0.490842	0.261236	0.5295	1.42918	0.540043	0.219063	0.203834	0.509585	0.270607	0.141747	0.466241	0.0145261	0.372524	0.0841108	0.449841	0.688818	0.0392439	0.747391	0.0783707	0.536529	0.230778	0.117205	0.695847	0.0255378	0.221406	0.20032	0.350266	0.205005	0.169862	0.183919	0.17689	2.20234	0.16049	0.188605	0.274122	0.0934825
Phytoceramide	NP	P(C17)27:0	Cer(t17:0/27:0)	pmoles/tape		0.0639617	0.0933653	0.0928968	0.0811822	0.125346	0.0687647	0.319809	0.0268264	0.192119	0.065836	0.145261	0.295208	0.139404	0.046507	0.0552929	0.125346	0.0295208	0.0475613	0.133546	.	0.0955911	0.0172205	0.0999255	0.193291	.	0.179233	0.0151118	0.0953568	0.0511928	0.0188019	0.134718	.	0.0311608	0.0310437	0.059393	0.0448669	0.0291693	0.0340895	0.0298722	0.295208	0.0180405	0.0499042	0.104494	0.014409
Phytoceramide	NP	P(C17)28:0	Cer(t17:0/28:0)	pmoles/tape		0.190948	0.20032	0.197977	0.228435	0.336209	0.147604	0.607988	0.0462727	0.279979	0.131203	0.201491	0.584558	0.303408	0.070639	0.134718	0.20032	0.0265336	0.0953568	0.222577	0.0306922	0.118317	0.0583387	0.299894	0.411182	0.0254207	0.347924	0.0404154	0.237806	0.145261	0.0697604	0.318637	.	0.0720448	0.14409	0.178062	0.0884452	0.0663046	0.0469755	0.117146	0.880938	0.147604	0.105549	0.115506	0.0410011
Phytoceramide	NP	P(C18)18:0	Cer(t18:0/18:0)	pmoles/tape		0.21672	.	1.08126	1.27689	0.0620874	0.243664	0.506071	0.215549	0.426411	0.939511	0.522471	0.462727	0.180405	0.172205	0.837594	0.837594	.	0.209691	0.335037	0.0989883	0.16049	0.575187	0.555272	0.338552	0.0811822	1.45261	.	2.74122	23.6635	0.685304	0.518957	0.508414	0.158147	20.852	3.51438	3.11608	.	.	0.903195	7.22791	0.279979	0.214377	0.103323	0.142918
Phytoceramide	NP	P(C18)20:0	Cer(t18:0/20:0)	pmoles/tape		.	.	0.237806	0.452183	0.0787221	.	.	0.0645474	0.391268	0.324494	.	0.0863366	.	.	0.128861	0.14409	.	0.065016	.	.	.	.	.	0.0894995	.	0.0725134	.	0.270607	0.108711	.	.	.	.	0.137061	.	.	.	.	0.0760277	0.44164	.	.	.	.
Phytoceramide	NP	P(C18)22:0	Cer(t18:0/22:0)	pmoles/tape		0.105314	0.101683	0.415868	0.0836422	0.525985	0.126518	0.267093	0.158147	0.027295	0.460384	0.081885	0.234292	0.0613845	0.065836	0.279979	0.213206	0.0279393	0.248349	0.141747	0.0861023	0.128861	0.197977	0.25655	0.32918	0.0378382	0.214377	0.17689	0.37721	0.251864	0.150591	0.172205	0.0267093	0.0666561	0.335037	0.141747	0.111874	.	0.0612673	0.227263	0.76262	0.0988712	0.0829393	0.0424068	0.130032
Phytoceramide	NP	P(C18)23:0	Cer(t18:0/23:0)	pmoles/tape		0.0603302	0.0993398	0.265921	0.195634	0.319809	0.0930139	0.172205	0.0705219	0.231949	0.279979	0.139404	0.384239	0.0804793	0.0434612	0.193291	0.133546	0.138818	0.10836	0.180405	0.0699361	0.127689	0.057753	0.20032	0.28115	.	0.135889	.	0.14409	0.181576	0.0822365	0.16049	.	0.0721619	0.199148	0.0666561	0.141747	.	.	0.16049	0.316294	0.0590416	0.167519	0.0469755	0.0572844
Phytoceramide	NP	P(C18)24:0	Cer(t18:0/24:0)	pmoles/tape		1.33546	1.69862	1.89776	1.89776	3.01065	0.852823	3.83067	0.390096	1.96805	1.6049	1.87434	4.28754	1.86262	0.654846	1.16443	1.95634	0.771406	0.841108	2.12034	0.162833	1.0672	0.523643	2.02663	2.60064	0.169862	3.0458	0.490842	2.74122	1.2066	0.456869	2.21406	0.033738	0.41704	0.870395	1.04377	1.03674	0.538871	0.741534	1.1574	8.1885	0.904367	0.85048	1.15037	0.568158
Phytoceramide	NP	P(C18)25:0	Cer(t18:0/25:0)	pmoles/tape		0.413525	0.540043	0.395953	0.582215	0.629074	0.215549	1.27689	0.0985198	0.407668	0.487327	0.535357	1.5229	0.570501	0.310437	0.247178	0.440469	0.20032	0.159319	0.617359	.	0.364324	0.147604	0.534186	0.909053	0.0421726	0.702876	0.0902024	0.534186	0.227263	0.106486	0.715762	0.0634931	0.148775	0.268264	0.285836	0.210863	0.0911396	0.180405	0.249521	1.75719	0.229606	0.199148	0.328009	0.0793078
Phytoceramide	NP	P(C18)26:0	Cer(t18:0/26:0)	pmoles/tape		1.19489	1.11992	1.11992	1.93291	1.78062	0.699361	3.44409	0.202663	1.24175	0.976997	1.79233	3.45581	1.85091	0.62556	0.774335	1.56976	0.660703	0.445155	1.39404	0.0784878	0.749734	0.316294	1.88605	2.20234	0.237806	2.44835	0.287008	3.0458	0.770821	0.298722	2.13206	0.0522471	0.349095	0.722791	1.48775	0.824708	0.674761	0.510756	0.711076	9.2311	0.605645	0.455698	0.938339	0.236635
Phytoceramide	NP	P(C18)27:0	Cer(t18:0/27:0)	pmoles/tape		0.159319	0.106954	0.154633	0.135889	0.17689	0.0996912	0.406497	0.0620874	0.158147	0.158147	0.277636	0.438126	0.229606	0.104377	0.110352	0.167519	0.124936	0.080245	0.226092	0.033738	0.0861023	0.0488499	0.190948	0.28115	.	0.246007	0.0159319	0.174548	0.148775	0.0451598	0.22492	0.0247178	0.0359638	0.123003	0.135889	0.0712248	0.043344	0.0326837	0.195634	0.643131	0.154633	0.060213	0.074622	0.0882109
Phytoceramide	NP	P(C18)28:0	Cer(t18:0/28:0)	pmoles/tape		0.289351	0.172205	0.290522	0.494356	0.420554	0.205005	0.763792	0.110234	0.235463	0.404154	0.448669	0.81885	0.431097	0.156976	0.262407	0.407668	0.0398882	0.161661	0.405325	0.0402982	0.194462	0.128861	0.39361	0.479127	0.0436954	0.535357	0.123003	0.774335	0.203834	0.105607	0.581044	.	0.0837594	0.230778	0.260064	0.217892	0.146432	.	0.171033	1.61661	0.190948	0.115154	0.251864	0.0957083
Phytoceramide	NP	P(C18)29:0	Cer(t18:0/29:0)	pmoles/tape		0.0707562	.	0.0604473	0.0551758	0.0303408	.	0.0864537	.	.	0.0411182	0.0817679	0.141747	0.0419383	.	0.0428754	0.0251864	0.0196805	0.0318637	0.05377	.	0.0408839	.	0.0540043	0.0844622	.	0.05295	.	0.0921939	0.0540043	0.0286422	0.0740363	.	.	0.0572844	0.0398296	0.0236635	.	.	0.0557615	0.166347	0.0267093	0.0298722	0.0536529	.
Phytoceramide	NP	P(C19)24:0	Cer(t19:0/24:0)	pmoles/tape		0.115506	0.158147	0.262407	0.183919	0.439297	0.0943025	0.469755	0.0660703	0.147604	0.250692	0.234292	0.527157	0.185091	0.0820022	0.153461	0.261236	0.0801278	0.10672	0.172205	0.0469755	0.0884452	0.0597444	0.250692	0.363153	0.036081	0.277636	0.0897338	0.248349	0.153461	0.0702876	0.248349	0.0166347	0.0442812	0.132375	0.0767306	0.106837	0.0528328	0.0630245	0.134718	0.511928	0.148775	0.111289	0.111874	0.0815336
Phytoceramide	NP	P(C19)25:0	Cer(t19:0/25:0)	pmoles/tape		0.0887966	0.0659532	0.0604473	0.0711076	0.0716933	0.0456869	0.238978	0.0413525	0.10508	0.102503	0.104494	0.115857	0.0822365	0.0147604	0.0452183	0.111172	0.0569329	0.0340895	0.0808307	.	0.0415868	0.0325666	0.137061	0.159319	.	0.0876252	0.0217892	0.081065	0.0370181	0.0288179	0.141747	.	0.0155804	0.0603302	0.0383067	0.0336209	0.0253035	0.0558786	0.0467412	0.174548	0.0436954	0.0536529	0.0763792	0.0269436
Phytoceramide	NP	P(C19)26:0	Cer(t19:0/26:0)	pmoles/tape		0.212034	0.196805	0.221406	0.244835	0.295208	0.139404	0.691161	0.0950054	0.175719	0.185091	0.332695	0.644303	0.351438	0.0574015	0.220234	0.289351	0.0739777	0.0966454	0.28115	0.0336209	0.149947	0.0582215	0.408839	0.440469	0.0267093	0.374867	0.0832908	0.324494	0.179233	0.0402396	0.323323	0.0257721	0.0776678	0.100746	0.149947	0.0779021	0.0639617	0.0653675	0.180405	0.783707	0.159319	0.0612673	0.165176	0.0518957
Phytoceramide	NP	P(C20)23:0	Cer(t20:0/23:0)	pmoles/tape		0.0350266	0.0275293	0.0748563	0.121832	0.0588073	0.0470927	0.116677	0.0611502	0.0705219	0.113046	0.0289351	0.260064	0.0891481	0.15229	0.1059	0.156976	0.0349681	0.11082	0.105549	0.0748563	0.0734505	0.0482641	0.097114	0.339723	.	0.11574	0.0730991	0.0796593	0.0812993	0.0474441	0.0589244	.	.	0.0903195	.	0.0948882	.	.	.	0.0873909	0.0288179	0.0568158	0.0849308	0.080245
Phytoceramide	NP	P(C20)24:0	Cer(t20:0/24:0)	pmoles/tape		0.707562	0.422897	0.551758	0.775506	0.957083	0.419383	1.6869	0.250692	0.654846	0.515442	0.791907	1.62833	1.18317	0.240149	0.634931	1.06369	0.238978	0.499042	0.841108	0.12066	0.62556	0.238978	1.66347	1.28861	0.162833	0.991055	0.227263	1.40575	0.427583	0.272364	1.01917	0.0581044	0.271779	0.57753	0.70639	0.469755	0.265921	0.291693	0.279979	3.02237	0.237806	0.33738	0.458041	0.237806
Phytoceramide	NP	P(C20)25:0	Cer(t20:0/25:0)	pmoles/tape		0.210863	0.254207	0.195634	0.332695	0.32918	0.16869	0.677104	0.108477	0.147604	0.229606	0.33738	0.654846	0.42524	0.102151	0.146432	0.374867	0.128978	0.207348	0.46507	0.0575187	0.26475	0.0981683	0.538871	0.515442	0.0506071	0.448669	0.0719276	0.516614	0.145261	0.0760863	0.343238	.	0.0484984	0.182748	0.284665	0.161661	0.0798936	0.0492013	0.0981683	0.807136	0.0742705	0.0870395	0.290522	0.130032
Phytoceramide	NP	P(C20)26:0	Cer(t20:0/26:0)	pmoles/tape		0.237806	0.137061	0.117146	0.234292	0.217892	0.0480298	0.476784	0.0747391	0.0876252	0.130032	0.161661	0.305751	0.41704	0.0741534	0.124175	0.282322	0.0869809	0.0647817	0.278807	.	0.161661	0.0372524	0.367838	0.285836	0.0246007	0.32098	0.0974655	0.354952	0.121832	.	0.215549	.	0.0680618	0.146432	0.153461	0.132375	0.145261	0.0687647	0.0960597	0.699361	0.0609159	0.05295	0.079425	0.0558786
Phytoceramide	NP	P(C20)27:0	Cer(t20:0/27:0)	pmoles/tape		0.0852823	0.0578701	0.0749734	0.133546	0.125346	0.102971	0.27295	0.0453355	0.0516614	0.119489	0.215549	0.222577	0.202663	0.0522471	0.126518	0.12066	0.0778435	0.064196	0.139404	0.0276464	0.0899681	0.0381896	0.187434	0.132375	.	0.20852	0.0904367	0.187434	0.0680618	0.0430511	0.166347	0.016049	0.0345581	0.276465	0.0534186	0.0516614	0.0572844	.	0.0801278	0.379553	0.0303408	0.0407668	0.0371353	0.0672418
Phytoceramide	NP	P(C20)28:0	Cer(t20:0/28:0)	pmoles/tape		0.234292	0.169862	0.185091	0.246007	0.173376	0.0574015	0.674761	0.116677	0.138232	0.28115	0.180405	0.479127	0.453355	0.0951225	0.227263	0.325666	0.139697	0.140575	0.333866	0.0349095	0.247178	0.103674	0.475613	0.395953	0.0323323	0.407668	0.0517785	0.436954	0.205005	0.075032	0.263578	0.0339723	0.109766	0.140575	0.215549	0.146432	0.0726305	0.0763792	0.10262	1.141	0.0556443	0.127689	0.20032	0.0883281
Phytoceramide	NP	P(C21)24:0	Cer(t21:0/24:0)	pmoles/tape		0.174548	0.172205	0.172205	0.166347	0.253035	0.171033	0.767306	0.141747	0.347924	0.222577	0.154633	0.678275	0.248349	0.145261	0.228435	0.274122	0.121949	0.250692	0.419383	0.0336209	0.234292	0.137061	0.380724	0.494356	0.027295	0.46507	0.0533014	0.344409	0.155804	0.136182	0.37721	.	0.0788392	0.14409	0.15229	0.185091	0.0987541	0.104611	0.0872738	0.705219	0.0777849	0.148775	0.284665	0.133546
Phytoceramide	NP	P(C21)25:0	Cer(t21:0/25:0)	pmoles/tape		0.0392439	0.0315123	0.0448669	0.05541	0.0697019	0.0303408	0.201491	0.0695847	0.0695847	0.0415868	0.0240149	0.173376	0.127689	0.0359638	0.0507242	0.0644303	0.0405911	0.0943025	0.126518	0.0175719	0.0637274	0.0249521	0.0582215	0.174548	.	0.109766	0.022492	0.0883281	0.0745048	0.0421726	0.0808307	0.0148775	0.0640788	0.0541214	0.0357295	0.0562301	.	0.0279979	0.05541	0.145261	0.0242492	0.0411182	0.0183919	0.0207348
Phytoceramide	NP	P(C21)26:0	Cer(t21:0/26:0)	pmoles/tape		0.0414697	0.0391268	0.0684132	0.0712248	0.032918	0.0398296	0.161661	0.0335037	0.0745048	0.0665389	0.0186262	0.207348	0.081885	0.0244835	0.0811822	0.107891	0.0354952	0.0394782	0.104377	0.0190948	0.059393	0.0146432	0.106837	0.134718	0.0203834	0.127689	0.0254207	0.0994569	0.0420554	0.039361	0.0570501	.	0.0666561	0.031278	0.0353781	0.0236635	0.0338552	0.0228435	0.0291693	0.188605	0.0249521	0.0574015	0.0790735	0.0618531
Phytoceramide	NP	P(C22)22:0	Cer(t22:0/22:0)	pmoles/tape		0.0164004	0.0235463	0.044164	0.0419383	0.0998084	0.0359638	0.132375	0.0668904	0.124175	0.0494356	0.0166347	0.210863	0.0523643	0.032918	0.0603302	0.0739191	0.0720448	0.130032	0.0544729	0.0205005	0.0412354	0.0455698	0.118317	0.153461	.	0.0890309	0.0556443	0.0538871	0.0739191	0.0627317	0.0438126	0.0226092	0.0656017	0.0510756	0.0364324	0.0171033	.	0.027295	0.027295	0.124175	0.0501385	0.0503728	0.0405325	0.0630245
Phytoceramide	NP	P(C22)24:0	Cer(t22:0/24:0)	pmoles/tape		0.357295	0.326837	0.318637	0.446326	0.611502	0.323323	1.42918	0.226092	0.595102	0.395953	0.367838	1.6869	0.64196	0.277636	0.475613	0.636103	0.251278	0.499042	0.766135	0.0939511	0.76262	0.199148	0.79425	1.33546	0.0964111	0.960597	0.103674	0.998084	0.399468	0.226677	0.563472	.	0.221406	0.275293	0.359638	0.42524	0.149947	0.190948	0.174548	2.0852	0.196805	0.424068	0.332695	0.207348
Phytoceramide	NP	P(C22)25:0	Cer(t22:0/25:0)	pmoles/tape		0.154633	0.147604	0.115154	0.201491	0.230778	0.156976	0.518957	0.118317	0.249521	0.114686	0.154633	0.509585	0.235463	0.0904367	0.139404	0.25655	0.115975	0.188605	0.315123	0.0420554	0.290522	0.0606816	0.302237	0.517785	0.020032	0.299894	0.0508414	0.260064	0.178062	0.1223	0.210863	.	0.070639	0.16869	0.125346	0.0865709	0.0555272	0.0475613	0.118317	0.603302	0.0713419	0.180405	0.16869	0.0442812
Phytoceramide	NP	P(C22)26:0	Cer(t22:0/26:0)	pmoles/tape		0.354952	0.395953	0.308094	0.629074	0.5213	0.391268	1.62833	0.261236	0.508414	0.284665	0.682961	1.6049	0.73802	0.209691	0.463898	0.843451	0.354952	0.500213	0.903195	0.0761449	0.581044	0.214377	0.995741	1.26518	0.0766135	1.2066	0.121832	1.05783	0.484984	0.191534	0.694676	.	0.319809	0.351438	0.460384	0.470927	0.25655	0.207348	0.243664	2.87008	0.249521	0.395953	0.636103	0.209691
Phytoceramide	NP	P(C22)28:0	Cer(t22:0/28:0)	pmoles/tape		0.15229	0.121832	0.149947	0.174548	0.156976	0.190948	0.440469	0.0811822	0.14409	0.21672	0.159319	0.412354	0.213206	0.0798936	0.202663	0.185091	0.154808	0.197977	0.319809	0.065016	0.139404	0.0966454	0.231949	0.435783	0.0302237	0.209691	0.0950054	0.231949	0.182748	0.0565815	0.201491	0.037721	0.0708733	0.130032	0.0879766	0.0803621	0.0576358	0.0620874	0.097114	0.657189	0.036081	0.0882109	0.166347	0.0909053
Phytoceramide	NP	P(C24)24:0	Cer(t24:0/24:0)	pmoles/tape		0.0693504	0.0508414	0.0775506	0.076262	0.0700533	0.0595102	0.338552	0.0475613	0.115506	0.0575187	0.0636103	0.309265	0.139404	0.0517785	0.0933653	0.126518	0.0275879	0.0950054	0.153461	0.0411182	0.113866	0.0333866	0.21672	0.287008	.	0.149947	0.0236635	0.15229	0.0893824	0.0674761	0.139404	.	0.0391268	0.109766	0.048147	0.0408839	0.0466241	0.0313951	.	0.364324	0.0187434	0.0980512	0.0153461	0.0418211
Phytoceramide	NP	P(C24)25:0	Cer(t24:0/25:0)	pmoles/tape		0.0222577	0.0215549	0.0335037	0.0182748	0.0516614	0.0734505	0.125346	0.0351438	0.0603302	.	0.0278807	0.111054	0.0556443	0.0220234	0.0206177	0.0257721	0.0193291	0.0507242	0.102268	.	0.0639617	0.0178062	0.092311	0.118317	.	0.0623217	.	0.0484984	0.017689	.	0.0759106	0.0254207	0.0345581	0.036081	0.0397125	0.0476784	.	0.0227263	0.0240149	0.0869223	0.0155804	0.0584558	0.0415868	.
Phytoceramide	NP	P(C24)26:0	Cer(t24:0/26:0)	pmoles/tape		0.0722791	0.0564644	0.0558786	0.0863366	0.0551758	0.042524	0.257721	0.0257721	0.0475613	0.0616188	0.124175	0.193291	0.147604	0.0544729	0.0462727	0.159319	0.0548243	0.0592759	0.142918	.	0.081885	0.0349095	0.15229	0.228435	.	0.185091	.	0.145261	0.0637274	0.038131	0.134718	.	0.0800107	0.0550586	0.0419383	0.0474441	0.0228435	0.0231949	0.0353781	0.297551	0.0467412	0.0763792	0.0330352	0.0547072
Phytoceramide	NP	Total	Total	pmoles/tape		10.6271	11.0416	11.677	15.5196	15.1696	7.45704	31.3321	4.02326	14.2446	11.6865	13.0921	33.7175	15.5099	5.69587	9.41186	15.4449	5.67801	7.01212	15.9073	1.6876	9.8166	4.49372	16.8251	22.1948	1.46327	21.8986	3.12827	21.284	31.7432	4.5766	17.2958	1.13327	4.23975	28.4532	12.1452	10.0611	4.32667	4.5052	7.30581	60.7949	6.40226	6.84109	8.78185	3.89241
[truncated: 76 more columns]
