# Supplementary material for: Biogeographic and disease-specific alterations in epidermal lipid composition and single-cell analysis of acral keratinocytes
Source: JCI Insight. 2022 Aug 22;7(16):e159762. doi: 10.1172/jci.insight.159762 (PMC9462509; doi:10.1172/jci.insight.159762)
Supplement: Supplemental table 10 [file jciinsight-7-159762-s282.xlsx]

## Sheet: Table_S10
Table S10. Performance of lipid analytes as diagnostic classifiers.
CLASS	SUBCLASS	Old Name	Common Name	PP (AUC)	AD (AUC)	AK (AUC)	TI (AUC)	SK (AUC)
Ceramide	NS	S(C18)27:0	Cer(d18:1/27:0)	0.9	0.61	0.62	0.68	0.89
Ceramide	NS	S(C26)25:0	Cer(d26:1/25:0)	0.9	0.56	0.51	0.6	0.86
Ceramide	NS	S(C18)24:0	Cer(d18:1/24:0)	0.94	0.59	0.58	0.57	0.86
Ceramide	NS	S(C18)21:0	Cer(d18:1/21:0)	0.93	0.63	0.59	0.53	0.86
Ceramide	NS	S(C18)23:0	Cer(d18:1/23:0)	0.94	0.57	0.57	0.53	0.86
Ceramide	NS	S(C20)30:0	Cer(d20:1/30:0)	0.95	0.55	0.63	0.75	0.85
Ceramide	NS	S(C26)26:0	Cer(d26:1/26:0)	0.85	0.56	0.56	0.6	0.85
Ceramide	NS	S(C18)22:0	Cer(d18:1/22:0)	0.93	0.65	0.6	0.5	0.85
Ceramide	NS	S(C18)26:0	Cer(d18:1/26:0)	0.91	0.58	0.59	0.64	0.84
Ceramide	NS	S(C20)22:0	Cer(d20:1/22:0)	0.84	0.63	0.76	0.6	0.84
Ceramide	NS	S(C19)24:0	Cer(d19:1/24:0)	0.92	0.55	0.49	0.67	0.83
Ceramide	NS	S(C18)25:0	Cer(d18:1/25:0)	0.93	0.55	0.56	0.65	0.83
Ceramide	NS	S(C18)14:0	Cer(d18:1/14:0)	0.88	0.59	0.56	0.64	0.83
Ceramide	NS	S(C20)24:0	Cer(d20:1/24:0)	0.86	0.57	0.85	0.68	0.82
Ceramide	NS	S(C18)16:0	Cer(d18:1/16:0)	0.88	0.69	0.57	0.71	0.81
Ceramide	NS	S(C16)24:0	Cer(d16:1/24:0)	0.85	0.55	0.5	0.64	0.81
Ceramide	NS	S(C16)23:0	Cer(d16:1/23:0)	0.88	0.59	0.49	0.58	0.81
Ceramide	NS	S(C19)26:0	Cer(d19:1/26:0)	0.91	0.57	0.51	0.55	0.81
Ceramide	NS	S(C17)24:0	Cer(d17:1/24:0)	0.92	0.56	0.5	0.55	0.81
Ceramide	NS	S(C18)28:0	Cer(d18:1/28:0)	0.93	0.6	0.61	0.53	0.81
Ceramide	NS	S(C17)28:0	Cer(d17:1/28:0)	0.89	0.57	0.53	0.72	0.8
Ceramide	NS	S(C18)20:0	Cer(d18:1/20:0)	0.91	0.68	0.66	0.58	0.79
Ceramide	NS	S(C22)29:0	Cer(d22:1/29:0)	0.91	0.55	0.5	0.58	0.79
Ceramide	NS	S(C20)32:0	Cer(d20:1/32:0)	0.94	0.56	0.61	0.55	0.79
Ceramide	NS	S(C19)25:0	Cer(d19:1/25:0)	0.85	0.6	0.54	0.5	0.79
Ceramide	NS	S(C22)26:0	Cer(d22:1/26:0)	0.89	0.55	0.51	0.57	0.78
Ceramide	NS	S(C19)28:0	Cer(d19:1/28:0)	0.9	0.53	0.68	0.56	0.78
Ceramide	NS	S(C18)30:0	Cer(d18:1/30:0)	0.95	0.5	0.63	0.58	0.77
Ceramide	NS	S(C18)18:0	Cer(d18:1/18:0)	0.86	0.72	0.72	0.67	0.76
Ceramide	NS	S(C21)29:0	Cer(d21:1/29:0)	0.89	0.68	0.6	0.6	0.76
Ceramide	NS	S(C17)26:0	Cer(d17:1/26:0)	0.91	0.6	0.57	0.6	0.76
Ceramide	NS	S(C18)29:0	Cer(d18:1/29:0)	0.9	0.52	0.63	0.72	0.75
Ceramide	NS	S(C19)27:0	Cer(d19:1/27:0)	0.69	0.57	0.62	0.72	0.75
Ceramide	NS	S(C24)25:0	Cer(d24:1/25:0)	0.87	0.54	0.51	0.67	0.75
Ceramide	NS	S(C18)17:0	Cer(d18:1/17:0)	0.84	0.71	0.53	0.54	0.75
Ceramide	NS	S(C20)28:0	Cer(d20:1/28:0)	0.84	0.54	0.69	0.63	0.74
Ceramide	NS	S(C16)27:0	Cer(d16:1/27:0)	0.77	0.51	0.55	0.77	0.72
Ceramide	NS	S(C20)25:0	Cer(d20:1/25:0)	0.51	0.65	0.75	0.68	0.72
Ceramide	NS	S(C21)31:0	Cer(d21:1/31:0)	0.61	0.5	0.55	0.68	0.72
Ceramide	NS	S(C22)28:0	Cer(d22:1/28:0)	0.87	0.58	0.62	0.61	0.72
Ceramide	NS	S(C22)27:0	Cer(d22:1/27:0)	0.93	0.49	0.54	0.57	0.71
Ceramide	NS	S(C24)24:0	Cer(d24:1/24:0)	0.76	0.62	0.52	0.57	0.71
Ceramide	NS	S(C16)26:0	Cer(d16:1/26:0)	0.69	0.66	0.74	0.56	0.71
Ceramide	NS	S(C26)24:0	Cer(d26:1/24:0)	0.78	0.6	0.63	0.53	0.71
Ceramide	NS	S(C17)25:0	Cer(d17:1/25:0)	0.87	0.55	0.53	0.52	0.71
Ceramide	NS	S(C21)27:0	Cer(d21:1/27:0)	0.87	0.58	0.53	0.6	0.7
Ceramide	NS	S(C21)30:0	Cer(d21:1/30:0)	0.79	0.58	0.64	0.57	0.7
Ceramide	NS	S(C21)25:0	Cer(d21:1/25:0)	0.82	0.62	0.54	0.48	0.69
Ceramide	NS	S(C20)26:0	Cer(d20:1/26:0)	0.73	0.62	0.77	0.89	0.68
Ceramide	NS	S(C17)27:0	Cer(d17:1/27:0)	0.82	0.68	0.7	0.57	0.68
Ceramide	NS	S(C24)28:0	Cer(d24:1/28:0)	0.71	0.53	0.59	0.72	0.67
Ceramide	NS	S(C22)25:0	Cer(d22:1/25:0)	0.89	0.55	0.58	0.57	0.64
Ceramide	NS	S(C16)25:0	Cer(d16:1/25:0)	0.65	0.57	0.67	0.71	0.63
Ceramide	NS	S(C21)26:0	Cer(d21:1/26:0)	0.73	0.59	0.68	0.61	0.63
Ceramide	NS	S(C24)26:0	Cer(d24:1/26:0)	0.85	0.57	0.59	0.66	0.61
Ceramide	NS	S(C22)24:0	Cer(d22:1/24:0)	0.85	0.53	0.62	0.83	0.58
Ceramide	NS	S(C21)32:0	Cer(d21:1/32:0)	0.7	0.63	0.62	0.7	0.56
Ceramide	NS	S(C22)30:0	Cer(d22:1/30:0)	0.51	0.63	0.61	0.57	0.56
Ceramide	NS	S(C22)32:0	Cer(d22:1/32:0)	0.54	0.56	0.58	0.6	0.55
Ceramide	NS	S(C20)29:0	Cer(d20:1/29:0)	0.72	0.67	0.66	0.78	0.54
Ceramide	NS	S(C16)28:0	Cer(d16:1/28:0)	0.71	0.57	0.62	0.64	0.53
Ceramide	NS	S(C21)28:0	Cer(d21:1/28:0)	0.65	0.61	0.54	0.51	0.52
Ceramide	NS	S(C22)31:0	Cer(d22:1/31:0)	0.72	0.6	0.56	0.49	0.52
Ceramide	NS	S(C20)27:0	Cer(d20:1/27:0)	0.73	0.74	0.69	0.79	0.51
Ceramide	NS	S(C21)24:0	Cer(d21:1/24:0)	0.63	0.52	0.58	0.91	0.41
Phytoceramide	NP	P(C18)20:0	Cer(t18:0/20:0)	0.87	0.6	0.52	0.56	0.85
Phytoceramide	NP	P(C19)25:0	Cer(t19:0/25:0)	0.87	0.57	0.6	0.59	0.84
Phytoceramide	NP	P(C18)22:0	Cer(t18:0/22:0)	0.84	0.66	0.49	0.59	0.84
Phytoceramide	NP	P(C20)26:0	Cer(t20:0/26:0)	0.76	0.62	0.6	0.56	0.84
Phytoceramide	NP	P(C20)27:0	Cer(t20:0/27:0)	0.86	0.57	0.53	0.62	0.82
Phytoceramide	NP	P(C19)26:0	Cer(t19:0/26:0)	0.81	0.68	0.53	0.68	0.8
Phytoceramide	NP	P(C21)25:0	Cer(t21:0/25:0)	0.88	0.5	0.49	0.67	0.8
Phytoceramide	NP	P(C16)26:0	Cer(t16:0/26:0)	0.84	0.69	0.6	0.61	0.8
Phytoceramide	NP	P(C17)26:0	Cer(t17:0/26:0)	0.79	0.83	0.57	0.55	0.8
Phytoceramide	NP	P(C20)25:0	Cer(t20:0/25:0)	0.88	0.54	0.65	0.54	0.8
Phytoceramide	NP	P(C18)18:0	Cer(t18:0/18:0)	0.78	0.79	0.48	0.66	0.79
Phytoceramide	NP	P(C21)26:0	Cer(t21:0/26:0)	0.85	0.6	0.53	0.6	0.79
Phytoceramide	NP	P(C22)28:0	Cer(t22:0/28:0)	0.9	0.56	0.49	0.51	0.79
Phytoceramide	NP	P(C17)25:0	Cer(t17:0/25:0)	0.86	0.78	0.43	0.48	0.79
Phytoceramide	NP	P(C16)25:0	Cer(t16:0/25:0)	0.84	0.73	0.49	0.63	0.78
Phytoceramide	NP	P(C16)27:0	Cer(t16:0/27:0)	0.84	0.58	0.62	0.52	0.78
Phytoceramide	NP	P(C24)26:0	Cer(t24:0/26:0)	0.89	0.6	0.56	0.58	0.76
Phytoceramide	NP	P(C18)25:0	Cer(t18:0/25:0)	0.7	0.76	0.71	0.57	0.76
Phytoceramide	NP	P(C22)26:0	Cer(t22:0/26:0)	0.95	0.54	0.57	0.55	0.76
Phytoceramide	NP	P(C17)22:0	Cer(t17:0/22:0)	0.83	0.52	0.63	0.66	0.75
Phytoceramide	NP	P(C22)25:0	Cer(t22:0/25:0)	0.94	0.54	0.58	0.55	0.75
Phytoceramide	NP	P(C18)23:0	Cer(t18:0/23:0)	0.75	0.57	0.67	0.51	0.75
Phytoceramide	NP	P(C16)24:0	Cer(t16:0/24:0)	0.84	0.64	0.55	0.51	0.73
Phytoceramide	NP	P(C22)24:0	Cer(t22:0/24:0)	0.93	0.57	0.55	0.59	0.72
Phytoceramide	NP	P(C19)24:0	Cer(t19:0/24:0)	0.8	0.69	0.5	0.61	0.71
Phytoceramide	NP	P(C20)24:0	Cer(t20:0/24:0)	0.75	0.54	0.72	0.63	0.69
Phytoceramide	NP	P(C17)27:0	Cer(t17:0/27:0)	0.78	0.7	0.55	0.51	0.69
Phytoceramide	NP	P(C18)29:0	Cer(t18:0/29:0)	0.73	0.59	0.7	0.66	0.68
Phytoceramide	NP	P(C21)24:0	Cer(t21:0/24:0)	0.91	0.51	0.48	0.52	0.68
Phytoceramide	NP	P(C16)28:0	Cer(t16:0/28:0)	0.65	0.67	0.79	0.5	0.68
Phytoceramide	NP	P(C18)27:0	Cer(t18:0/27:0)	0.69	0.75	0.64	0.53	0.67
Phytoceramide	NP	P(C24)25:0	Cer(t24:0/25:0)	0.82	0.6	0.53	0.66	0.66
Phytoceramide	NP	P(C18)26:0	Cer(t18:0/26:0)	0.63	0.72	0.81	0.59	0.66
Phytoceramide	NP	P(C17)24:0	Cer(t17:0/24:0)	0.74	0.73	0.6	0.57	0.65
Phytoceramide	NP	P(C24)24:0	Cer(t24:0/24:0)	0.87	0.48	0.52	0.56	0.65
Phytoceramide	NP	P(C22)22:0	Cer(t22:0/22:0)	0.89	0.68	0.7	0.56	0.62
Phytoceramide	NP	P(C20)23:0	Cer(t20:0/23:0)	0.61	0.67	0.6	0.57	0.6
Phytoceramide	NP	P(C20)28:0	Cer(t20:0/28:0)	0.52	0.56	0.67	0.56	0.6
Phytoceramide	NP	P(C18)28:0	Cer(t18:0/28:0)	0.73	0.63	0.85	0.6	0.59
Phytoceramide	NP	P(C18)24:0	Cer(t18:0/24:0)	0.5	0.65	0.82	0.5	0.56
Phytoceramide	NP	P(C17)28:0	Cer(t17:0/28:0)	0.54	0.79	0.74	0.74	0.51
6-hydroxy ceramide	NH	H(C17)26:0	Cer(t17:1(6OH)/26:0)	0.76	0.89	0.57	0.74	0.85
6-hydroxy ceramide	NH	H(C19)25:0	Cer(t19:1(6OH)/25:0)	0.79	0.76	0.55	0.67	0.83
6-hydroxy ceramide	NH	H(C18)24:0	Cer(t18:1(6OH)/24:0)	0.92	0.67	0.6	0.84	0.82
6-hydroxy ceramide	NH	H(C22)27:0	Cer(t22:1(6OH)/27:0)	0.88	0.52	0.61	0.72	0.82
6-hydroxy ceramide	NH	H(C18)27:0	Cer(t18:1(6OH)/27:0)	0.64	0.86	0.55	0.86	0.81
6-hydroxy ceramide	NH	H(C17)27:0	Cer(t17:1(6OH)/27:0)	0.8	0.78	0.62	0.78	0.81
6-hydroxy ceramide	NH	H(C20)26:0	Cer(t20:1(6OH)/26:0)	0.9	0.61	0.53	0.48	0.81
6-hydroxy ceramide	NH	H(C17)25:0	Cer(t17:1(6OH)/25:0)	0.75	0.85	0.66	0.85	0.8
6-hydroxy ceramide	NH	H(C19)26:0	Cer(t19:1(6OH)/26:0)	0.84	0.75	0.56	0.66	0.8
6-hydroxy ceramide	NH	H(C20)25:0	Cer(t20:1(6OH)/25:0)	0.9	0.61	0.53	0.55	0.8
6-hydroxy ceramide	NH	H(C18)23:0	Cer(t18:1(6OH)/23:0)	0.92	0.53	0.58	0.79	0.79
6-hydroxy ceramide	NH	H(C19)27:0	Cer(t19:1(6OH)/27:0)	0.77	0.77	0.62	0.78	0.79
6-hydroxy ceramide	NH	H(C20)27:0	Cer(t20:1(6OH)/27:0)	0.91	0.57	0.51	0.51	0.79
6-hydroxy ceramide	NH	H(C20)29:0	Cer(t20:1(6OH)/29:0)	0.79	0.74	0.55	0.55	0.78
6-hydroxy ceramide	NH	H(C22)26:0	Cer(t22:1(6OH)/26:0)	0.91	0.59	0.56	0.48	0.78
6-hydroxy ceramide	NH	H(C20)16:0	Cer(t20:1(6OH)/16:0)	0.92	0.55	0.66	0.63	0.76
6-hydroxy ceramide	NH	H(C20)28:0	Cer(t20:1(6OH)/28:0)	0.88	0.58	0.56	0.53	0.76
6-hydroxy ceramide	NH	H(C16)26:0	Cer(t16:1(6OH)/26:0)	0.61	0.9	0.66	0.84	0.75
6-hydroxy ceramide	NH	H(C16)27:0	Cer(t16:1(6OH)/27:0)	0.57	0.79	0.6	0.68	0.74
6-hydroxy ceramide	NH	H(C20)24:0	Cer(t20:1(6OH)/24:0)	0.89	0.58	0.52	0.54	0.74
6-hydroxy ceramide	NH	H(C19)28:0	Cer(t19:1(6OH)/28:0)	0.73	0.66	0.51	0.93	0.73
6-hydroxy ceramide	NH	H(C22)24:0	Cer(t22:1(6OH)/24:0)	0.88	0.56	0.57	0.63	0.73
6-hydroxy ceramide	NH	H(C22)25:0	Cer(t22:1(6OH)/25:0)	0.91	0.5	0.56	0.54	0.73
6-hydroxy ceramide	NH	H(C16)25:0	Cer(t16:1(6OH)/25:0)	0.71	0.8	0.55	0.81	0.72
6-hydroxy ceramide	NH	H(C20)30:0	Cer(t20:1(6OH)/30:0)	0.91	0.56	0.7	0.75	0.72
6-hydroxy ceramide	NH	H(C18)30:0	Cer(t18:1(6OH)/30:0)	0.96	0.53	0.61	0.64	0.72
6-hydroxy ceramide	NH	H(C20)18:0	Cer(t20:1(6OH)/18:0)	0.77	0.73	0.59	0.56	0.72
6-hydroxy ceramide	NH	H(C19)24:0	Cer(t19:1(6OH)/24:0)	0.69	0.75	0.54	0.83	0.7
6-hydroxy ceramide	NH	H(C17)28:0	Cer(t17:1(6OH)/28:0)	0.62	0.87	0.53	0.79	0.69
6-hydroxy ceramide	NH	H(C19)22:0	Cer(t19:1(6OH)/22:0)	0.67	0.59	0.67	0.91	0.66
6-hydroxy ceramide	NH	H(C18)29:0	Cer(t18:1(6OH)/29:0)	0.87	0.7	0.6	0.61	0.65
6-hydroxy ceramide	NH	H(C18)25:0	Cer(t18:1(6OH)/25:0)	0.51	0.89	0.55	0.93	0.64
6-hydroxy ceramide	NH	H(C16)28:0	Cer(t16:1(6OH)/28:0)	0.5	0.9	0.64	0.89	0.61
6-hydroxy ceramide	NH	H(C19)23:0	Cer(t19:1(6OH)/23:0)	0.59	0.52	0.69	0.82	0.61
6-hydroxy ceramide	NH	H(C16)24:0	Cer(t16:1(6OH)/24:0)	0.65	0.82	0.51	0.75	0.61
6-hydroxy ceramide	NH	H(C18)26:0	Cer(t18:1(6OH)/26:0)	0.53	0.87	0.71	0.82	0.6
6-hydroxy ceramide	NH	H(C18)28:0	Cer(t18:1(6OH)/28:0)	0.86	0.7	0.79	0.78	0.6
6-hydroxy ceramide	NH	H(C17)24:0	Cer(t17:1(6OH)/24:0)	0.54	0.91	0.64	0.91	0.59
6-hydroxy ceramide	NH	H(C20)22:0	Cer(t20:1(6OH)/22:0)	0.72	0.49	0.54	0.71	0.53
Dihydroceramide	NDS	DS(C18)24:0	Cer(d18:0/24:0)	0.91	0.53	0.64	0.61	0.87
Dihydroceramide	NDS	DS(C22)25:0	Cer(d22:0/25:0)	0.91	0.54	0.61	0.55	0.83
Dihydroceramide	NDS	DS(C17)24:0	Cer(d17:0/24:0)	0.92	0.5	0.58	0.52	0.82
Dihydroceramide	NDS	DS(C19)24:0	Cer(d19:0/24:0)	0.82	0.69	0.54	0.51	0.82
Dihydroceramide	NDS	DS(C24)18:0	Cer(d24:0/18:0)	0.88	0.56	0.63	0.64	0.81
Dihydroceramide	NDS	DS(C26)16:0	Cer(d26:0/16:0)	0.92	0.64	0.51	0.49	0.81
Dihydroceramide	NDS	DS(C20)22:0	Cer(d20:0/22:0)	0.76	0.85	0.54	0.68	0.8
Dihydroceramide	NDS	DS(C22)18:0	Cer(d22:0/18:0)	0.86	0.73	0.59	0.57	0.8
Dihydroceramide	NDS	DS(C26)26:0	Cer(d26:0/26:0)	0.92	0.52	0.55	0.52	0.8
Dihydroceramide	NDS	DS(C24)26:0	Cer(d24:0/26:0)	0.92	0.55	0.48	0.5	0.8
Dihydroceramide	NDS	DS(C18)20:0	Cer(d18:0/20:0)	0.9	0.65	0.57	0.6	0.79
Dihydroceramide	NDS	DS(C18)23:0	Cer(d18:0/23:0)	0.93	0.54	0.58	0.51	0.79
Dihydroceramide	NDS	DS(C26)24:0	Cer(d26:0/24:0)	0.9	0.5	0.5	0.75	0.78
Dihydroceramide	NDS	DS(C24)22:0	Cer(d24:0/22:0)	0.9	0.53	0.56	0.55	0.78
Dihydroceramide	NDS	DS(C18)18:0	Cer(d18:0/18:0)	0.86	0.71	0.61	0.57	0.77
Dihydroceramide	NDS	DS(C23)18:0	Cer(d23:0/18:0)	0.91	0.56	0.55	0.67	0.76
Dihydroceramide	NDS	DS(C24)24:0	Cer(d24:0/24:0)	0.91	0.49	0.53	0.6	0.76
Dihydroceramide	NDS	DS(C24)17:0	Cer(d24:0/17:0)	0.86	0.49	0.67	0.51	0.76
Dihydroceramide	NDS	DS(C18)25:0	Cer(d18:0/25:0)	0.91	0.6	0.72	0.5	0.75
Dihydroceramide	NDS	DS(C23)26:0	Cer(d23:0/26:0)	0.81	0.65	0.6	0.56	0.74
Dihydroceramide	NDS	DS(C26)25:0	Cer(d26:0/25:0)	0.8	0.53	0.58	0.53	0.74
Dihydroceramide	NDS	DS(C24)25:0	Cer(d24:0/25:0)	0.84	0.59	0.54	0.51	0.74
Dihydroceramide	NDS	DS(C26)22:0	Cer(d26:0/22:0)	0.88	0.53	0.51	0.5	0.74
Dihydroceramide	NDS	DS(C18)28:0	Cer(d18:0/28:0)	0.91	0.54	0.63	0.5	0.73
Dihydroceramide	NDS	DS(C23)25:0	Cer(d23:0/25:0)	0.72	0.58	0.63	0.8	0.72
Dihydroceramide	NDS	DS(C18)26:0	Cer(d18:0/26:0)	0.89	0.55	0.77	0.61	0.72
Dihydroceramide	NDS	DS(C22)24:0	Cer(d22:0/24:0)	0.85	0.58	0.53	0.51	0.72
Dihydroceramide	NDS	DS(C19)25:0	Cer(d19:0/25:0)	0.51	0.77	0.62	0.77	0.71
Dihydroceramide	NDS	DS(C22)26:0	Cer(d22:0/26:0)	0.9	0.53	0.61	0.66	0.71
Dihydroceramide	NDS	DS(C20)20:0	Cer(d20:0/20:0)	0.74	0.79	0.61	0.6	0.7
Dihydroceramide	NDS	DS(C16)25:0	Cer(d16:0/25:0)	0.85	0.57	0.64	0.56	0.7
Dihydroceramide	NDS	DS(C16)26:0	Cer(d16:0/26:0)	0.67	0.47	0.67	0.73	0.68
Dihydroceramide	NDS	DS(C23)24:0	Cer(d23:0/24:0)	0.81	0.65	0.59	0.71	0.68
Dihydroceramide	NDS	DS(C20)24:0	Cer(d20:0/24:0)	0.74	0.7	0.6	0.63	0.67
Dihydroceramide	NDS	DS(C21)26:0	Cer(d21:0/26:0)	0.57	0.53	0.53	0.78	0.66
Dihydroceramide	NDS	DS(C23)20:0	Cer(d23:0/20:0)	0.63	0.71	0.53	0.62	0.66
Dihydroceramide	NDS	DS(C20)25:0	Cer(d20:0/25:0)	0.58	0.65	0.65	0.61	0.66
Dihydroceramide	NDS	DS(C21)25:0	Cer(d21:0/25:0)	0.78	0.73	0.54	0.57	0.65
Dihydroceramide	NDS	DS(C20)28:0	Cer(d20:0/28:0)	0.83	0.63	0.62	0.55	0.65
Dihydroceramide	NDS	DS(C24)16:0	Cer(d24:0/16:0)	0.8	0.52	0.51	0.63	0.63
Dihydroceramide	NDS	DS(C26)20:0	Cer(d26:0/20:0)	0.76	0.51	0.67	0.79	0.62
Dihydroceramide	NDS	DS(C22)22:0	Cer(d22:0/22:0)	0.83	0.57	0.65	0.57	0.62
Dihydroceramide	NDS	DS(C22)20:0	Cer(d22:0/20:0)	0.65	0.8	0.55	0.5	0.62
Dihydroceramide	NDS	DS(C17)26:0	Cer(d17:0/26:0)	0.74	0.61	0.86	0.52	0.59
Dihydroceramide	NDS	DS(C20)23:0	Cer(d20:0/23:0)	0.68	0.59	0.55	0.64	0.58
Dihydroceramide	NDS	DS(C24)20:0	Cer(d24:0/20:0)	0.55	0.73	0.62	0.63	0.58
Dihydroceramide	NDS	DS(C22)28:0	Cer(d22:0/28:0)	0.62	0.53	0.54	0.76	0.57
Dihydroceramide	NDS	DS(C24)21:0	Cer(d24:0/21:0)	0.77	0.58	0.5	0.69	0.56
Dihydroceramide	NDS	DS(C17)25:0	Cer(d17:0/25:0)	0.77	0.51	0.7	0.64	0.55
Dihydroceramide	NDS	DS(C24)19:0	Cer(d24:0/19:0)	0.67	0.6	0.6	0.74	0.53
Dihydroceramide	NDS	DS(C19)26:0	Cer(d19:0/26:0)	0.72	0.58	0.66	0.57	0.53
Dihydroceramide	NDS	DS(C20)26:0	Cer(d20:0/26:0)	0.67	0.66	0.7	0.61	0.52
Dihydroceramide	NDS	DS(C21)24:0	Cer(d21:0/24:0)	0.6	0.58	0.51	0.6	0.51
Dihydroceramide	NDS	DS(C16)24:0	Cer(d16:0/24:0)	0.6	0.51	0.56	0.68	0.5
Free Fatty Acids	Free Fatty Acids	FA24:1_SC	FA24:1_SC	0.94	0.59	0.69	0.57	0.81
Free Fatty Acids	Free Fatty Acids	FA22:1_SC	FA22:1_SC	0.92	0.58	0.74	0.58	0.8
Free Fatty Acids	Free Fatty Acids	FA16:1_SC	FA16:1_SC	0.63	0.6	0.64	0.63	0.71
Free Fatty Acids	Free Fatty Acids	FA20:1_SC	FA20:1_SC	0.87	0.6	0.65	0.48	0.7
Free Fatty Acids	Free Fatty Acids	FA24:0_SC	FA24:0_SC	0.78	0.54	0.72	0.58	0.67
Free Fatty Acids	Free Fatty Acids	FA16:0_SC	FA16:0_SC	0.67	0.66	0.54	0.76	0.65
Free Fatty Acids	Free Fatty Acids	FA20:0_SC	FA20:0_SC	0.59	0.7	0.66	0.65	0.63
Free Fatty Acids	Free Fatty Acids	FA18:2_SC	FA18:2_SC	0.7	0.67	0.49	0.7	0.62
Free Fatty Acids	Free Fatty Acids	FA18:0_SC	FA18:0_SC	0.6	0.61	0.56	0.71	0.61
Free Fatty Acids	Free Fatty Acids	FA22:0_SC	FA22:0_SC	0.55	0.55	0.74	0.62	0.61
Free Fatty Acids	Free Fatty Acids	FA18:1_SC	FA18:1_SC	0.64	0.64	0.61	0.67	0.59
Free Fatty Acids	Free Fatty Acids	FA20:2_SC	FA20:2_SC	0.59	0.6	0.52	0.67	0.47
Ceramide	EOS	S(C18)w32:0_18:2	_-linoleoyloxy-Cer(d18:1/32:0)	0.89	0.54	0.5	0.5	0.81
Ceramide	EOS	S(C22)w30:0_18:2	_-linoleoyloxy-Cer(d22:1/30:0)	0.91	0.54	0.61	0.63	0.8
Ceramide	EOS	S(C18)w34:0_18:2	_-linoleoyloxy-Cer(d18:1/34:0)	0.89	0.55	0.58	0.52	0.8
Ceramide	EOS	S(C20)w28:0_18:2	_-linoleoyloxy-Cer(d20:1/28:0)	0.89	0.56	0.72	0.81	0.78
Ceramide	EOS	S(C20)w29:0_18:2	_-linoleoyloxy-Cer(d20:1/29:0)	0.95	0.52	0.56	0.56	0.78
Ceramide	EOS	S(C22)w31:0_18:2	_-linoleoyloxy-Cer(d22:1/31:0)	0.93	0.52	0.58	0.57	0.77
Ceramide	EOS	S(C20)w31:0_18:2	_-linoleoyloxy-Cer(d20:1/31:0)	0.93	0.54	0.55	0.58	0.76
Ceramide	EOS	S(C22)w33:0_18:2	_-linoleoyloxy-Cer(d22:1/33:0)	0.89	0.53	0.78	0.51	0.76
Ceramide	EOS	S(C20)w30:0_18:2	_-linoleoyloxy-Cer(d20:1/30:0)	0.84	0.62	0.57	0.75	0.75
Ceramide	EOS	S(C24)w34:0_18:2	_-linoleoyloxy-Cer(d24:1/34:0)	0.74	0.59	0.5	0.53	0.72
Ceramide	EOS	S(C21)w30:0_18:2	_-linoleoyloxy-Cer(d21:1/30:0)	0.85	0.56	0.7	0.67	0.7
Ceramide	EOS	S(C20)w32:0_18:2	_-linoleoyloxy-Cer(d20:1/32:0)	0.69	0.51	0.66	0.59	0.7
Ceramide	EOS	S(C22)w34:0_18:2	_-linoleoyloxy-Cer(d22:1/34:0)	0.84	0.52	0.67	0.59	0.69
Ceramide	EOS	S(C20)w34:0_18:2	_-linoleoyloxy-Cer(d20:1/34:0)	0.52	0.52	0.72	0.52	0.68
Ceramide	EOS	S(C21)w32:0_18:2	_-linoleoyloxy-Cer(d21:1/32:0)	0.54	0.55	0.77	0.56	0.67
Ceramide	EOS	S(C18)w30:0_18:2	_-linoleoyloxy-Cer(d18:1/30:0)	0.73	0.81	0.59	0.63	0.6
Ceramide	EOS	S(C21)w34:0_18:2	_-linoleoyloxy-Cer(d21:1/34:0)	0.65	0.5	0.7	0.58	0.59
Ceramide	EOS	S(C22)w32:0_18:2	_-linoleoyloxy-Cer(d22:1/32:0)	0.77	0.47	0.76	0.57	0.57
Ceramide	EOS	S(C24)w30:0_18:2	_-linoleoyloxy-Cer(d24:1/30:0)	0.79	0.62	0.59	0.55	0.57
Ceramide	EOS	S(C24)w32:0_18:2	_-linoleoyloxy-Cer(d24:1/32:0)	0.7	0.57	0.65	0.5	0.53
Ceramide	EOS	S(C20)w33:0_18:2	_-linoleoyloxy-Cer(d20:1/33:0)	0.51	0.54	0.65	0.53	0.52
6-hydroxy ceramide	EOH	H(C23)w32:0_18:2	_-linoleoyloxy-Cer(t23:1(6OH)/32:0)	0.85	0.71	0.56	0.68	0.75
6-hydroxy ceramide	EOH	H(C18)w32:0_18:2	_-linoleoyloxy-Cer(t18:1(6OH)/32:0)	0.84	0.66	0.59	0.58	0.75
6-hydroxy ceramide	EOH	H(C23)w30:0_18:2	_-linoleoyloxy-Cer(t23:1(6OH)/30:0)	0.7	0.67	0.63	0.6	0.69
6-hydroxy ceramide	EOH	H(C23)w34:0_18:2	_-linoleoyloxy-Cer(t23:1(6OH)/34:0)	0.7	0.78	0.49	0.51	0.66
6-hydroxy ceramide	EOH	H(C20)w30:0_18:2	_-linoleoyloxy-Cer(t20:1(6OH)/30:0)	0.63	0.71	0.51	0.88	0.61
6-hydroxy ceramide	EOH	H(C18)w30:0_18:2	_-linoleoyloxy-Cer(t18:1(6OH)/30:0)	0.69	0.77	0.57	0.85	0.6
6-hydroxy ceramide	EOH	H(C18)w34:0_18:2	_-linoleoyloxy-Cer(t18:1(6OH)/34:0)	0.65	0.59	0.67	0.72	0.6
6-hydroxy ceramide	EOH	H(C20)w32:0_18:2	_-linoleoyloxy-Cer(t20:1(6OH)/32:0)	0.63	0.57	0.62	0.84	0.58
6-hydroxy ceramide	EOH	H(C24)w32:0_18:2	_-linoleoyloxy-Cer(t24:1(6OH)/32:0)	0.69	0.82	0.61	0.76	0.58
6-hydroxy ceramide	EOH	H(C24)w34:0_18:2	_-linoleoyloxy-Cer(t24:1(6OH)/34:0)	0.71	0.58	0.52	0.58	0.58
6-hydroxy ceramide	EOH	H(C24)w30:0_18:2	_-linoleoyloxy-Cer(t24:1(6OH)/30:0)	0.72	0.68	0.59	0.78	0.55
6-hydroxy ceramide	EOH	H(C20)w34:0_18:2	_-linoleoyloxy-Cer(t20:1(6OH)/34:0)	0.64	0.47	0.64	0.75	0.53
Cholesterol Sulfate	Cholesterol Sulfate	Chol_SO4	Chol_SO4	0.88	0.58	0.51	0.56	0.75
Ceramide	AS	S(C18)a24:0	Cer(d18:1/24:0(2OH))	0.92	0.61	0.6	0.67	0.87
Ceramide	AS	S(C18)a18:0	Cer(d18:1/18:0(2OH))	0.96	0.55	0.58	0.55	0.87
Ceramide	AS	S(C18)a26:0	Cer(d18:1/26:0(2OH))	0.91	0.56	0.61	0.71	0.86
Ceramide	AS	S(C20)a24:0	Cer(d20:1/24:0(2OH))	0.83	0.6	0.71	0.5	0.86
Ceramide	AS	S(C18)a23:0	Cer(d18:1/23:0(2OH))	0.93	0.6	0.59	0.58	0.84
Ceramide	AS	S(C17)a24:0	Cer(d17:1/24:0(2OH))	0.92	0.5	0.54	0.52	0.83
Ceramide	AS	S(C18)a25:0	Cer(d18:1/25:0(2OH))	0.9	0.65	0.61	0.64	0.82
Ceramide	AS	S(C18)a20:0	Cer(d18:1/20:0(2OH))	0.93	0.63	0.59	0.48	0.81
Ceramide	AS	S(C18)a22:0	Cer(d18:1/22:0(2OH))	0.94	0.61	0.57	0.48	0.81
Ceramide	AS	S(C19)a24:0	Cer(d19:1/24:0(2OH))	0.9	0.63	0.6	0.65	0.77
Ceramide	AS	S(C17)a25:0	Cer(d17:1/25:0(2OH))	0.87	0.54	0.53	0.56	0.77
Ceramide	AS	S(C19)a25:0	Cer(d19:1/25:0(2OH))	0.75	0.74	0.61	0.54	0.77
Ceramide	AS	S(C18)a27:0	Cer(d18:1/27:0(2OH))	0.83	0.67	0.59	0.57	0.76
Ceramide	AS	S(C19)a26:0	Cer(d19:1/26:0(2OH))	0.8	0.51	0.48	0.57	0.75
Ceramide	AS	S(C20)a26:0	Cer(d20:1/26:0(2OH))	0.58	0.71	0.64	0.88	0.74
Ceramide	AS	S(C17)a26:0	Cer(d17:1/26:0(2OH))	0.85	0.51	0.59	0.67	0.74
Ceramide	AS	S(C18)a28:0	Cer(d18:1/28:0(2OH))	0.91	0.52	0.62	0.55	0.73
Ceramide	AS	S(C22)a27:0	Cer(d22:1/27:0(2OH))	0.8	0.55	0.5	0.75	0.72
Ceramide	AS	S(C22)a26:0	Cer(d22:1/26:0(2OH))	0.84	0.69	0.72	0.52	0.72
Ceramide	AS	S(C16)a24:0	Cer(d16:1/24:0(2OH))	0.58	0.59	0.54	0.79	0.69
Ceramide	AS	S(C21)a24:0	Cer(d21:1/24:0(2OH))	0.53	0.66	0.55	0.56	0.69
Ceramide	AS	S(C20)a27:0	Cer(d20:1/27:0(2OH))	0.74	0.67	0.6	0.55	0.69
Ceramide	AS	S(C22)a28:0	Cer(d22:1/28:0(2OH))	0.76	0.64	0.58	0.68	0.67
Ceramide	AS	S(C20)a25:0	Cer(d20:1/25:0(2OH))	0.53	0.69	0.59	0.8	0.66
Ceramide	AS	S(C22)a25:0	Cer(d22:1/25:0(2OH))	0.85	0.69	0.65	0.53	0.66
Ceramide	AS	S(C20)a18:0	Cer(d20:1/18:0(2OH))	0.54	0.68	0.65	0.53	0.66
Ceramide	AS	S(C20)a28:0	Cer(d20:1/28:0(2OH))	0.64	0.51	0.51	0.6	0.65
Ceramide	AS	S(C18)a17:0	Cer(d18:1/17:0(2OH))	0.75	0.66	0.61	0.56	0.65
Ceramide	AS	S(C17)a27:0	Cer(d17:1/27:0(2OH))	0.77	0.52	0.61	0.6	0.64
Ceramide	AS	S(C16)a28:0	Cer(d16:1/28:0(2OH))	0.69	0.72	0.57	0.73	0.62
Ceramide	AS	S(C16)a26:0	Cer(d16:1/26:0(2OH))	0.57	0.57	0.63	0.69	0.59
Ceramide	AS	S(C21)a25:0	Cer(d21:1/25:0(2OH))	0.79	0.68	0.62	0.67	0.59
Ceramide	AS	S(C16)a27:0	Cer(d16:1/27:0(2OH))	0.75	0.66	0.56	0.74	0.56
Ceramide	AS	S(C16)a25:0	Cer(d16:1/25:0(2OH))	0.7	0.51	0.51	0.6	0.56
Ceramide	AS	S(C17)a28:0	Cer(d17:1/28:0(2OH))	0.51	0.61	0.64	0.62	0.55
Ceramide	AS	S(C21)a26:0	Cer(d21:1/26:0(2OH))	0.54	0.48	0.58	0.57	0.55
Ceramide	AS	S(C22)a24:0	Cer(d22:1/24:0(2OH))	0.72	0.65	0.69	0.63	0.54
Phytoceramide	AP	P(C22)a25:0	Cer(t22:0/25:0(2OH))	0.93	0.53	0.58	0.6	0.89
Phytoceramide	AP	P(C21)a26:0	Cer(t21:0/26:0(2OH))	0.85	0.5	0.62	0.56	0.85
Phytoceramide	AP	P(C19)a26:0	Cer(t19:0/26:0(2OH))	0.69	0.59	0.7	0.66	0.83
Phytoceramide	AP	P(C22)a26:0	Cer(t22:0/26:0(2OH))	0.93	0.51	0.63	0.56	0.83
Phytoceramide	AP	P(C21)a24:0	Cer(t21:0/24:0(2OH))	0.85	0.53	0.59	0.56	0.83
Phytoceramide	AP	P(C19)a25:0	Cer(t19:0/25:0(2OH))	0.8	0.62	0.65	0.54	0.83
Phytoceramide	AP	P(C17)a25:0	Cer(t17:0/25:0(2OH))	0.81	0.75	0.54	0.54	0.83
Phytoceramide	AP	P(C17)a26:0	Cer(t17:0/26:0(2OH))	0.77	0.76	0.6	0.68	0.8
Phytoceramide	AP	P(C20)a25:0	Cer(t20:0/25:0(2OH))	0.79	0.52	0.59	0.68	0.8
Phytoceramide	AP	P(C16)a25:0	Cer(t16:0/25:0(2OH))	0.86	0.71	0.54	0.58	0.8
Phytoceramide	AP	P(C22)a24:0	Cer(t22:0/24:0(2OH))	0.89	0.53	0.6	0.68	0.79
Phytoceramide	AP	P(C21)a25:0	Cer(t21:0/25:0(2OH))	0.88	0.5	0.67	0.53	0.78
Phytoceramide	AP	P(C18)a22:0	Cer(t18:0/22:0(2OH))	0.84	0.57	0.58	0.68	0.77
Phytoceramide	AP	P(C22)a22:0	Cer(t22:0/22:0(2OH))	0.79	0.51	0.69	0.67	0.77
Phytoceramide	AP	P(C18)a20:0	Cer(t18:0/20:0(2OH))	0.87	0.61	0.56	0.53	0.77
Phytoceramide	AP	P(C16)a24:0	Cer(t16:0/24:0(2OH))	0.88	0.63	0.53	0.62	0.76
Phytoceramide	AP	P(C20)a26:0	Cer(t20:0/26:0(2OH))	0.68	0.51	0.5	0.88	0.75
Phytoceramide	AP	P(C20)a20:0	Cer(t20:0/20:0(2OH))	0.61	0.88	0.59	0.63	0.74
Phytoceramide	AP	P(C18)a28:0	Cer(t18:0/28:0(2OH))	0.84	0.51	0.55	0.58	0.74
Phytoceramide	AP	P(C16)a26:0	Cer(t16:0/26:0(2OH))	0.75	0.68	0.59	0.77	0.73
Phytoceramide	AP	P(C18)a18:0	Cer(t18:0/18:0(2OH))	0.75	0.65	0.52	0.66	0.73
Phytoceramide	AP	P(C18)a23:0	Cer(t18:0/23:0(2OH))	0.82	0.59	0.59	0.55	0.73
Phytoceramide	AP	P(C17)a24:0	Cer(t17:0/24:0(2OH))	0.75	0.75	0.51	0.55	0.72
Phytoceramide	AP	P(C18)a24:0	Cer(t18:0/24:0(2OH))	0.74	0.56	0.71	0.83	0.67
Phytoceramide	AP	P(C19)a24:0	Cer(t19:0/24:0(2OH))	0.65	0.54	0.69	0.53	0.67
Phytoceramide	AP	P(C18)a25:0	Cer(t18:0/25:0(2OH))	0.55	0.63	0.63	0.78	0.64
Phytoceramide	AP	P(C20)a24:0	Cer(t20:0/24:0(2OH))	0.65	0.56	0.6	0.76	0.64
Phytoceramide	AP	P(C20)a22:0	Cer(t20:0/22:0(2OH))	0.53	0.72	0.61	0.74	0.64
Phytoceramide	AP	P(C18)a26:0	Cer(t18:0/26:0(2OH))	0.72	0.6	0.63	0.77	0.54
Phytoceramide	AP	P(C18)a27:0	Cer(t18:0/27:0(2OH))	0.58	0.66	0.53	0.69	0.54
Phytoceramide	AP	P(C20)a23:0	Cer(t20:0/23:0(2OH))	0.58	0.75	0.64	0.47	0.53
6-hydroxy ceramide	AH	H(C17)a26:0	Cer(t17:1(6OH)/26:0(2OH))	0.76	0.85	0.68	0.67	0.92
6-hydroxy ceramide	AH	H(C17)a25:0	Cer(t17:1(6OH)/25:0(2OH))	0.75	0.81	0.69	0.7	0.87
6-hydroxy ceramide	AH	H(C20)a25:0	Cer(t20:1(6OH)/25:0(2OH))	0.86	0.6	0.58	0.68	0.84
6-hydroxy ceramide	AH	H(C16)a25:0	Cer(t16:1(6OH)/25:0(2OH))	0.82	0.74	0.56	0.71	0.83
6-hydroxy ceramide	AH	H(C20)a26:0	Cer(t20:1(6OH)/26:0(2OH))	0.89	0.61	0.52	0.52	0.83
6-hydroxy ceramide	AH	H(C19)a26:0	Cer(t19:1(6OH)/26:0(2OH))	0.81	0.67	0.63	0.68	0.82
6-hydroxy ceramide	AH	H(C16)a27:0	Cer(t16:1(6OH)/27:0(2OH))	0.56	0.82	0.52	0.79	0.81
6-hydroxy ceramide	AH	H(C21)a25:0	Cer(t21:1(6OH)/25:0(2OH))	0.86	0.54	0.67	0.78	0.81
6-hydroxy ceramide	AH	H(C17)a29:0	Cer(t17:1(6OH)/29:0(2OH))	0.75	0.64	0.6	0.58	0.8
6-hydroxy ceramide	AH	H(C18)a20:0	Cer(t18:1(6OH)/20:0(2OH))	0.95	0.54	0.48	0.64	0.79
6-hydroxy ceramide	AH	H(C17)a27:0	Cer(t17:1(6OH)/27:0(2OH))	0.73	0.73	0.66	0.62	0.79
6-hydroxy ceramide	AH	H(C18)a22:0	Cer(t18:1(6OH)/22:0(2OH))	0.96	0.54	0.48	0.64	0.78
6-hydroxy ceramide	AH	H(C21)a26:0	Cer(t21:1(6OH)/26:0(2OH))	0.91	0.55	0.64	0.53	0.78
6-hydroxy ceramide	AH	H(C22)a25:0	Cer(t22:1(6OH)/25:0(2OH))	0.92	0.51	0.65	0.51	0.78
6-hydroxy ceramide	AH	H(C21)a24:0	Cer(t21:1(6OH)/24:0(2OH))	0.87	0.58	0.65	0.69	0.75
6-hydroxy ceramide	AH	H(C20)a24:0	Cer(t20:1(6OH)/24:0(2OH))	0.79	0.62	0.54	0.65	0.75
6-hydroxy ceramide	AH	H(C22)a26:0	Cer(t22:1(6OH)/26:0(2OH))	0.94	0.52	0.64	0.55	0.75
6-hydroxy ceramide	AH	H(C19)a25:0	Cer(t19:1(6OH)/25:0(2OH))	0.68	0.63	0.71	0.76	0.74
6-hydroxy ceramide	AH	H(C16)a24:0	Cer(t16:1(6OH)/24:0(2OH))	0.8	0.77	0.55	0.64	0.73
6-hydroxy ceramide	AH	H(C22)a24:0	Cer(t22:1(6OH)/24:0(2OH))	0.94	0.54	0.68	0.57	0.73
6-hydroxy ceramide	AH	H(C18)a28:0	Cer(t18:1(6OH)/28:0(2OH))	0.92	0.54	0.57	0.54	0.72
6-hydroxy ceramide	AH	H(C17)a24:0	Cer(t17:1(6OH)/24:0(2OH))	0.61	0.8	0.67	0.74	0.71
6-hydroxy ceramide	AH	H(C22)a16:0	Cer(t22:1(6OH)/16:0(2OH))	0.8	0.59	0.54	0.71	0.71
6-hydroxy ceramide	AH	H(C18)a24:0	Cer(t18:1(6OH)/24:0(2OH))	0.88	0.63	0.49	0.66	0.68
6-hydroxy ceramide	AH	H(C16)a28:0	Cer(t16:1(6OH)/28:0(2OH))	0.69	0.7	0.63	0.59	0.65
6-hydroxy ceramide	AH	H(C19)a24:0	Cer(t19:1(6OH)/24:0(2OH))	0.51	0.66	0.67	0.78	0.6
6-hydroxy ceramide	AH	H(C18)a26:0	Cer(t18:1(6OH)/26:0(2OH))	0.75	0.74	0.55	0.59	0.6
6-hydroxy ceramide	AH	H(C16)a26:0	Cer(t16:1(6OH)/26:0(2OH))	0.68	0.63	0.52	0.62	0.59
6-hydroxy ceramide	AH	H(C18)a25:0	Cer(t18:1(6OH)/25:0(2OH))	0.76	0.8	0.53	0.72	0.58
6-hydroxy ceramide	AH	H(C20)a28:0	Cer(t20:1(6OH)/28:0(2OH))	0.62	0.51	0.66	0.67	0.58
6-hydroxy ceramide	AH	H(C18)a27:0	Cer(t18:1(6OH)/27:0(2OH))	0.78	0.65	0.58	0.59	0.55
Dihydroceramide	ADS	DS(C18)a24:0	Cer(d18:0/24:0(2OH))	0.91	0.58	0.68	0.56	0.76
Dihydroceramide	ADS	DS(C18)a25:0	Cer(d18:0/25:0(2OH))	0.85	0.53	0.79	0.63	0.7
Dihydroceramide	ADS	DS(C20)a25:0	Cer(d20:0/25:0(2OH))	0.49	0.67	0.58	0.64	0.65
Dihydroceramide	ADS	DS(C18)a26:0	Cer(d18:0/26:0(2OH))	0.87	0.51	0.7	0.59	0.65
Dihydroceramide	ADS	DS(C18)a18:0	Cer(d18:0/18:0(2OH))	0.61	0.62	0.48	0.75	0.56
Dihydroceramide	ADS	DS(C20)a24:0	Cer(d20:0/24:0(2OH))	0.64	0.81	0.66	0.7	0.55
Dihydroceramide	ADS	DS(C20)a26:0	Cer(d20:0/26:0(2OH))	0.63	0.73	0.69	0.77	0.51
