# Supplementary material for: Biogeographic and disease-specific alterations in epidermal lipid composition and single-cell analysis of acral keratinocytes
Source: JCI Insight. 2022 Aug 22;7(16):e159762. doi: 10.1172/jci.insight.159762 (PMC9462509; doi:10.1172/jci.insight.159762)
Supplement: Supplemental table 2 [file jciinsight-7-159762-s283.xlsx]

## Sheet: Table_S2
Table S2. Mixed-effects model of epidermal lipid expression. *Body site and gender as fixed effects and subject as random effect.
CLASS	SUBCLASS	Old Name	Common Name	Body site pval	Gender pval	Person pval	Body site FDR	Gender FDR	Person FDR
Dihydroceramide	ADS	DS(C18)a18:0	Cer(d18:0/18:0(2OH))	0.044	0.77	0.33	0.052	0.95	0.52
Dihydroceramide	ADS	DS(C18)a24:0	Cer(d18:0/24:0(2OH))	0.42	0.83	0.21	0.44	0.95	0.37
Dihydroceramide	ADS	DS(C18)a25:0	Cer(d18:0/25:0(2OH))	0.19	0.89	1	0.21	0.96	1
Dihydroceramide	ADS	DS(C18)a26:0	Cer(d18:0/26:0(2OH))	0.75	0.41	0.61	0.75	0.95	0.83
Dihydroceramide	ADS	DS(C20)a24:0	Cer(d20:0/24:0(2OH))	0.21	0.26	0.97	0.23	0.92	1
Dihydroceramide	ADS	DS(C20)a25:0	Cer(d20:0/25:0(2OH))	0.44	0.75	1	0.45	0.95	1
Dihydroceramide	ADS	DS(C20)a26:0	Cer(d20:0/26:0(2OH))	0.86	0.75	0.59	0.86	0.95	0.8
6-hydroxy ceramide	AH	H(C16)a24:0	Cer(t16:1(6OH)/24:0(2OH))	1.8e-18	0.025	0.21	7.2e-18	0.64	0.36
6-hydroxy ceramide	AH	H(C16)a25:0	Cer(t16:1(6OH)/25:0(2OH))	7.8e-19	0.087	0.097	3.2e-18	0.68	0.19
6-hydroxy ceramide	AH	H(C16)a26:0	Cer(t16:1(6OH)/26:0(2OH))	0.011	0.39	1	0.013	0.95	1
6-hydroxy ceramide	AH	H(C16)a27:0	Cer(t16:1(6OH)/27:0(2OH))	5.4e-05	0.81	0.82	8.5e-05	0.95	0.98
6-hydroxy ceramide	AH	H(C16)a28:0	Cer(t16:1(6OH)/28:0(2OH))	0.12	0.83	0.59	0.13	0.95	0.81
6-hydroxy ceramide	AH	H(C17)a24:0	Cer(t17:1(6OH)/24:0(2OH))	4.1e-12	0.055	0.14	1.1e-11	0.64	0.26
6-hydroxy ceramide	AH	H(C17)a25:0	Cer(t17:1(6OH)/25:0(2OH))	3.9e-07	0.31	0.02	7.4e-07	0.93	0.061
6-hydroxy ceramide	AH	H(C17)a26:0	Cer(t17:1(6OH)/26:0(2OH))	1.1e-06	0.19	0.67	2e-06	0.85	0.88
6-hydroxy ceramide	AH	H(C17)a27:0	Cer(t17:1(6OH)/27:0(2OH))	0.013	0.29	1	0.016	0.93	1
6-hydroxy ceramide	AH	H(C17)a29:0	Cer(t17:1(6OH)/29:0(2OH))	0.26	0.91	0.88	0.28	0.97	1
6-hydroxy ceramide	AH	H(C18)a20:0	Cer(t18:1(6OH)/20:0(2OH))	1.9e-61	0.34	0.049	8.7e-60	0.95	0.12
6-hydroxy ceramide	AH	H(C18)a22:0	Cer(t18:1(6OH)/22:0(2OH))	1.9e-87	0.44	0.0099	3.1e-85	0.95	0.037
6-hydroxy ceramide	AH	H(C18)a24:0	Cer(t18:1(6OH)/24:0(2OH))	1e-19	0.27	0.00018	4.2e-19	0.93	0.0029
6-hydroxy ceramide	AH	H(C18)a25:0	Cer(t18:1(6OH)/25:0(2OH))	3.4e-11	0.82	0.0024	8.6e-11	0.95	0.015
6-hydroxy ceramide	AH	H(C18)a26:0	Cer(t18:1(6OH)/26:0(2OH))	5.8e-05	0.71	0.052	9.1e-05	0.95	0.12
6-hydroxy ceramide	AH	H(C18)a27:0	Cer(t18:1(6OH)/27:0(2OH))	3.9e-37	0.091	0.88	4.3e-36	0.7	1
6-hydroxy ceramide	AH	H(C18)a28:0	Cer(t18:1(6OH)/28:0(2OH))	4.7e-16	0.19	1	1.6e-15	0.85	1
6-hydroxy ceramide	AH	H(C19)a24:0	Cer(t19:1(6OH)/24:0(2OH))	2.4e-16	0.54	1.4e-07	8.3e-16	0.95	1.3e-05
6-hydroxy ceramide	AH	H(C19)a25:0	Cer(t19:1(6OH)/25:0(2OH))	2.8e-21	0.67	0.00083	1.3e-20	0.95	0.0077
6-hydroxy ceramide	AH	H(C19)a26:0	Cer(t19:1(6OH)/26:0(2OH))	0.0008	0.82	0.013	0.0011	0.95	0.046
6-hydroxy ceramide	AH	H(C20)a24:0	Cer(t20:1(6OH)/24:0(2OH))	0.013	0.35	1.1e-07	0.017	0.95	1.3e-05
6-hydroxy ceramide	AH	H(C20)a25:0	Cer(t20:1(6OH)/25:0(2OH))	0.0066	0.53	8.6e-06	0.0085	0.95	0.00028
6-hydroxy ceramide	AH	H(C20)a26:0	Cer(t20:1(6OH)/26:0(2OH))	3.2e-10	0.66	0.0021	7.5e-10	0.95	0.013
6-hydroxy ceramide	AH	H(C20)a28:0	Cer(t20:1(6OH)/28:0(2OH))	0.21	0.87	0.6	0.23	0.95	0.81
6-hydroxy ceramide	AH	H(C21)a24:0	Cer(t21:1(6OH)/24:0(2OH))	5.1e-05	0.22	0.01	8.1e-05	0.88	0.037
6-hydroxy ceramide	AH	H(C21)a25:0	Cer(t21:1(6OH)/25:0(2OH))	3.2e-21	0.65	0.003	1.5e-20	0.95	0.016
6-hydroxy ceramide	AH	H(C21)a26:0	Cer(t21:1(6OH)/26:0(2OH))	0.00018	0.4	0.0018	0.00028	0.95	0.012
6-hydroxy ceramide	AH	H(C22)a16:0	Cer(t22:1(6OH)/16:0(2OH))	0.011	0.43	1	0.013	0.95	1
6-hydroxy ceramide	AH	H(C22)a24:0	Cer(t22:1(6OH)/24:0(2OH))	1.5e-09	0.23	1.4e-05	3.3e-09	0.89	0.00042
6-hydroxy ceramide	AH	H(C22)a25:0	Cer(t22:1(6OH)/25:0(2OH))	1.9e-17	0.52	4.8e-06	7.4e-17	0.95	0.00022
6-hydroxy ceramide	AH	H(C22)a26:0	Cer(t22:1(6OH)/26:0(2OH))	4.6e-17	0.66	2.9e-09	1.7e-16	0.95	9.3e-07
Phytoceramide	AP	P(C16)a24:0	Cer(t16:0/24:0(2OH))	0.7	0.52	1	0.71	0.95	1
Phytoceramide	AP	P(C16)a25:0	Cer(t16:0/25:0(2OH))	0.69	0.15	1	0.7	0.79	1
Phytoceramide	AP	P(C16)a26:0	Cer(t16:0/26:0(2OH))	0.037	0.96	1	0.045	0.99	1
Phytoceramide	AP	P(C17)a24:0	Cer(t17:0/24:0(2OH))	0.39	0.93	1	0.41	0.97	1
Phytoceramide	AP	P(C17)a25:0	Cer(t17:0/25:0(2OH))	0.074	0.064	1	0.086	0.64	1
Phytoceramide	AP	P(C17)a26:0	Cer(t17:0/26:0(2OH))	0.14	0.031	1	0.16	0.64	1
Phytoceramide	AP	P(C18)a18:0	Cer(t18:0/18:0(2OH))	0.14	0.46	0.0014	0.16	0.95	0.0098
Phytoceramide	AP	P(C18)a20:0	Cer(t18:0/20:0(2OH))	1.2e-09	0.055	0.88	2.7e-09	0.64	1
Phytoceramide	AP	P(C18)a22:0	Cer(t18:0/22:0(2OH))	7.4e-06	0.081	1	1.2e-05	0.68	1
Phytoceramide	AP	P(C18)a23:0	Cer(t18:0/23:0(2OH))	1.2e-05	0.0098	0.8	1.9e-05	0.4	0.98
Phytoceramide	AP	P(C18)a24:0	Cer(t18:0/24:0(2OH))	0.042	0.63	0.14	0.049	0.95	0.26
Phytoceramide	AP	P(C18)a25:0	Cer(t18:0/25:0(2OH))	0.0051	0.25	1	0.0067	0.92	1
Phytoceramide	AP	P(C18)a26:0	Cer(t18:0/26:0(2OH))	3.6e-17	0.47	0.036	1.4e-16	0.95	0.096
Phytoceramide	AP	P(C18)a27:0	Cer(t18:0/27:0(2OH))	0.0021	0.11	0.0036	0.0028	0.75	0.019
Phytoceramide	AP	P(C18)a28:0	Cer(t18:0/28:0(2OH))	0.00032	0.0075	1	0.00047	0.38	1
Phytoceramide	AP	P(C19)a24:0	Cer(t19:0/24:0(2OH))	0.14	0.79	0.55	0.16	0.95	0.76
Phytoceramide	AP	P(C19)a25:0	Cer(t19:0/25:0(2OH))	0.00056	0.42	0.073	0.0008	0.95	0.16
Phytoceramide	AP	P(C19)a26:0	Cer(t19:0/26:0(2OH))	1.3e-07	0.17	0.025	2.5e-07	0.83	0.073
Phytoceramide	AP	P(C20)a20:0	Cer(t20:0/20:0(2OH))	5e-15	0.14	0.0026	1.6e-14	0.79	0.015
Phytoceramide	AP	P(C20)a22:0	Cer(t20:0/22:0(2OH))	5.3e-06	0.62	0.069	9.1e-06	0.95	0.15
Phytoceramide	AP	P(C20)a23:0	Cer(t20:0/23:0(2OH))	2.1e-12	0.086	0.022	6e-12	0.68	0.066
Phytoceramide	AP	P(C20)a24:0	Cer(t20:0/24:0(2OH))	2.1e-09	0.86	0.0084	4.6e-09	0.95	0.033
Phytoceramide	AP	P(C20)a25:0	Cer(t20:0/25:0(2OH))	7.5e-07	0.75	0.00023	1.4e-06	0.95	0.0032
Phytoceramide	AP	P(C20)a26:0	Cer(t20:0/26:0(2OH))	4.6e-16	0.065	0.43	1.6e-15	0.64	0.64
Phytoceramide	AP	P(C21)a24:0	Cer(t21:0/24:0(2OH))	3.7e-11	0.26	0.1	9.2e-11	0.93	0.2
Phytoceramide	AP	P(C21)a25:0	Cer(t21:0/25:0(2OH))	9.7e-19	0.0063	1	4e-18	0.38	1
Phytoceramide	AP	P(C21)a26:0	Cer(t21:0/26:0(2OH))	1.1e-07	0.0034	1	2.3e-07	0.38	1
Phytoceramide	AP	P(C22)a22:0	Cer(t22:0/22:0(2OH))	4.9e-06	0.11	0.02	8.5e-06	0.75	0.061
Phytoceramide	AP	P(C22)a24:0	Cer(t22:0/24:0(2OH))	0.0016	0.3	0.066	0.0022	0.93	0.15
Phytoceramide	AP	P(C22)a25:0	Cer(t22:0/25:0(2OH))	2.7e-05	0.06	0.41	4.5e-05	0.64	0.61
Phytoceramide	AP	P(C22)a26:0	Cer(t22:0/26:0(2OH))	0.00017	0.053	0.15	0.00025	0.64	0.27
Ceramide	AS	S(C16)a24:0	Cer(d16:1/24:0(2OH))	8e-21	0.02	0.21	3.6e-20	0.64	0.36
Ceramide	AS	S(C16)a25:0	Cer(d16:1/25:0(2OH))	2.7e-12	0.21	0.0018	7.5e-12	0.87	0.012
Ceramide	AS	S(C16)a26:0	Cer(d16:1/26:0(2OH))	5.2e-32	0.0053	0.0048	4.2e-31	0.38	0.024
Ceramide	AS	S(C16)a27:0	Cer(d16:1/27:0(2OH))	5.5e-16	0.13	0.034	1.9e-15	0.79	0.094
Ceramide	AS	S(C16)a28:0	Cer(d16:1/28:0(2OH))	8.5e-10	0.045	0.0099	2e-09	0.64	0.037
Ceramide	AS	S(C17)a24:0	Cer(d17:1/24:0(2OH))	4.9e-40	0.86	0.81	6.3e-39	0.95	0.98
Ceramide	AS	S(C17)a25:0	Cer(d17:1/25:0(2OH))	3.1e-29	0.84	0.75	2.2e-28	0.95	0.94
Ceramide	AS	S(C17)a26:0	Cer(d17:1/26:0(2OH))	5.8e-80	0.56	0.022	4.7e-78	0.95	0.066
Ceramide	AS	S(C17)a27:0	Cer(d17:1/27:0(2OH))	5.1e-45	0.58	0.71	1.1e-43	0.95	0.9
Ceramide	AS	S(C17)a28:0	Cer(d17:1/28:0(2OH))	3.3e-34	0.78	0.0075	3e-33	0.95	0.032
Ceramide	AS	S(C18)a17:0	Cer(d18:1/17:0(2OH))	2.9e-05	0.56	0.1	4.6e-05	0.95	0.2
Ceramide	AS	S(C18)a18:0	Cer(d18:1/18:0(2OH))	7.7e-23	0.6	1	3.8e-22	0.95	1
Ceramide	AS	S(C18)a20:0	Cer(d18:1/20:0(2OH))	6.2e-45	0.14	0.74	1.2e-43	0.79	0.93
Ceramide	AS	S(C18)a22:0	Cer(d18:1/22:0(2OH))	2.2e-35	0.71	0.51	2.2e-34	0.95	0.71
Ceramide	AS	S(C18)a23:0	Cer(d18:1/23:0(2OH))	3.2e-27	0.36	0.78	1.9e-26	0.95	0.97
Ceramide	AS	S(C18)a24:0	Cer(d18:1/24:0(2OH))	1.7e-28	0.71	0.47	1.1e-27	0.95	0.68
Ceramide	AS	S(C18)a25:0	Cer(d18:1/25:0(2OH))	1.7e-36	0.41	0.74	1.7e-35	0.95	0.94
Ceramide	AS	S(C18)a26:0	Cer(d18:1/26:0(2OH))	1.6e-62	0.085	0.22	8.6e-61	0.68	0.38
Ceramide	AS	S(C18)a27:0	Cer(d18:1/27:0(2OH))	1.4e-67	0.15	1	9e-66	0.79	1
Ceramide	AS	S(C18)a28:0	Cer(d18:1/28:0(2OH))	1.1e-39	0.17	0.013	1.3e-38	0.83	0.046
Ceramide	AS	S(C19)a24:0	Cer(d19:1/24:0(2OH))	8.3e-28	0.99	0.075	5.1e-27	1	0.16
Ceramide	AS	S(C19)a25:0	Cer(d19:1/25:0(2OH))	6.6e-25	0.72	0.4	3.7e-24	0.95	0.61
Ceramide	AS	S(C19)a26:0	Cer(d19:1/26:0(2OH))	4.8e-25	0.11	0.66	2.7e-24	0.75	0.86
Ceramide	AS	S(C20)a18:0	Cer(d20:1/18:0(2OH))	0.023	0.042	0.026	0.028	0.64	0.075
Ceramide	AS	S(C20)a24:0	Cer(d20:1/24:0(2OH))	0.00011	0.22	0.01	0.00017	0.88	0.038
Ceramide	AS	S(C20)a25:0	Cer(d20:1/25:0(2OH))	0.027	0.83	0.3	0.033	0.95	0.47
Ceramide	AS	S(C20)a26:0	Cer(d20:1/26:0(2OH))	1.4e-07	0.28	0.0047	2.8e-07	0.93	0.023
Ceramide	AS	S(C20)a27:0	Cer(d20:1/27:0(2OH))	2.5e-07	0.057	0.25	4.9e-07	0.64	0.42
Ceramide	AS	S(C20)a28:0	Cer(d20:1/28:0(2OH))	2.7e-06	0.14	0.15	4.8e-06	0.79	0.28
Ceramide	AS	S(C21)a24:0	Cer(d21:1/24:0(2OH))	2.4e-11	0.58	0.012	6e-11	0.95	0.042
Ceramide	AS	S(C21)a25:0	Cer(d21:1/25:0(2OH))	1.5e-11	0.4	0.028	4e-11	0.95	0.081
Ceramide	AS	S(C21)a26:0	Cer(d21:1/26:0(2OH))	9.4e-13	0.99	0.024	2.7e-12	1	0.07
Ceramide	AS	S(C22)a24:0	Cer(d22:1/24:0(2OH))	6.6e-06	0.84	3.7e-05	1.1e-05	0.95	0.00075
Ceramide	AS	S(C22)a25:0	Cer(d22:1/25:0(2OH))	0.032	0.74	0.013	0.039	0.95	0.046
Ceramide	AS	S(C22)a26:0	Cer(d22:1/26:0(2OH))	8.1e-13	0.78	1.6e-07	2.3e-12	0.95	1.3e-05
Ceramide	AS	S(C22)a27:0	Cer(d22:1/27:0(2OH))	5.5e-09	0.23	0.57	1.2e-08	0.91	0.79
Ceramide	AS	S(C22)a28:0	Cer(d22:1/28:0(2OH))	0.00015	0.71	0.011	0.00023	0.95	0.038
Cholesterol sulfate	CHOL_SO4	Chol_SO4	Chol_SO4	3.9e-32	0.064	0.17	3.2e-31	0.64	0.31
6-hydroxy ceramide	EOH	H(C20)w32:0_18:2	_-linoleoyloxy-Cer(t20:1(6OH)/32:0)	6.2e-05	0.98	0.27	9.8e-05	1	0.43
6-hydroxy ceramide	EOH	H(C20)w34:0_18:2	_-linoleoyloxy-Cer(t20:1(6OH)/34:0)	0.00014	0.78	0.00039	0.00021	0.95	0.0044
Ceramide	EOS	S(C18)w30:0_18:2	_-linoleoyloxy-Cer(d18:1/30:0)	3.9e-23	0.85	0.0094	2e-22	0.95	0.036
Ceramide	EOS	S(C18)w32:0_18:2	_-linoleoyloxy-Cer(d18:1/32:0)	8.5e-08	0.96	0.0054	1.7e-07	0.99	0.025
Ceramide	EOS	S(C18)w34:0_18:2	_-linoleoyloxy-Cer(d18:1/34:0)	9.5e-08	0.89	0.015	1.9e-07	0.96	0.049
Ceramide	EOS	S(C20)w28:0_18:2	_-linoleoyloxy-Cer(d20:1/28:0)	0.0053	0.71	0.0021	0.0068	0.95	0.013
Ceramide	EOS	S(C20)w29:0_18:2	_-linoleoyloxy-Cer(d20:1/29:0)	0.74	0.92	0.31	0.75	0.97	0.49
Ceramide	EOS	S(C20)w30:0_18:2	_-linoleoyloxy-Cer(d20:1/30:0)	0.00075	0.79	0.035	0.001	0.95	0.095
Ceramide	EOS	S(C20)w31:0_18:2	_-linoleoyloxy-Cer(d20:1/31:0)	0.68	0.63	0.0012	0.7	0.95	0.0093
Ceramide	EOS	S(C20)w32:0_18:2	_-linoleoyloxy-Cer(d20:1/32:0)	0.0051	0.71	0.0015	0.0066	0.95	0.01
Ceramide	EOS	S(C20)w33:0_18:2	_-linoleoyloxy-Cer(d20:1/33:0)	0.1	0.87	0.00079	0.12	0.95	0.0075
Ceramide	EOS	S(C20)w34:0_18:2	_-linoleoyloxy-Cer(d20:1/34:0)	5.3e-05	0.72	2e-05	8.5e-05	0.95	0.0005
Ceramide	EOS	S(C21)w30:0_18:2	_-linoleoyloxy-Cer(d21:1/30:0)	0.00042	0.79	0.5	0.00061	0.95	0.7
Ceramide	EOS	S(C21)w32:0_18:2	_-linoleoyloxy-Cer(d21:1/32:0)	1.8e-15	0.5	0.24	5.8e-15	0.95	0.39
Ceramide	EOS	S(C22)w30:0_18:2	_-linoleoyloxy-Cer(d22:1/30:0)	0.45	0.64	0.48	0.46	0.95	0.69
Ceramide	EOS	S(C22)w31:0_18:2	_-linoleoyloxy-Cer(d22:1/31:0)	0.0047	0.21	1	0.0062	0.87	1
Ceramide	EOS	S(C22)w32:0_18:2	_-linoleoyloxy-Cer(d22:1/32:0)	3.2e-08	0.74	1	6.9e-08	0.95	1
Ceramide	EOS	S(C22)w33:0_18:2	_-linoleoyloxy-Cer(d22:1/33:0)	0.11	0.73	1	0.12	0.95	1
Ceramide	EOS	S(C22)w34:0_18:2	_-linoleoyloxy-Cer(d22:1/34:0)	7.7e-15	0.94	0.0014	2.5e-14	0.97	0.0098
Free Fatty Acids	FFA	FA16:1_SC	FA16:1_SC	1e-13	0.055	0.71	3e-13	0.64	0.9
Free Fatty Acids	FFA	FA18:1_SC	FA18:1_SC	0.0025	0.75	0.072	0.0033	0.95	0.16
Free Fatty Acids	FFA	FA18:2_SC	FA18:2_SC	3.1e-11	0.59	0.09	7.8e-11	0.95	0.18
Free Fatty Acids	FFA	FA20:1_SC	FA20:1_SC	1.7e-16	0.54	0.0084	6e-16	0.95	0.033
Free Fatty Acids	FFA	FA20:2_SC	FA20:2_SC	1.2e-42	0.29	0.043	2e-41	0.93	0.11
Free Fatty Acids	FFA	FA22:1_SC	FA22:1_SC	1.1e-12	0.91	0.00077	3.1e-12	0.97	0.0075
Free Fatty Acids	FFA	FA24:1_SC	FA24:1_SC	2.3e-11	0.43	0.18	5.9e-11	0.95	0.32
Dihydroceramide	NDS	DS(C16)24:0	Cer(d16:0/24:0)	7.2e-08	0.82	0.0026	1.5e-07	0.95	0.015
Dihydroceramide	NDS	DS(C16)25:0	Cer(d16:0/25:0)	0.00056	0.93	0.00038	0.0008	0.97	0.0044
Dihydroceramide	NDS	DS(C16)26:0	Cer(d16:0/26:0)	0.33	0.62	1	0.35	0.95	1
Dihydroceramide	NDS	DS(C17)24:0	Cer(d17:0/24:0)	0.0002	0.085	0.75	0.00029	0.68	0.94
Dihydroceramide	NDS	DS(C17)25:0	Cer(d17:0/25:0)	0.77	0.51	0.81	0.77	0.95	0.98
Dihydroceramide	NDS	DS(C17)26:0	Cer(d17:0/26:0)	9.6e-07	0.54	0.62	1.8e-06	0.95	0.83
Dihydroceramide	NDS	DS(C18)23:0	Cer(d18:0/23:0)	6.7e-16	0.4	0.094	2.2e-15	0.95	0.19
Dihydroceramide	NDS	DS(C18)24:0	Cer(d18:0/24:0)	0.3	0.89	0.04	0.32	0.96	0.1
Dihydroceramide	NDS	DS(C18)25:0	Cer(d18:0/25:0)	0.37	0.31	0.23	0.39	0.93	0.38
Dihydroceramide	NDS	DS(C18)26:0	Cer(d18:0/26:0)	0.0011	0.59	0.00053	0.0015	0.95	0.0053
Dihydroceramide	NDS	DS(C18)28:0	Cer(d18:0/28:0)	0.00045	0.51	0.003	0.00064	0.95	0.016
Dihydroceramide	NDS	DS(C19)24:0	Cer(d19:0/24:0)	1.3e-06	0.27	0.042	2.3e-06	0.93	0.11
Dihydroceramide	NDS	DS(C19)26:0	Cer(d19:0/26:0)	0.045	0.054	0.0042	0.053	0.64	0.021
Dihydroceramide	NDS	DS(C20)20:0	Cer(d20:0/20:0)	1.6e-23	0.45	0.00034	8.1e-23	0.95	0.0044
Dihydroceramide	NDS	DS(C20)22:0	Cer(d20:0/22:0)	9.3e-12	0.67	0.75	2.5e-11	0.95	0.94
Dihydroceramide	NDS	DS(C20)23:0	Cer(d20:0/23:0)	0.0065	0.41	1	0.0084	0.95	1
Dihydroceramide	NDS	DS(C20)24:0	Cer(d20:0/24:0)	0.23	0.87	1	0.25	0.95	1
Dihydroceramide	NDS	DS(C20)26:0	Cer(d20:0/26:0)	0.077	0.78	0.78	0.09	0.95	0.97
Dihydroceramide	NDS	DS(C20)28:0	Cer(d20:0/28:0)	0.44	0.22	0.099	0.45	0.88	0.19
Dihydroceramide	NDS	DS(C21)24:0	Cer(d21:0/24:0)	0.038	0.036	1	0.046	0.64	1
Dihydroceramide	NDS	DS(C21)25:0	Cer(d21:0/25:0)	0.005	0.57	0.16	0.0065	0.95	0.28
Dihydroceramide	NDS	DS(C21)26:0	Cer(d21:0/26:0)	0.35	0.67	0.066	0.37	0.95	0.15
Dihydroceramide	NDS	DS(C22)18:0	Cer(d22:0/18:0)	2.3e-16	0.04	1	8e-16	0.64	1
Dihydroceramide	NDS	DS(C22)20:0	Cer(d22:0/20:0)	3.4e-06	0.24	0.22	5.9e-06	0.91	0.37
Dihydroceramide	NDS	DS(C22)22:0	Cer(d22:0/22:0)	0.011	0.059	0.96	0.014	0.64	1
Dihydroceramide	NDS	DS(C22)24:0	Cer(d22:0/24:0)	0.0019	0.72	0.12	0.0025	0.95	0.23
Dihydroceramide	NDS	DS(C22)25:0	Cer(d22:0/25:0)	2.8e-05	0.77	0.013	4.5e-05	0.95	0.046
Dihydroceramide	NDS	DS(C22)26:0	Cer(d22:0/26:0)	0.04	0.72	0.91	0.047	0.95	1
Dihydroceramide	NDS	DS(C22)28:0	Cer(d22:0/28:0)	0.19	0.59	0.044	0.21	0.95	0.11
Dihydroceramide	NDS	DS(C23)18:0	Cer(d23:0/18:0)	9.7e-11	0.72	1	2.3e-10	0.95	1
Dihydroceramide	NDS	DS(C23)20:0	Cer(d23:0/20:0)	6.9e-08	0.0061	0.65	1.4e-07	0.38	0.85
Dihydroceramide	NDS	DS(C23)24:0	Cer(d23:0/24:0)	0.045	0.11	0.81	0.053	0.75	0.98
Dihydroceramide	NDS	DS(C23)25:0	Cer(d23:0/25:0)	1.1e-06	0.77	0.83	2e-06	0.95	0.99
Dihydroceramide	NDS	DS(C23)26:0	Cer(d23:0/26:0)	0.078	0.7	0.068	0.09	0.95	0.15
Dihydroceramide	NDS	DS(C24)16:0	Cer(d24:0/16:0)	8.9e-10	0.86	0.0072	2e-09	0.95	0.032
Dihydroceramide	NDS	DS(C24)17:0	Cer(d24:0/17:0)	4.6e-08	0.38	0.48	9.6e-08	0.95	0.68
Dihydroceramide	NDS	DS(C24)18:0	Cer(d24:0/18:0)	2.8e-07	0.43	0.28	5.3e-07	0.95	0.44
Dihydroceramide	NDS	DS(C24)19:0	Cer(d24:0/19:0)	3.1e-13	0.19	0.41	9.3e-13	0.85	0.61
Dihydroceramide	NDS	DS(C24)20:0	Cer(d24:0/20:0)	0.19	0.75	0.047	0.21	0.95	0.11
Dihydroceramide	NDS	DS(C24)21:0	Cer(d24:0/21:0)	0.054	0.74	0.78	0.063	0.95	0.97
Dihydroceramide	NDS	DS(C24)22:0	Cer(d24:0/22:0)	9.4e-06	0.87	0.088	1.6e-05	0.95	0.18
Dihydroceramide	NDS	DS(C24)24:0	Cer(d24:0/24:0)	1.1e-14	0.55	0.035	3.4e-14	0.95	0.095
Dihydroceramide	NDS	DS(C24)25:0	Cer(d24:0/25:0)	7.2e-07	0.15	0.036	1.3e-06	0.79	0.096
Dihydroceramide	NDS	DS(C24)26:0	Cer(d24:0/26:0)	3.9e-17	0.4	0.032	1.4e-16	0.95	0.09
Dihydroceramide	NDS	DS(C26)16:0	Cer(d26:0/16:0)	0.00012	0.92	0.098	0.00018	0.97	0.19
Dihydroceramide	NDS	DS(C26)20:0	Cer(d26:0/20:0)	4.4e-18	0.54	0.26	1.7e-17	0.95	0.42
Dihydroceramide	NDS	DS(C26)22:0	Cer(d26:0/22:0)	5e-19	0.74	0.014	2.1e-18	0.95	0.047
Dihydroceramide	NDS	DS(C26)24:0	Cer(d26:0/24:0)	3.4e-24	0.61	0.31	1.8e-23	0.95	0.49
Dihydroceramide	NDS	DS(C26)25:0	Cer(d26:0/25:0)	6.2e-07	0.88	0.033	1.2e-06	0.95	0.091
Dihydroceramide	NDS	DS(C26)26:0	Cer(d26:0/26:0)	1.8e-13	0.53	0.37	5.3e-13	0.95	0.57
6-hydroxy ceramide	NH	H(C16)24:0	Cer(t16:1(6OH)/24:0)	3.3e-07	0.18	0.15	6.2e-07	0.84	0.27
6-hydroxy ceramide	NH	H(C16)25:0	Cer(t16:1(6OH)/25:0)	3.4e-17	0.077	0.84	1.3e-16	0.68	1
6-hydroxy ceramide	NH	H(C16)26:0	Cer(t16:1(6OH)/26:0)	1.9e-20	0.71	0.25	8.5e-20	0.95	0.42
6-hydroxy ceramide	NH	H(C16)27:0	Cer(t16:1(6OH)/27:0)	0.00074	1	1	0.001	1	1
6-hydroxy ceramide	NH	H(C16)28:0	Cer(t16:1(6OH)/28:0)	5.6e-22	0.72	0.11	2.8e-21	0.95	0.22
6-hydroxy ceramide	NH	H(C17)24:0	Cer(t17:1(6OH)/24:0)	1.1e-05	0.12	0.03	1.8e-05	0.78	0.086
6-hydroxy ceramide	NH	H(C17)25:0	Cer(t17:1(6OH)/25:0)	1.1e-09	0.32	0.076	2.6e-09	0.94	0.16
6-hydroxy ceramide	NH	H(C17)26:0	Cer(t17:1(6OH)/26:0)	1.5e-31	0.25	0.057	1.2e-30	0.92	0.13
6-hydroxy ceramide	NH	H(C17)27:0	Cer(t17:1(6OH)/27:0)	7.6e-07	0.73	0.0096	1.4e-06	0.95	0.037
6-hydroxy ceramide	NH	H(C17)28:0	Cer(t17:1(6OH)/28:0)	5.7e-06	0.81	0.95	9.7e-06	0.95	1
6-hydroxy ceramide	NH	H(C18)23:0	Cer(t18:1(6OH)/23:0)	6.3e-18	0.58	0.12	2.5e-17	0.95	0.22
6-hydroxy ceramide	NH	H(C18)24:0	Cer(t18:1(6OH)/24:0)	0.11	0.15	0.065	0.12	0.79	0.15
6-hydroxy ceramide	NH	H(C18)25:0	Cer(t18:1(6OH)/25:0)	4e-10	0.53	0.016	9.5e-10	0.95	0.051
6-hydroxy ceramide	NH	H(C18)26:0	Cer(t18:1(6OH)/26:0)	2.6e-37	0.31	0.12	3e-36	0.93	0.23
6-hydroxy ceramide	NH	H(C18)27:0	Cer(t18:1(6OH)/27:0)	0.00044	0.8	0.034	0.00063	0.95	0.094
6-hydroxy ceramide	NH	H(C18)28:0	Cer(t18:1(6OH)/28:0)	0.00027	0.84	0.68	0.0004	0.95	0.88
6-hydroxy ceramide	NH	H(C18)29:0	Cer(t18:1(6OH)/29:0)	0.034	0.69	1	0.041	0.95	1
6-hydroxy ceramide	NH	H(C18)30:0	Cer(t18:1(6OH)/30:0)	0.41	0.81	1	0.42	0.95	1
6-hydroxy ceramide	NH	H(C19)22:0	Cer(t19:1(6OH)/22:0)	7.6e-18	0.17	0.068	3e-17	0.83	0.15
6-hydroxy ceramide	NH	H(C19)23:0	Cer(t19:1(6OH)/23:0)	5.9e-21	0.33	0.059	2.7e-20	0.95	0.13
6-hydroxy ceramide	NH	H(C19)24:0	Cer(t19:1(6OH)/24:0)	2.8e-07	0.21	0.024	5.3e-07	0.87	0.07
6-hydroxy ceramide	NH	H(C19)25:0	Cer(t19:1(6OH)/25:0)	4.4e-11	0.71	0.15	1.1e-10	0.95	0.27
6-hydroxy ceramide	NH	H(C19)26:0	Cer(t19:1(6OH)/26:0)	9.5e-39	0.66	0.0073	1.1e-37	0.95	0.032
6-hydroxy ceramide	NH	H(C19)27:0	Cer(t19:1(6OH)/27:0)	4.7e-06	0.18	0.71	8.1e-06	0.84	0.9
6-hydroxy ceramide	NH	H(C19)28:0	Cer(t19:1(6OH)/28:0)	0.0012	0.71	0.019	0.0016	0.95	0.061
6-hydroxy ceramide	NH	H(C20)16:0	Cer(t20:1(6OH)/16:0)	2.8e-08	0.44	3.5e-05	6e-08	0.95	0.00075
6-hydroxy ceramide	NH	H(C20)18:0	Cer(t20:1(6OH)/18:0)	0.15	0.2	1	0.16	0.86	1
6-hydroxy ceramide	NH	H(C20)22:0	Cer(t20:1(6OH)/22:0)	1.5e-05	0.74	0.00022	2.4e-05	0.95	0.0032
6-hydroxy ceramide	NH	H(C20)24:0	Cer(t20:1(6OH)/24:0)	7.1e-42	0.012	0.054	1e-40	0.44	0.13
6-hydroxy ceramide	NH	H(C20)25:0	Cer(t20:1(6OH)/25:0)	2.9e-27	0.1	0.077	1.8e-26	0.75	0.16
6-hydroxy ceramide	NH	H(C20)26:0	Cer(t20:1(6OH)/26:0)	2.3e-97	0.087	0.0031	7.5e-95	0.68	0.017
6-hydroxy ceramide	NH	H(C20)27:0	Cer(t20:1(6OH)/27:0)	9.6e-15	0.35	0.00091	3.1e-14	0.95	0.0079
6-hydroxy ceramide	NH	H(C20)28:0	Cer(t20:1(6OH)/28:0)	1.7e-26	0.35	0.0064	1e-25	0.95	0.029
6-hydroxy ceramide	NH	H(C20)29:0	Cer(t20:1(6OH)/29:0)	0.00027	0.34	1	0.0004	0.95	1
6-hydroxy ceramide	NH	H(C20)30:0	Cer(t20:1(6OH)/30:0)	0.2	0.55	0.43	0.22	0.95	0.63
6-hydroxy ceramide	NH	H(C22)24:0	Cer(t22:1(6OH)/24:0)	1.7e-28	0.0027	0.67	1.1e-27	0.38	0.88
6-hydroxy ceramide	NH	H(C22)25:0	Cer(t22:1(6OH)/25:0)	6.5e-14	0.24	0.59	2e-13	0.91	0.8
6-hydroxy ceramide	NH	H(C22)26:0	Cer(t22:1(6OH)/26:0)	2.7e-56	0.077	0.00093	9.8e-55	0.68	0.0079
6-hydroxy ceramide	NH	H(C22)27:0	Cer(t22:1(6OH)/27:0)	4.6e-07	0.42	0.067	8.6e-07	0.95	0.15
Phytoceramide	NP	P(C16)24:0	Cer(t16:0/24:0)	3.8e-08	0.14	0.41	8.1e-08	0.79	0.61
Phytoceramide	NP	P(C16)25:0	Cer(t16:0/25:0)	1.8e-09	0.53	1	3.9e-09	0.95	1
Phytoceramide	NP	P(C16)26:0	Cer(t16:0/26:0)	7.7e-23	0.66	0.017	3.8e-22	0.95	0.055
Phytoceramide	NP	P(C16)27:0	Cer(t16:0/27:0)	8.2e-11	0.13	0.27	2e-10	0.79	0.43
Phytoceramide	NP	P(C16)28:0	Cer(t16:0/28:0)	2.6e-52	0.7	0.042	8.4e-51	0.95	0.11
Phytoceramide	NP	P(C17)22:0	Cer(t17:0/22:0)	4.5e-10	0.034	0.65	1.1e-09	0.64	0.85
Phytoceramide	NP	P(C17)24:0	Cer(t17:0/24:0)	3.9e-12	0.057	0.34	1.1e-11	0.64	0.53
Phytoceramide	NP	P(C17)25:0	Cer(t17:0/25:0)	2.8e-30	0.9	0.084	2.1e-29	0.96	0.17
Phytoceramide	NP	P(C17)26:0	Cer(t17:0/26:0)	1.9e-57	0.73	0.0051	7.5e-56	0.95	0.024
Phytoceramide	NP	P(C17)27:0	Cer(t17:0/27:0)	2.2e-28	0.76	0.048	1.4e-27	0.95	0.12
Phytoceramide	NP	P(C17)28:0	Cer(t17:0/28:0)	8e-34	0.41	0.078	6.9e-33	0.95	0.16
Phytoceramide	NP	P(C18)18:0	Cer(t18:0/18:0)	0.0091	0.53	6.6e-06	0.012	0.95	0.00026
Phytoceramide	NP	P(C18)22:0	Cer(t18:0/22:0)	9.6e-11	0.14	0.037	2.3e-10	0.79	0.096
Phytoceramide	NP	P(C18)23:0	Cer(t18:0/23:0)	0.039	0.55	0.17	0.046	0.95	0.29
Phytoceramide	NP	P(C18)24:0	Cer(t18:0/24:0)	5.7e-45	0.061	0.016	1.2e-43	0.64	0.051
Phytoceramide	NP	P(C18)25:0	Cer(t18:0/25:0)	8e-45	0.83	0.0053	1.4e-43	0.95	0.025
Phytoceramide	NP	P(C18)26:0	Cer(t18:0/26:0)	9.6e-84	0.72	0.0012	1e-81	0.95	0.0091
Phytoceramide	NP	P(C18)27:0	Cer(t18:0/27:0)	1.2e-14	0.66	0.0075	3.8e-14	0.95	0.032
Phytoceramide	NP	P(C18)28:0	Cer(t18:0/28:0)	1.4e-40	0.61	0.0011	1.9e-39	0.95	0.0091
Phytoceramide	NP	P(C18)29:0	Cer(t18:0/29:0)	1.2e-05	0.48	0.063	1.9e-05	0.95	0.14
Phytoceramide	NP	P(C19)24:0	Cer(t19:0/24:0)	4.2e-12	0.84	0.00024	1.1e-11	0.95	0.0032
Phytoceramide	NP	P(C19)25:0	Cer(t19:0/25:0)	6.8e-12	0.71	0.0028	1.8e-11	0.95	0.016
Phytoceramide	NP	P(C19)26:0	Cer(t19:0/26:0)	1e-34	0.73	0.0081	9.2e-34	0.95	0.033
Phytoceramide	NP	P(C20)23:0	Cer(t20:0/23:0)	0.0016	0.47	0.00093	0.0022	0.95	0.0079
Phytoceramide	NP	P(C20)24:0	Cer(t20:0/24:0)	9.7e-49	0.28	9.7e-05	2.6e-47	0.93	0.0016
Phytoceramide	NP	P(C20)25:0	Cer(t20:0/25:0)	4.6e-35	0.73	0.039	4.4e-34	0.95	0.1
Phytoceramide	NP	P(C20)26:0	Cer(t20:0/26:0)	2e-43	0.9	0.00039	3.4e-42	0.96	0.0044
Phytoceramide	NP	P(C20)27:0	Cer(t20:0/27:0)	6.9e-13	0.39	0.015	2e-12	0.95	0.049
Phytoceramide	NP	P(C20)28:0	Cer(t20:0/28:0)	1.2e-33	0.53	8.7e-05	1e-32	0.95	0.0016
Phytoceramide	NP	P(C21)24:0	Cer(t21:0/24:0)	5e-15	0.063	0.49	1.6e-14	0.64	0.7
Phytoceramide	NP	P(C21)25:0	Cer(t21:0/25:0)	4.3e-08	0.41	0.057	9.1e-08	0.95	0.13
Phytoceramide	NP	P(C21)26:0	Cer(t21:0/26:0)	1e-10	0.57	0.41	2.4e-10	0.95	0.62
Phytoceramide	NP	P(C22)22:0	Cer(t22:0/22:0)	0.00016	0.3	1	0.00024	0.93	1
Phytoceramide	NP	P(C22)24:0	Cer(t22:0/24:0)	2.7e-29	0.026	1	1.9e-28	0.64	1
Phytoceramide	NP	P(C22)25:0	Cer(t22:0/25:0)	2.2e-16	0.5	1	7.8e-16	0.95	1
Phytoceramide	NP	P(C22)26:0	Cer(t22:0/26:0)	1.1e-40	0.27	0.24	1.6e-39	0.93	0.4
Phytoceramide	NP	P(C22)28:0	Cer(t22:0/28:0)	1.2e-06	0.047	0.041	2.2e-06	0.64	0.11
Phytoceramide	NP	P(C24)24:0	Cer(t24:0/24:0)	2.7e-12	0.48	0.37	7.4e-12	0.95	0.57
Phytoceramide	NP	P(C24)25:0	Cer(t24:0/25:0)	0.00019	0.32	0.45	0.00029	0.93	0.66
Phytoceramide	NP	P(C24)26:0	Cer(t24:0/26:0)	2.8e-14	0.94	0.48	8.7e-14	0.97	0.68
Ceramide	NS	S(C16)23:0	Cer(d16:1/23:0)	5.7e-32	0.76	1	4.5e-31	0.95	1
Ceramide	NS	S(C16)24:0	Cer(d16:1/24:0)	3.1e-20	0.16	0.12	1.4e-19	0.83	0.22
Ceramide	NS	S(C16)25:0	Cer(d16:1/25:0)	3.8e-08	0.42	0.0013	8.1e-08	0.95	0.0096
Ceramide	NS	S(C16)26:0	Cer(d16:1/26:0)	1.6e-07	0.38	9.6e-07	3.2e-07	0.95	5.9e-05
Ceramide	NS	S(C16)27:0	Cer(d16:1/27:0)	8.4e-10	0.31	0.0018	2e-09	0.93	0.012
Ceramide	NS	S(C16)28:0	Cer(d16:1/28:0)	3.8e-14	0.53	4.2e-05	1.2e-13	0.95	0.00079
Ceramide	NS	S(C17)24:0	Cer(d17:1/24:0)	1.9e-42	0.52	0.5	2.9e-41	0.95	0.71
Ceramide	NS	S(C17)25:0	Cer(d17:1/25:0)	1.6e-24	0.95	0.058	8.6e-24	0.97	0.13
Ceramide	NS	S(C17)26:0	Cer(d17:1/26:0)	1.2e-23	0.64	0.017	6.3e-23	0.95	0.055
Ceramide	NS	S(C17)27:0	Cer(d17:1/27:0)	9.2e-22	1	0.00046	4.4e-21	1	0.0048
Ceramide	NS	S(C17)28:0	Cer(d17:1/28:0)	7.9e-11	0.86	0.00038	2e-10	0.95	0.0044
Ceramide	NS	S(C18)14:0	Cer(d18:1/14:0)	8.4e-50	0.25	1.1e-06	2.5e-48	0.92	5.9e-05
Ceramide	NS	S(C18)16:0	Cer(d18:1/16:0)	5.5e-29	0.31	0.46	3.8e-28	0.93	0.66
Ceramide	NS	S(C18)22:0	Cer(d18:1/22:0)	2.7e-45	0.39	0.64	6.3e-44	0.95	0.85
Ceramide	NS	S(C18)23:0	Cer(d18:1/23:0)	1.4e-28	0.77	1	9.2e-28	0.95	1
Ceramide	NS	S(C18)24:0	Cer(d18:1/24:0)	1.4e-45	0.71	0.00042	3.4e-44	0.95	0.0045
Ceramide	NS	S(C18)25:0	Cer(d18:1/25:0)	1.5e-36	0.85	0.63	1.6e-35	0.95	0.84
Ceramide	NS	S(C18)26:0	Cer(d18:1/26:0)	5.9e-37	0.8	0.017	6.4e-36	0.95	0.055
Ceramide	NS	S(C18)27:0	Cer(d18:1/27:0)	1.9e-06	0.57	0.19	3.3e-06	0.95	0.32
Ceramide	NS	S(C18)28:0	Cer(d18:1/28:0)	1.8e-20	0.89	0.00019	8e-20	0.96	0.0029
Ceramide	NS	S(C18)29:0	Cer(d18:1/29:0)	0.00064	0.53	0.48	0.0009	0.95	0.69
Ceramide	NS	S(C18)30:0	Cer(d18:1/30:0)	0.007	0.81	0.52	0.009	0.95	0.72
Ceramide	NS	S(C19)24:0	Cer(d19:1/24:0)	1.4e-21	0.5	0.45	6.5e-21	0.95	0.66
Ceramide	NS	S(C19)25:0	Cer(d19:1/25:0)	1.4e-25	0.18	1	8.4e-25	0.84	1
Ceramide	NS	S(C19)26:0	Cer(d19:1/26:0)	0.004	0.95	1	0.0053	0.97	1
Ceramide	NS	S(C19)27:0	Cer(d19:1/27:0)	1.9e-11	0.3	0.81	5e-11	0.93	0.98
Ceramide	NS	S(C19)28:0	Cer(d19:1/28:0)	0.0032	0.78	0.82	0.0043	0.95	0.98
Ceramide	NS	S(C20)22:0	Cer(d20:1/22:0)	0.018	0.6	1.8e-05	0.023	0.95	0.0005
Ceramide	NS	S(C20)24:0	Cer(d20:1/24:0)	6.4e-08	0.15	0.0012	1.3e-07	0.79	0.0093
Ceramide	NS	S(C20)25:0	Cer(d20:1/25:0)	9.3e-05	0.7	0.001	0.00014	0.95	0.0084
Ceramide	NS	S(C20)26:0	Cer(d20:1/26:0)	3e-31	0.15	0.0081	2.3e-30	0.79	0.033
Ceramide	NS	S(C20)27:0	Cer(d20:1/27:0)	0.00032	0.11	1	0.00047	0.75	1
Ceramide	NS	S(C20)28:0	Cer(d20:1/28:0)	3.2e-13	0.29	0.22	9.3e-13	0.93	0.37
Ceramide	NS	S(C20)29:0	Cer(d20:1/29:0)	0.4	0.52	0.81	0.42	0.95	0.98
Ceramide	NS	S(C20)30:0	Cer(d20:1/30:0)	0.0013	0.71	0.38	0.0017	0.95	0.58
Ceramide	NS	S(C20)32:0	Cer(d20:1/32:0)	0.41	0.7	0.69	0.43	0.95	0.88
Ceramide	NS	S(C21)24:0	Cer(d21:1/24:0)	7.1e-06	0.0082	0.043	1.2e-05	0.38	0.11
Ceramide	NS	S(C21)25:0	Cer(d21:1/25:0)	0.00046	0.21	0.38	0.00066	0.87	0.58
Ceramide	NS	S(C21)26:0	Cer(d21:1/26:0)	0.078	0.62	0.056	0.09	0.95	0.13
Ceramide	NS	S(C21)27:0	Cer(d21:1/27:0)	1e-06	0.86	0.64	1.9e-06	0.95	0.85
Ceramide	NS	S(C21)28:0	Cer(d21:1/28:0)	0.24	0.76	0.25	0.26	0.95	0.41
Ceramide	NS	S(C21)29:0	Cer(d21:1/29:0)	0.0076	0.98	0.33	0.0097	1	0.52
Ceramide	NS	S(C21)30:0	Cer(d21:1/30:0)	0.45	0.69	0.59	0.46	0.95	0.8
Ceramide	NS	S(C21)31:0	Cer(d21:1/31:0)	0.21	0.55	1	0.23	0.95	1
Ceramide	NS	S(C21)32:0	Cer(d21:1/32:0)	0.099	0.93	0.005	0.11	0.97	0.024
Ceramide	NS	S(C22)24:0	Cer(d22:1/24:0)	0.0012	0.34	2.1e-05	0.0017	0.95	0.0005
Ceramide	NS	S(C22)25:0	Cer(d22:1/25:0)	0.23	0.81	0.13	0.25	0.95	0.24
Ceramide	NS	S(C22)26:0	Cer(d22:1/26:0)	7.5e-08	0.29	0.0083	1.5e-07	0.93	0.033
Ceramide	NS	S(C22)27:0	Cer(d22:1/27:0)	0.00042	0.14	0.02	0.00061	0.79	0.061
Ceramide	NS	S(C22)28:0	Cer(d22:1/28:0)	1.4e-09	0.68	8.2e-06	3.2e-09	0.95	0.00028
Ceramide	NS	S(C22)29:0	Cer(d22:1/29:0)	0.32	0.45	0.077	0.34	0.95	0.16
Ceramide	NS	S(C22)30:0	Cer(d22:1/30:0)	0.00029	0.74	0.0038	0.00043	0.95	0.02
Ceramide	NS	S(C22)31:0	Cer(d22:1/31:0)	0.22	0.79	0.99	0.24	0.95	1
Ceramide	NS	S(C22)32:0	Cer(d22:1/32:0)	1.6e-07	0.86	0.0069	3.1e-07	0.95	0.031
Ceramide	NS	S(C24)24:0	Cer(d24:1/24:0)	0.15	0.52	0.071	0.16	0.95	0.15
Ceramide	NS	S(C24)25:0	Cer(d24:1/25:0)	0.013	0.25	0.16	0.016	0.92	0.28
Ceramide	NS	S(C24)26:0	Cer(d24:1/26:0)	0.0051	0.67	0.0032	0.0066	0.95	0.017
Ceramide	NS	S(C24)28:0	Cer(d24:1/28:0)	7e-06	0.64	0.13	1.2e-05	0.95	0.24
Ceramide	NS	S(C26)24:0	Cer(d26:1/24:0)	2.8e-08	0.54	0.0018	6e-08	0.95	0.012
Ceramide	NS	S(C26)25:0	Cer(d26:1/25:0)	0.02	0.87	0.12	0.024	0.95	0.22
Ceramide	NS	S(C26)26:0	Cer(d26:1/26:0)	0.00022	0.99	0.0086	0.00032	1	0.034
