# Supplementary material for: Biogeographic and disease-specific alterations in epidermal lipid composition and single-cell analysis of acral keratinocytes
Source: JCI Insight. 2022 Aug 22;7(16):e159762. doi: 10.1172/jci.insight.159762 (PMC9462509; doi:10.1172/jci.insight.159762)
Supplement: Supplemental table 3 [file jciinsight-7-159762-s284.xlsx]

## Sheet: Table_S3
Table S3. RNA-seq analysis of lipid associated metabolic genes in palm versus trunk skin.
Gene	Fold change	P-value	FDR
ACACA	1.28244	0.00216735	0.00473394
ACACB	0.741942	0.00740311	0.0142897
ACER1	1.65033	9.08e-09	5.8e-08
ACER2	0.597075	0.000138211	0.000382383
ACER3	0.831339	0.0348649	0.0615699
ACSBG1	0.106725	5.34e-17	1.25e-15
ACSBG2	0.54692	0.374683	0.478442
ACSF2	0.767196	3.51e-05	0.000111903
ACSF3	0.902803	0.199455	0.300996
ACSL1	1.11043	0.345396	0.455046
ACSL3	1.11573	0.21365	0.31666
ACSL4	1.02452	0.72577	0.848435
ACSL5	0.433455	6.03e-17	1.25e-15
ACSL6	0.235264	0.000161678	0.000419354
ASAH1	0.70876	8.19e-07	4e-06
CBR1	1.79225	2.17e-12	2.25e-11
CBR3	1.73095	4.2e-15	4.98e-14
CBR4	0.952772	0.565123	0.679786
CERK	1.23982	0.000129914	0.000371824
CERS1	1.10437	0.832493	0.897363
CERS2	0.780821	0.000459229	0.00108903
CERS3	1.45585	9.87e-05	0.000292504
CERS4	1.744	8.01e-10	6.3e-09
CERS5	0.940699	0.305487	0.415663
CERS6	0.705576	3.38e-05	0.000111903
DEGS1	1.01196	0.861224	0.90483
DEGS2	1.71503	8.71e-06	3.29e-05
ELOVL1	1.02034	0.845564	0.899767
ELOVL2	1.31996	0.24913	0.356514
ELOVL3	0.0278438	7.7e-20	3.2e-18
ELOVL4	1.44986	0.00287143	0.006111
ELOVL5	0.460617	1.03e-05	3.71e-05
ELOVL6	1.55132	8.54e-06	3.29e-05
ELOVL7	1.79858	4.39e-20	3.2e-18
FA2H	0.709988	0.146796	0.229835
FADS1	0.235106	4.27e-06	1.87e-05
FADS2	0.0704272	8.35e-10	6.3e-09
FADS3	0.845564	0.254341	0.357801
FASN	0.503333	0.00485355	0.00959154
GBA	1.01732	0.823824	0.897363
GBA2	0.878475	0.0713754	0.11616
HMGCR	1.49403	0.000641715	0.00147951
HSD17B1	1.01607	0.92294	0.934195
HSD17B10	2.03288	5.79e-16	8.01e-15
HSD17B11	0.719725	0.000148694	0.000398115
HSD17B12	1.06066	0.373586	0.478442
HSD17B13	0.398775	7.27e-06	3.02e-05
HSD17B14	0.482938	9.87e-07	4.55e-06
HSD17B2	0.750858	0.524501	0.6402
HSD17B3	1.26922	0.909019	0.931464
HSD17B4	1.0732	0.302016	0.415663
HSD17B6	0.341181	7.32e-09	5.06e-08
HSD17B7	0.777423	0.00414114	0.00838329
HSD17B8	1.01151	0.874582	0.907379
KDSR	0.987099	0.803755	0.895675
MCAT	1.23558	0.0368989	0.0638044
MECR	1.01975	0.761686	0.878055
OLAH	0.0473854	2.19e-08	1.3e-07
OXSM	1.12977	0.149531	0.229835
PPT1	0.988274	0.800791	0.895675
PPT2	1.20293	0.0305772	0.055172
SCD	1.00307	0.990488	0.990488
SDR9C7	2.02044	2.59e-12	2.39e-11
SGMS1	1.23818	0.000303589	0.000763573
SGPP1	0.946951	0.491788	0.60923
SGPP2	1.06496	0.602603	0.714515
SLC27A1	0.752749	0.000342905	0.000837091
SLC27A2	0.123901	1.44e-16	2.39e-15
SLC27A3	0.799387	0.00158537	0.00355637
SLC27A4	1.45776	3.31e-05	0.000111903
SLC27A5	0.901763	0.392901	0.494103
SLC27A6	0.383733	5.07e-05	0.000155985
SMPD1	1.13243	0.0534678	0.0887565
SMPD2	1.65301	3.61e-07	2e-06
SMPD3	0.735024	0.105728	0.168758
SMPD4	1.06509	0.313377	0.419521
SPHK1	1.10489	0.233394	0.339855
SPTLC1	1.10335	0.0424999	0.0719896
SPTLC2	1.37125	7.51e-07	3.9e-06
SPTLC3	1.02054	0.809345	0.895675
TECR	1.25717	0.0030151	0.00625633
TECRL	0.106284	0.0250517	0.0462065
UGCG	1.19999	0.010536	0.0198747
*Fold change and statistical significance were estimated with the Deseq2 R package.
