# Supplementary material for: Biogeographic and disease-specific alterations in epidermal lipid composition and single-cell analysis of acral keratinocytes
Source: JCI Insight. 2022 Aug 22;7(16):e159762. doi: 10.1172/jci.insight.159762 (PMC9462509; doi:10.1172/jci.insight.159762)
Supplement: Supplemental table 4 [file jciinsight-7-159762-s285.xlsx]

## Sheet: Table_S4
Table S4. Targeted quantification of epidermal lipids in psoriasis, atopic dermatitis, and other skin diseases.
Metabolite Information			Sample Data
CLASS	SUBCLASS	Old Name	Common Name	Unit	DSN-20 Healthy control	DS-93 Tinea	DS-92 Psoriasis	DS-84 Psoriasis	DS-84 Psoriasis Control Site	DS-66 Psoriasis	DS-82 Psoriasis	DSN-32 Healthy control	DS-80 Psoriasis	DS-80 Psoriasis Control Site	DS-72 Psoriasis	DS-61 Psoriasis	DS-29 Psoriasis	DS-29 Psoriasis Control Site	DSN-27 Healthy control	DS-34 Psoriasis	DS-34 Psoriasis Control Site	DS-47 Psoriasis	DS-47 Psoriasis Control Site	DS-43 Psoriasis	DS-41 Psoriasis	DSN-36 Healthy Control	DS-94 Psoriasis	DS-62 AK	DS-62 SK	DS-52 AK	DS-52 SK	DS-58 AK	DS-69 SK	DSN-39 Healthy Control	DS-23 Atopic Derm	DS-23 Atopic Derm Control Site	DS-28 Atopic Derm	DS-28 Atopic Derm Control Site	DS-91 Atopic Derm	DS-91 Atopic Derm Control Site	DS-37 Atopic Derm	DSN-42 Healthy Control	DSN-29 Healthy Control	DS-89 Tinea	DS-88 Psoriasis	DS-88 Psoriasis Control Site	DS-85 Psoriasis	DS-65 Psoriasis	DSN-21 Healthy control
Dihydroceramide	ADS	DS(C18)a18:0	Cer(d18:0/18:0(2OH))	pmole/tape	0.1769	0.3345	1.1442	0.6452	0.2068	0.4753	0.154	0.2737	1.4787	0.3846	0.2922	1.6371	1.9803	0.4533	0.1408	1.2674	0.2931	2.7549	0.3204	0.4022	0.6997	0.2993	1.197	0.6936	0.4638	0.2341	2.0332	0.6856	0.2403	0.5756	0.4102	0.3037	0.257	0.2042	2.438	0.6821	0.4154	6.1171	0.4383	1.6107	1.4875	0.4339	1.6371	1.6459	0.4806
Dihydroceramide	ADS	DS(C18)a24:0	Cer(d18:0/24:0(2OH))	pmole/tape	0.2271	0.8177	2.7637	2.482	0.1232	1.1178	0.0383	0.3573	1.6371	0.1452	0.7182	4.3744	0.7208	0.1241	0.1215	2.8869	0.3213	9.4176	0.264	0.58	1.7691	0.264	2.9133	0.6997	0.4973	0.5026	0.2429	0.7464	0.3987	0.2957	0.9418	0.2244	0.2728	0.1567	0.7358	0.2165	0.2558	0.1725	0.3503	0.4093	4.1983	0.3045	4.8496	5.8266	0.1813
Dihydroceramide	ADS	DS(C18)a25:0	Cer(d18:0/25:0(2OH))	pmole/tape	0.1531	0.0829	0.3908	0.4682	0.032	0.3116	0.0273	0.2016	0.1021	0.0277	0.1848	0.7235	0.1426	0.051	0.0534	0.4788	0.032	2.0596	0.1091	0.1523	0.3424	0.0381	0.6698	0.0372	0.2121	0.0951	0.0657	0.1611	0.191	0.1496	0.1047	0.0758	0.0793	0.0083	0.1901	0.0587	0.0341	0.11	0.1672	0.1144	0.815	0.0915	0.8978	1.4523	0.0452
Dihydroceramide	ADS	DS(C18)a26:0	Cer(d18:0/26:0(2OH))	pmole/tape	0.0915	0.3345	1.2762	1.1354	0.1232	0.5721	0.0415	0.1584	0.521	0.0761	0.1575	1.2586	0.2174	0.0643	0.0375	0.977	0.0746	2.7637	0.0907	0.147	0.6531	0.0535	0.8652	0.213	0.1716	0.088	0.0859	0.1892	0.2042	0.2482	0.2218	0.0562	0.0486	0.0226	0.1822	0.0172	0.149	0.1118	0.1628	0.1514	1.3818	0.1461	1.3202	2.2004	0.1329
Dihydroceramide	ADS	DS(C20)a24:0	Cer(d20:0/24:0(2OH))	pmole/tape	0.2121	0.7666	0.7376	0.6487	0.2165	0.3397	0.1259	0.2033	0.6469	0.1285	0.1584	0.5387	0.5563	0.1804	0.0711	0.8018	0.3512	2.6229	0.4198	0.6892	1.3026	0.3098	0.7358	0.5844	0.8599	0.3749	0.2464	0.8247	0.4471	0.4594	0.6936	0.382	0.2139	0.1646	0.2843	0.2306	0.2312	0.2535	0.3169	0.4656	0.9418	0.3292	2.5172	1.5227	0.2702
Dihydroceramide	ADS	DS(C20)a25:0	Cer(d20:0/25:0(2OH))	pmole/tape	0.0635	0.1047	0.1919	0.1303	0.0833	0.0466	0.0224	0.0745	0.0933	0.0307	0.0485	0.1813	0.2262	0.0968	0.0168	0.1347	0.0552	0.668	0.0735	0.0727	0.1487	0.0823	0.0968	0.2104	0.1707	0.0782	0.0658	0.0995	0.0525	0.1056	0.1426	0.1171	0.0351	0.0364	0.0859	0.0312	0.0215	0.0325	0.0793	0.0709	0.1743	0.0915	0.3961	0.2887	0.0968
Dihydroceramide	ADS	DS(C20)a26:0	Cer(d20:0/26:0(2OH))	pmole/tape	0.0341	0.1083	0.4137	0.2878	0.0311	0.0876	0.0048	0.0264	0.1699	0.0388	0.0977	0.1804	0.2412	0.0525	0.0593	0.206	0.0673	0.6531	0.0417	0.1417	0.3239	0.0364	0.1593	0.1171	0.191	0.0743	0.0643	0.1796	0.176	0.1197	0.0804	0.0621	0.049	0.0443	0.0924	0.04	0.0784	0.1382	0.0714	0.2024	0.242	0.0856	0.4005	0.6742	0.0217
Dihydroceramide	ADS	TOTAL_ADS	TOTAL_ADS	pmole/tape	0.9584	2.5491	6.918	5.7976	0.8162	2.9506	0.4142	1.2953	4.649	0.8317	1.6574	8.8939	4.0848	1.0226	0.5005	6.7525	1.1947	20.9397	1.3193	2.1851	5.2395	1.0835	6.6372	2.5553	2.5665	1.4471	2.8043	2.886	1.7099	1.9539	2.595	1.2211	0.9558	0.637	4.0087	1.2762	1.1855	6.9355	1.5862	3.0246	9.2407	1.4824	12.0185	13.6107	1.2287
6-hydroxy ceramide	AH	H(C16)a24:0	Cer(t16:1(6OH)/24:0(2OH))	pmole/tape	1.2586	0.3485	0.5395	2.0332	0.5677	0.4198	0.1303	1.4346	0.4621	0.5052	0.3301	0.6452	0.0796	0.041	1.373	2.1652	0.9418	2.2356	1.3466	0.7983	0.5501	0.9242	0.8978	0.9946	2.3324	0.8124	0.595	0.764	0.874	2.4996	0.1778	0.1919	0.3221	0.4506	0.2905	0.4498	0.092	1.7955	1.8923	0.8335	0.1787	0.6187	1.021	1.4963	2.2972
6-hydroxy ceramide	AH	H(C16)a25:0	Cer(t16:1(6OH)/25:0(2OH))	pmole/tape	0.521	0.0821	0.1479	0.8247	0.3169	0.1523	0.0297	0.749	0.191	0.1628	0.0772	0.1531	0.0274	0.0218	0.4506	0.8238	0.367	1.2058	0.6038	0.3776	0.1399	0.4559	0.2332	0.4251	1.1618	0.4929	0.3213	0.3969	0.5202	1.3818	0.0598	0.1232	0.1452	0.1831	0.1091	0.1928	0.0407	0.8273	0.8749	0.3547	0.0254	0.2552	0.316	0.5202	0.8687
6-hydroxy ceramide	AH	H(C16)a26:0	Cer(t16:1(6OH)/26:0(2OH))	pmole/tape	0.1039	0.0532	0.7789	0.6953	0.1012	0.4269	0.0506	0.2843	0.3318	0.0707	0.3301	0.8581	0.1118	0.0125	0.1611	1.1706	0.2016	1.2234	0.4542	0.3512	0.639	0.1769	0.6179	0.5448	0.6566	0.2966	0.4181	0.4885	0.1602	0.4383	0.1153	0.2843	0.0748	0.0837	0.3019	0.11	0.0315	0.2077	0.3538	0.2632	0.1056	0.0615	0.8388	1.4611	0.3978
6-hydroxy ceramide	AH	H(C16)a27:0	Cer(t16:1(6OH)/27:0(2OH))	pmole/tape	0.1593	0.1012	0.3037	0.5439	0.1039	0.1707	0.0425	0.1752	0.1223	0.028	0.125	0.2192	0.0637	0.0244	0.1188	0.6143	0.1655	0.8978	0.2104	0.1954	0.176	0.1303	0.2526	0.2623	0.3265	0.1892	0.1602	0.2588	0.1039	0.2491	0.0639	0.0615	0.0624	0.0679	0.0673	0.0657	0.0216	0.1567	0.228	0.1593	0.1153	0.1285	0.3301	0.4894	0.1619
6-hydroxy ceramide	AH	H(C16)a28:0	Cer(t16:1(6OH)/28:0(2OH))	pmole/tape	0.3846	0.2438	1.1002	2.1036	0.1989	0.6152	0.0977	0.2834	0.5659	0.2068	0.3837	0.9066	0.11	0.0336	0.1954	2.1828	0.3292	3.8023	0.3846	0.5844	0.5184	0.2913	0.8317	0.7006	0.9594	0.4242	0.3714	0.4137	0.2376	0.5061	0.272	0.147	0.1179	0.1118	0.2306	0.1223	0.1051	0.36	0.5149	0.4753	0.426	0.3653	1.3378	2.042	0.3802
6-hydroxy ceramide	AH	H(C17)a24:0	Cer(t17:1(6OH)/24:0(2OH))	pmole/tape	3.2302	1.8307	5.8794	12.3221	2.4908	3.239	0.6971	3.6174	3.7759	1.5227	2.35	5.1401	0.7842	0.2552	2.3148	12.4982	2.9221	19.0993	5.8178	5.1665	2.6845	2.7197	5.2017	6.2667	8.6519	4.1455	3.2478	5.9322	2.394	5.3425	1.2146	1.2674	1.6811	1.7427	1.0738	2.482	0.6126	3.0893	4.4448	3.8903	1.4346	2.6052	9.6817	10.6498	5.501
6-hydroxy ceramide	AH	H(C17)a25:0	Cer(t17:1(6OH)/25:0(2OH))	pmole/tape	1.021	0.4506	1.2938	3.6262	0.7939	0.7059	0.1655	1.3026	0.8194	0.5642	0.5686	0.668	0.1901	0.0852	0.5783	3.0805	1.0122	5.1225	1.8571	1.4963	0.5307	0.8036	1.0034	1.9979	2.7461	1.4082	1.4346	1.8483	0.9858	1.8219	0.2737	0.3785	0.4647	0.4876	0.2438	0.7763	0.1479	1.0122	1.5667	1.3378	0.36	0.8001	2.1652	2.3588	1.4611
6-hydroxy ceramide	AH	H(C17)a26:0	Cer(t17:1(6OH)/26:0(2OH))	pmole/tape	2.9837	1.3114	4.1719	10.6498	2.2884	2.35	0.5413	3.9167	2.526	1.065	1.7427	2.7901	0.5263	0.1452	1.8043	9.8577	3.0893	15.2266	5.1137	4.0839	1.9715	2.4556	2.7901	6.1347	7.3669	3.9871	3.7054	4.5152	3.2654	6.4427	1.0914	1.2058	1.0034	1.1002	0.8617	1.3466	0.3896	2.8341	4.7088	3.6614	1.2146	2.1212	7.182	6.9796	4.7792
6-hydroxy ceramide	AH	H(C17)a27:0	Cer(t17:1(6OH)/27:0(2OH))	pmole/tape	0.1382	0.1188	0.2596	0.5677	0.1135	0.1725	0.0488	0.1945	0.1804	0.1021	0.1347	0.1153	0.0933	0.0294	0.0898	0.5976	0.1787	0.9946	0.2192	0.2165	0.1443	0.1443	0.1769	0.3081	0.4049	0.2112	0.2042	0.3327	0.1364	0.2447	0.0898	0.1021	0.0544	0.0634	0.0462	0.1118	0.0599	0.1382	0.279	0.2376	0.0813	0.1408	0.6108	0.316	0.2165
6-hydroxy ceramide	AH	H(C17)a29:0	Cer(t17:1(6OH)/29:0(2OH))	pmole/tape	0.0411	0.029	0.1039	0.1329	0.0114	0.0321	0.0124	0.1039	0.0527	0.0621	0.0248	0.0126	0.007	0.0038	0.0085	0.1223	0.035	0.2288	0.0259	0.049	0.0639	0.0496	0.0265	0.0528	0.1047	0.0462	0.0279	0.0567	0.0475	0.0732	0.0184	0.0192	0.025	0.0202	0.0279	0.04	0.0064	0.0803	0.1752	0.0476	0.0334	0.0354	0.1866	0.0473	0.0701
6-hydroxy ceramide	AH	H(C18)a20:0	Cer(t18:1(6OH)/20:0(2OH))	pmole/tape	0.1276	0.4418	4.2863	4.0487	0.1232	3.4062	0.3063	0.0641	2.0067	0.125	2.0508	4.568	0.9418	0.1285	0.0594	5.721	0.3538	9.6817	0.1857	1.3906	2.4908	0.0707	3.0277	1.0034	0.4744	0.2764	0.1276	1.1442	0.1188	0.0867	0.5783	0.1707	0.1663	0.0959	1.2058	0.2799	0.7757	0.0864	0.0305	0.4251	1.3994	0.3353	3.4678	6.2843	0.1866
6-hydroxy ceramide	AH	H(C18)a22:0	Cer(t18:1(6OH)/22:0(2OH))	pmole/tape	0.1998	0.9506	9.5056	12.0581	0.1743	7.0324	0.5932	0.1056	5.2017	0.2843	4.6296	12.3221	1.4258	0.2949	0.1584	15.0506	0.764	25.3484	0.5897	2.6317	5.3953	0.1637	8.8895	2.2972	0.9946	0.6011	0.4691	2.5436	0.2764	0.1989	1.6019	0.3459	0.3116	0.2227	2.9045	0.6883	1.2087	0.1443	0.2315	1.021	3.1509	0.8625	10.9139	17.7791	0.4146
6-hydroxy ceramide	AH	H(C18)a24:0	Cer(t18:1(6OH)/24:0(2OH))	pmole/tape	6.7244	7.9038	56.4177	86.695	6.6187	36.7904	3.3006	7.4901	27.8128	5.2369	19.5394	58.9702	5.4481	1.2938	5.5098	91.5358	10.3858	164.588	17.515	25.5244	25.4364	8.6167	53.2492	24.7323	26.0525	11.618	10.2978	18.1311	5.0873	11.2659	10.4738	5.7914	4.2863	4.1279	13.2023	7.851	3.5675	8.8015	14.4345	16.4588	17.427	13.2023	77.1013	97.6969	13.2023
6-hydroxy ceramide	AH	H(C18)a25:0	Cer(t18:1(6OH)/25:0(2OH))	pmole/tape	3.6878	2.5436	16.5469	30.9814	2.9749	8.9776	1.417	4.2247	7.2789	2.0684	5.1313	10.2978	2.1212	0.6584	1.9891	30.7173	4.656	59.6743	7.138	9.7697	6.2227	3.9431	13.4663	10.3858	11.53	5.9938	5.3689	7.8157	3.0013	6.4515	3.3182	2.2444	1.6811	1.5931	3.0893	3.3446	1.0081	3.8815	6.3547	7.1028	4.6648	4.1983	25.7004	24.5562	5.3777
6-hydroxy ceramide	AH	H(C18)a26:0	Cer(t18:1(6OH)/26:0(2OH))	pmole/tape	9.5937	8.6079	38.4626	72.9646	8.0974	24.1162	2.9485	10.3858	21.8278	5.8442	12.6742	31.8615	3.8551	1.1618	5.7738	79.3897	12.1461	136.424	14.0824	20.6836	20.0675	9.5937	30.2772	26.0525	28.6049	12.7622	10.8259	15.5787	8.159	16.9869	10.0337	5.985	3.7406	3.4678	8.8895	5.4569	3.2038	11.9701	18.1311	16.5469	15.4027	10.7379	58.9702	72.1725	15.1386
6-hydroxy ceramide	AH	H(C18)a27:0	Cer(t18:1(6OH)/27:0(2OH))	pmole/tape	0.5756	0.5052	2.1212	5.2545	0.4814	1.6987	0.3512	0.4542	1.2938	0.3283	1.065	1.8043	0.3063	0.1364	0.3345	4.92	0.874	9.6817	0.9154	1.3642	0.8212	0.507	1.6283	2.1916	1.6899	0.8978	0.8309	1.7075	0.4542	0.874	0.617	0.4498	0.3177	0.2869	0.4797	0.4462	0.1784	0.4832	0.9066	1.2762	1.1178	0.712	3.6526	4.2159	0.6011
6-hydroxy ceramide	AH	H(C18)a28:0	Cer(t18:1(6OH)/28:0(2OH))	pmole/tape	0.4718	0.5078	3.2654	8.9776	0.3758	4.612	0.367	0.4102	1.9891	0.2702	2.0596	6.1259	0.5879	0.1408	0.2068	7.3053	0.6557	16.9869	0.6091	0.977	1.2234	0.3864	2.9573	1.4346	0.9946	0.5008	0.5299	1.0122	0.3195	0.3644	0.4542	0.257	0.2887	0.169	0.7684	0.1945	0.6126	0.3468	0.5853	0.837	3.6262	0.6196	3.9343	12.2341	0.382
6-hydroxy ceramide	AH	H(C19)a24:0	Cer(t19:1(6OH)/24:0(2OH))	pmole/tape	0.7904	0.7226	2.6757	3.8375	0.6601	1.2762	0.272	0.9506	1.7163	0.7384	0.8185	1.109	0.683	0.2412	0.5431	4.9905	1.2322	9.6817	1.3994	1.5315	1.2586	0.9946	2.0948	2.4292	2.526	1.0562	1.2586	2.1124	0.727	1.3026	0.9154	0.6636	0.5114	0.4418	0.6645	1.109	0.2863	0.977	1.8835	1.3378	0.8414	0.9946	5.589	3.4678	1.6459
6-hydroxy ceramide	AH	H(C19)a25:0	Cer(t19:1(6OH)/25:0(2OH))	pmole/tape	0.4577	0.3019	1.0298	1.8747	0.4163	0.5651	0.1646	0.5175	0.4894	0.2905	0.3908	0.2676	0.4022	0.1707	0.2473	1.8043	0.5483	3.9343	0.4498	0.8309	0.3855	0.5598	0.6408	1.1266	1.2762	0.7024	0.6874	1.0122	0.3873	0.8661	0.4198	0.3397	0.2949	0.2447	0.242	0.6636	0.1123	0.4674	0.8978	0.6143	0.3679	0.4348	2.086	1.1706	0.6011
6-hydroxy ceramide	AH	H(C19)a26:0	Cer(t19:1(6OH)/26:0(2OH))	pmole/tape	1.285	0.7508	2.1476	3.0189	0.8978	0.977	0.2966	1.7603	1.4875	0.852	0.7525	0.705	0.6724	0.294	0.6804	3.635	1.4434	8.4583	1.285	1.3554	1.0562	1.3026	1.2058	2.4204	2.8781	1.3818	1.1618	1.6723	0.8758	2.6052	1.2146	0.6584	0.4955	0.4128	0.3855	0.7103	0.2899	1.3466	2.4996	1.5579	0.7974	0.8344	3.9079	2.6757	1.6195
6-hydroxy ceramide	AH	H(C20)a24:0	Cer(t20:1(6OH)/24:0(2OH))	pmole/tape	3.3622	1.8747	6.0026	5.5802	2.1652	2.8077	0.6319	4.0839	5.3513	2.0508	1.3378	1.9803	0.7622	0.213	2.3324	8.7663	2.8077	15.6667	3.0541	3.7054	3.2654	3.6526	3.6262	4.3039	7.2877	2.6052	2.3148	2.5876	2.2972	5.4305	2.2268	1.8571	1.021	1.0738	1.3378	1.7251	0.8039	3.6174	7.3405	3.415	1.7867	3.1509	13.9944	4.9024	4.436
6-hydroxy ceramide	AH	H(C20)a25:0	Cer(t20:1(6OH)/25:0(2OH))	pmole/tape	1.1706	0.5096	1.7339	1.8923	0.7296	0.8001	0.2262	1.5843	1.2234	0.6953	0.426	0.4013	0.3688	0.1479	0.6821	2.2796	0.9682	5.9674	1.0738	1.2586	0.7895	1.109	0.7649	1.6811	2.306	0.977	0.933	1.1178	0.8036	1.9011	0.8414	0.6108	0.4278	0.4146	0.367	0.7657	0.2711	1.109	2.394	1.2586	0.5747	0.9858	3.8991	1.2498	1.4434
6-hydroxy ceramide	AH	H(C20)a26:0	Cer(t20:1(6OH)/26:0(2OH))	pmole/tape	5.1401	2.218	5.4129	4.7352	2.6757	2.1036	0.9242	5.5626	4.7704	2.7021	1.2586	1.3466	0.8423	0.2165	1.8219	7.4813	3.3182	13.9064	3.4062	4.0047	3.1421	4.6208	2.1564	4.6384	7.939	2.4644	2.1828	2.9133	3.4414	7.3933	2.35	2.2356	1.1706	1.0122	1.1002	1.5139	0.9646	4.3568	7.939	3.4502	2.3148	3.4414	10.5618	3.9519	5.2017
6-hydroxy ceramide	AH	H(C20)a28:0	Cer(t20:1(6OH)/28:0(2OH))	pmole/tape	0.9242	0.3881	1.1266	1.0738	0.4146	0.6416	0.2368	0.8388	0.8529	0.5043	0.3433	0.2834	0.3283	0.1021	0.2931	1.417	0.5008	2.6845	0.4674	0.6575	0.477	0.5659	0.3714	0.7622	0.9418	0.3292	0.2429	0.5105	0.3309	0.6892	0.3503	0.2896	0.3089	0.198	0.235	0.2033	0.2664	0.6267	0.9066	0.5791	0.727	0.4471	1.6547	1.1882	0.6672
6-hydroxy ceramide	AH	H(C21)a24:0	Cer(t21:1(6OH)/24:0(2OH))	pmole/tape	0.1549	0.0559	0.2315	0.103	0.1039	0.085	0.0258	0.1496	0.084	0.0915	0.0535	0.0307	0.0228	0.009	0.1417	0.1637	0.0995	0.5721	0.1311	0.1135	0.0285	0.1681	0.0663	0.1725	0.2385	0.1355	0.132	0.11	0.0764	0.1884	0.0624	0.0661	0.06	0.0474	0.0447	0.1496	0.0415	0.1734	0.3653	0.1628	0.0361	0.1329	0.3345	0.1074	0.3133
6-hydroxy ceramide	AH	H(C21)a25:0	Cer(t21:1(6OH)/25:0(2OH))	pmole/tape	0.1259	0.0268	0.0986	0.0626	0.0516	0.0216	0.0215	0.1223	0.0647	0.0463	0.0485	0.0311	0.0324	0.0119	0.0345	0.103	0.065	0.2544	0.0698	0.0593	0.0374	0.0915	0.0297	0.1188	0.1487	0.0959	0.0635	0.0554	0.068	0.0907	0.0214	0.0349	0.0456	0.0163	0.0126	0.1003	0.0464	0.081	0.1813	0.0305	0.0061	0.1047	0.1223	0.0763	0.0859
6-hydroxy ceramide	AH	H(C21)a26:0	Cer(t21:1(6OH)/26:0(2OH))	pmole/tape	0.3441	0.1294	0.2324	0.176	0.1681	0.0889	0.0543	0.404	0.1611	0.198	0.0769	0.023	0.0549	0.0239	0.1619	0.2772	0.1549	0.5448	0.176	0.2033	0.0705	0.2033	0.0656	0.2456	0.4137	0.1875	0.1065	0.1884	0.1602	0.2949	0.103	0.1118	0.1091	0.0942	0.0522	0.1408	0.04	0.2033	0.4559	0.2112	0.0915	0.2016	0.4058	0.1584	0.2843
6-hydroxy ceramide	AH	H(C22)a16:0	Cer(t22:1(6OH)/16:0(2OH))	pmole/tape	0.0103	0.0077	0.047	0.0079	0.0143	0.0245	0.0079	0.1223	0.0162	0.0304	0.0147	0.0172	0.0027	0.005	0.0646	0.023	0.0194	0.0197	0.035	0.0349	0.0075	0.0243	0.0022	0.0129	0.0665	0.0112	0.0096	0.0302	0.0346	0.0541	0.0047	0.0176	0.0168	0.0027	0.01	0.0268	0.005	0.0438	0.1171	0.0195	0.0104	0.0088	0.1091	0.037	0.1083
6-hydroxy ceramide	AH	H(C22)a24:0	Cer(t22:1(6OH)/24:0(2OH))	pmole/tape	0.1294	0.0559	0.0599	0.0542	0.0724	0.0176	0.0094	0.1628	0.1074	0.0793	0.0138	0.0273	0.0193	0.0021	0.1479	0.1188	0.0833	0.1725	0.0767	0.1267	0.0393	0.1399	0.0239	0.1303	0.1989	0.0845	0.0495	0.0753	0.0837	0.1945	0.0257	0.0568	0.0478	0.0338	0.0252	0.0609	0.0317	0.1285	0.3327	0.087	0.0389	0.0959	0.2183	0.036	0.2165
6-hydroxy ceramide	AH	H(C22)a25:0	Cer(t22:1(6OH)/25:0(2OH))	pmole/tape	0.0889	0.0487	0.023	0.0224	0.0272	0.0107	0.0059	0.0986	0.045	0.0345	0.0113	0.0063	0.0136	0.0019	0.0591	0.0446	0.0481	0.0671	0.0413	0.0452	0.0123	0.0651	0.0041	0.0679	0.1223	0.0636	0.0336	0.0582	0.0437	0.1127	0.0143	0.0431	0.0355	0.0187	0.0244	0.0646	0.0185	0.0536	0.1197	0.0693	0.0121	0.0603	0.1153	0.0227	0.1479
6-hydroxy ceramide	AH	H(C22)a26:0	Cer(t22:1(6OH)/26:0(2OH))	pmole/tape	0.3459	0.0924	0.1619	0.0513	0.1311	0.0221	0.0296	0.3177	0.2772	0.2104	0.0306	0.042	0.016	0.0296	0.2253	0.2544	0.2368	0.2544	0.1584	0.2464	0.0615	0.2913	0.0433	0.2632	0.4154	0.1752	0.0768	0.1232	0.2306	0.2834	0.1074	0.0924	0.0942	0.0889	0.0458	0.1039	0.0677	0.2227	0.5818	0.1725	0.0671	0.2596	0.3934	0.1179	0.4621
6-hydroxy ceramide	AH	TOTAL_AH	TOTAL_AH	pmole/tape	45.5517	33.2128	166.168	276.969	34.3603	104.359	14.0064	51.8716	93.0851	26.9706	58.7934	143.729	20.9005	5.9355	28.5617	299.112	50.6034	534.606	68.8927	89.8336	79.7071	45.2215	136.623	104.158	121.811	54.9334	48.1887	75.5067	35.7017	76.635	39.1107	26.1026	19.3825	18.3743	38.3392	31.2966	15.3075	49.6222	81.7271	67.8944	58.4362	48.9528	250.802	280.461	68.6697
Phytoceramide	AP	P(C16)a24:0	Cer(t16:0/24:0(2OH))	pmole/tape	1.021	0.6821	0.6839	0.8978	0.9066	0.3151	0.1355	1.5931	0.8361	0.6425	0.2693	0.3846	0.0723	0.0165	1.1882	1.9451	1.2058	3.2302	1.417	1.3466	0.8027	1.5139	0.5078	1.6811	2.9573	0.5985	0.5052	0.9682	1.2322	3.6438	0.3635	0.2429	0.7886	0.624	0.3353	0.2253	0.135	1.197	2.0684	1.2234	1.2058	0.9946	0.7605	1.6107	1.7779
Phytoceramide	AP	P(C16)a25:0	Cer(t16:0/25:0(2OH))	pmole/tape	0.5774	0.2905	0.2993	0.3952	0.4031	0.0789	0.0615	0.5871	0.2473	0.1646	0.1285	0.0725	0.0795	0.0199	0.4058	0.4938	0.4436	1.0122	0.5096	0.3521	0.228	0.5703	0.198	0.5871	0.933	0.3265	0.2491	0.3353	0.5809	1.2674	0.0768	0.0834	0.2544	0.1743	0.0722	0.0986	0.033	0.3943	0.889	0.4427	0.4858	0.3829	0.3248	0.5175	0.4401
Phytoceramide	AP	P(C16)a26:0	Cer(t16:0/26:0(2OH))	pmole/tape	0.6777	0.7367	0.6249	0.749	0.6742	0.2544	0.1408	0.9066	0.9858	0.3169	0.2816	0.6187	0.0832	0.0265	0.529	2.1212	1.0034	3.2742	1.0738	0.977	0.9154	0.977	0.6927	1.2674	1.6107	0.4427	0.4304	0.8978	1.0738	1.7955	0.2403	0.1901	0.5184	0.2905	0.3556	0.1505	0.1097	0.72	1.1178	1.0914	1.0474	0.5774	0.7244	1.7955	0.764
Phytoceramide	AP	P(C17)a24:0	Cer(t17:0/24:0(2OH))	pmole/tape	3.4238	2.8165	5.501	4.8584	3.6614	1.2322	0.7534	3.327	3.3622	1.417	1.4699	1.9275	0.5932	0.1919	2.57	9.6817	3.5734	18.2191	4.0663	5.8178	4.8144	2.8253	2.6141	5.6594	7.4021	2.3676	1.8659	3.8111	4.9112	7.9126	1.3818	0.9418	2.5524	1.3994	1.4875	1.4787	0.5527	2.9133	4.7264	5.0697	4.568	1.9979	4.568	7.7189	4.3568
Phytoceramide	AP	P(C17)a25:0	Cer(t17:0/25:0(2OH))	pmole/tape	0.9682	0.6944	1.2762	0.9506	0.5897	0.301	0.1699	1.2498	0.5941	0.3397	0.4084	0.3037	0.1584	0.0298	0.4542	2.1124	0.9242	4.2159	1.241	1.0826	0.6504	0.668	0.4295	1.0034	1.8659	0.6187	0.6117	1.0914	1.4611	2.2356	0.1311	0.2086	0.5219	0.3362	0.3195	0.2156	0.1151	0.6548	1.197	1.1706	1.0474	0.5175	0.8555	1.5403	1.1706
Phytoceramide	AP	P(C17)a26:0	Cer(t17:0/26:0(2OH))	pmole/tape	0.9418	0.7288	1.3202	1.329	0.72	0.4665	0.1109	1.2498	1.0738	0.3635	0.3573	0.5633	0.2218	0.0596	0.4779	2.8781	1.0298	4.8408	1.153	1.241	1.1002	0.7437	0.5721	1.9891	1.7691	0.6522	0.4867	1.6371	1.7515	2.5084	0.2271	0.2535	0.4418	0.2808	0.2711	0.2156	0.1948	0.742	1.1266	1.8131	1.4346	0.5554	1.3114	2.9045	1.2938
Phytoceramide	AP	P(C18)a18:0	Cer(t18:0/18:0(2OH))	pmole/tape	0.2315	0.5994	1.5139	0.8071	0.169	0.3309	0.0907	0.2605	1.3994	0.2068	0.4357	0.7737	0.2561	0.0662	0.1778	2.3412	0.3732	2.8429	0.1884	0.8599	1.7339	0.25	0.7569	0.8687	0.9066	0.2913	0.1426	0.8256	0.4682	0.521	0.3626	0.1443	0.3213	0.242	0.5246	0.0889	0.3133	0.2262	0.264	0.3749	1.0034	0.3873	1.1618	1.8747	0.4251
Phytoceramide	AP	P(C18)a20:0	Cer(t18:0/20:0(2OH))	pmole/tape	0.1655	1.241	3.7054	1.9539	0.213	1.109	0.3283	0.1417	2.0243	0.1813	1.2938	1.2234	0.6205	0.1391	0.1637	5.985	0.6865	10.2098	0.3934	2.086	3.635	0.0942	2.2884	2.0155	1.0298	0.3635	0.2376	1.3466	0.3037	0.103	0.933	0.2042	0.2605	0.1716	1.6195	0.3098	0.6889	0.1083	0.1875	0.9682	3.2214	0.3582	3.1773	5.5274	0.4938
Phytoceramide	AP	P(C18)a22:0	Cer(t18:0/22:0(2OH))	pmole/tape	0.2429	1.1706	3.2918	1.4963	0.2588	0.9946	0.3855	0.1012	1.8483	0.2236	1.1178	1.0034	0.3142	0.11	0.2728	6.6099	0.9946	11.354	0.4471	1.8835	2.9309	0.1848	2.0684	1.9803	1.1706	0.4269	0.2288	1.241	0.4533	0.2913	0.7631	0.323	0.2931	0.1716	1.7427	0.2218	0.6783	0.198	0.2632	1.3466	3.3006	0.4172	2.7373	4.2335	0.5686
Phytoceramide	AP	P(C18)a23:0	Cer(t18:0/23:0(2OH))	pmole/tape	0.3714	0.9594	3.3446	2.3412	0.4322	0.7085	0.3116	0.3125	1.4082	0.3045	1.0122	0.8625	0.4128	0.1382	0.3415	5.6858	1.1178	9.5937	0.9242	1.8307	2.2884	0.3512	1.8219	2.2708	1.4787	0.536	0.3732	1.6107	0.6452	0.4436	0.7684	0.3081	0.4445	0.2869	1.2058	0.2526	0.4518	0.2508	0.5131	1.3466	2.7901	0.6073	2.3764	3.8903	0.8036
Phytoceramide	AP	P(C18)a24:0	Cer(t18:0/24:0(2OH))	pmole/tape	2.6493	5.6946	15.8427	8.7487	2.7373	3.1245	1.3026	2.7461	6.2139	1.9979	3.1157	6.1083	1.0122	0.2429	2.4116	19.9795	4.0399	37.9346	5.1577	6.1699	11.0899	2.438	7.2877	6.3987	7.9742	2.6581	1.2938	3.723	3.7759	6.0202	3.1509	1.4082	1.7779	1.0386	4.92	1.0034	1.5373	2.9485	4.2511	6.3283	10.9139	2.9925	11.9701	18.4832	4.3215
Phytoceramide	AP	P(C18)a25:0	Cer(t18:0/25:0(2OH))	pmole/tape	1.5579	1.4787	3.5382	3.1862	1.285	1.0122	0.3961	1.1442	1.9539	0.6319	1.0298	1.4787	0.3776	0.1329	0.6601	5.5362	1.4258	13.6424	1.4346	2.042	2.4468	1.0474	1.9275	2.4204	3.1685	0.8379	0.6619	1.8043	1.8043	2.1564	0.7041	0.4216	0.7455	0.389	1.1706	0.3177	0.5175	0.933	1.5931	2.5348	3.8639	1.3994	2.7373	4.9641	1.197
Phytoceramide	AP	P(C18)a26:0	Cer(t18:0/26:0(2OH))	pmole/tape	1.2674	2.2092	4.3568	4.8056	1.3906	1.4434	0.411	1.2322	3.1862	0.8238	1.241	2.6757	0.6346	0.0873	0.7041	8.7135	1.7427	17.6911	1.7867	2.6229	4.5416	1.2234	2.7109	3.1069	3.679	0.8361	0.7833	3.0541	2.2884	2.6845	0.8802	0.3345	0.6064	0.4524	1.5579	0.2112	0.9764	1.0738	1.5051	2.6229	4.9817	1.3114	4.0663	12.4982	1.6283
Phytoceramide	AP	P(C18)a27:0	Cer(t18:0/27:0(2OH))	pmole/tape	0.1901	0.1919	0.441	0.5299	0.1294	0.2209	0.0503	0.0924	0.2544	0.1223	0.147	0.1047	0.0475	0.0531	0.0738	0.6786	0.1628	1.6107	0.2412	0.22	0.2297	0.1285	0.2192	0.3802	0.2764	0.0863	0.1118	0.3714	0.1831	0.2755	0.0659	0.0536	0.0907	0.0673	0.1417	0.0446	0.0438	0.0851	0.1584	0.2306	0.3371	0.0977	0.3503	0.7437	0.2376
Phytoceramide	AP	P(C18)a28:0	Cer(t18:0/28:0(2OH))	pmole/tape	0.1047	0.1769	0.5413	1.1354	0.0951	0.301	0.0471	0.08	0.4146	0.0709	0.2051	0.5721	0.1382	0.0636	0.0684	1.5139	0.0516	3.1685	0.1056	0.2262	0.5387	0.0707	0.4119	0.2966	0.1285	0.0373	0.0376	0.3635	0.2042	0.1628	0.076	0.0471	0.0683	0.0288	0.3063	0.023	0.2265	0.0557	0.103	0.1575	0.6363	0.1399	0.4401	2.3764	0.191
Phytoceramide	AP	P(C19)a24:0	Cer(t19:0/24:0(2OH))	pmole/tape	0.5149	0.6804	1.3378	0.889	0.5122	0.3248	0.2473	0.4885	1.0474	0.4586	0.5651	0.2755	0.2579	0.1672	0.3758	2.6405	1.0738	4.5504	0.9858	1.1002	1.4787	0.6584	0.6513	2.0155	2.1652	0.536	0.3873	1.3554	0.7693	1.2498	0.4374	0.3274	0.3477	0.2535	0.5818	0.2711	0.1094	0.5527	0.8546	1.2322	0.9682	0.5052	1.7779	1.7691	0.9242
Phytoceramide	AP	P(C19)a25:0	Cer(t19:0/25:0(2OH))	pmole/tape	0.2174	0.1593	0.2042	0.2165	0.1523	0.0813	0.0424	0.1989	0.088	0.0787	0.0378	0.0283	0.1144	0.0382	0.0587	0.485	0.1813	0.977	0.2931	0.2816	0.2068	0.1109	0.0968	0.2332	0.3661	0.1549	0.0814	0.2922	0.1892	0.2922	0.0697	0.0309	0.0502	0.0915	0.073	0.0183	0.0669	0.1153	0.22	0.2843	0.2007	0.147	0.3309	0.2922	0.3081
Phytoceramide	AP	P(C19)a26:0	Cer(t19:0/26:0(2OH))	pmole/tape	0.2552	0.2623	0.5272	0.3213	0.1743	0.1118	0.0898	0.3749	0.3688	0.1065	0.1496	0.1373	0.2156	0.0826	0.0684	0.8802	0.389	1.6635	0.4568	0.6434	0.426	0.2931	0.2403	0.7085	0.6628	0.2315	0.2016	0.8441	0.4762	0.4506	0.1426	0.0907	0.1241	0.1127	0.1215	0.1179	0.1054	0.2007	0.3512	0.47	0.4709	0.2341	0.6408	0.6883	0.2517
Phytoceramide	AP	P(C20)a20:0	Cer(t20:0/20:0(2OH))	pmole/tape	0.1285	0.3142	0.7693	0.2104	0.0986	0.11	0.0942	0.0119	0.3292	0.0878	0.1716	0.0622	0.0942	0.043	0.0614	0.9242	0.1162	1.9451	0.1998	0.6988	0.6275	0.0757	0.2218	0.5651	0.2324	0.1443	0.0727	0.2772	0.2297	0.1619	0.2526	0.11	0.1338	0.0631	0.2825	0.1787	0.1279	0.0798	0.1311	0.2623	0.3679	0.1523	0.6302	0.3925	0.2508
Phytoceramide	AP	P(C20)a22:0	Cer(t20:0/22:0(2OH))	pmole/tape	0.2464	0.3389	0.6856	0.3389	0.1003	0.1452	0.1276	0.0834	0.5976	0.1347	0.1531	0.11	0.0951	0.0369	0.1884	0.9946	0.3081	2.2092	0.2051	0.6742	0.6856	0.1399	0.2966	0.7252	0.5475	0.1848	0.07	0.382	0.235	0.206	0.4392	0.1619	0.0836	0.0898	0.3635	0.0942	0.1155	0.1725	0.3221	0.4806	0.676	0.1593	0.9242	0.6751	0.242
Phytoceramide	AP	P(C20)a23:0	Cer(t20:0/23:0(2OH))	pmole/tape	0.1487	0.198	0.4577	0.2878	0.1655	0.0645	0.1188	0.041	0.3081	0.067	0.2095	0.0853	0.1091	0.0401	0.1461	0.5703	0.2271	1.5579	0.3996	0.5501	0.4823	0.2957	0.1734	0.6786	0.4427	0.1303	0.1047	0.4832	0.1857	0.3116	0.2165	0.1276	0.0834	0.0871	0.2068	0.1118	0.0979	0.0775	0.3063	0.5492	0.4841	0.1461	0.6055	0.4735	0.1628
Phytoceramide	AP	P(C20)a24:0	Cer(t20:0/24:0(2OH))	pmole/tape	1.4611	2.1212	3.371	2.3236	1.3642	0.6971	0.6231	1.1706	3.3182	1.1178	1.2322	0.7957	0.5642	0.3107	1.3642	5.7122	2.2268	12.3221	3.0365	3.7847	4.9553	2.7021	1.7427	3.0013	4.4008	1.1354	0.8696	2.4116	3.195	3.3006	1.4346	1.0914	0.3072	0.5246	1.7691	0.5369	0.9048	1.329	2.2092	2.9573	2.9925	1.7955	5.9674	4.5328	2.8869
Phytoceramide	AP	P(C20)a25:0	Cer(t20:0/25:0(2OH))	pmole/tape	0.7481	0.7147	0.7701	0.6179	0.5941	0.2077	0.213	0.6786	0.8775	0.367	0.3204	0.1778	0.2368	0.1276	0.3582	1.9979	0.7138	3.3446	1.3026	1.1442	1.0386	0.8001	0.4216	1.3114	1.6899	0.3547	0.3477	1.109	1.2938	1.2146	0.3301	0.3125	0.191	0.2403	0.3996	0.1752	0.2065	0.485	0.7244	1.1354	0.9242	0.8291	1.3994	1.4787	0.933
Phytoceramide	AP	P(C20)a26:0	Cer(t20:0/26:0(2OH))	pmole/tape	1.153	1.6459	2.13	1.6371	1.1002	0.5844	0.3169	0.9418	1.6371	0.8749	0.3864	0.4102	0.6117	0.2007	0.5677	2.8165	1.5139	6.4163	1.8747	2.2268	3.6262	1.3642	0.8722	1.8835	2.7549	0.6205	0.5897	2.13	1.6987	1.8923	0.6716	0.6328	0.1919	0.3987	0.9066	0.2552	0.6959	0.815	1.3994	1.9363	1.7339	1.3994	2.9837	3.283	1.0298
Phytoceramide	AP	P(C21)a24:0	Cer(t21:0/24:0(2OH))	pmole/tape	0.5835	0.6645	0.7217	0.5659	0.47	0.3301	0.206	0.3239	0.6135	0.2702	0.3389	0.1611	0.184	0.1408	0.4929	1.3554	0.5598	2.4292	1.1618	1.1618	0.6672	0.977	0.3019	1.021	1.1002	0.3081	0.272	0.764	0.7569	1.1706	0.264	0.1787	0.1012	0.2288	0.3142	0.3001	0.2089	0.5765	0.7534	0.9418	0.3925	0.7481	1.3026	0.7666	0.7569
Phytoceramide	AP	P(C21)a25:0	Cer(t21:0/25:0(2OH))	pmole/tape	0.1884	0.169	0.264	0.2244	0.2112	0.0429	0.0758	0.1461	0.1523	0.1945	0.1039	0.0071	0.0507	0.0139	0.0977	0.2746	0.1725	0.7068	0.441	0.2949	0.0651	0.2755	0.0795	0.4163	0.433	0.1118	0.1426	0.2702	0.1672	0.3688	0.1039	0.1179	0.0744	0.0665	0.0623	0.1171	0.0575	0.1408	0.338	0.2632	0.1487	0.176	0.3873	0.1972	0.1954
Phytoceramide	AP	P(C21)a26:0	Cer(t21:0/26:0(2OH))	pmole/tape	0.1716	0.3019	0.5809	0.3072	0.2658	0.0898	0.1127	0.3705	0.2473	0.0986	0.0817	0.0524	0.1373	0.0601	0.1347	0.4841	0.2957	1.1266	0.4454	0.4832	0.4498	0.2394	0.1285	0.5686	0.4656	0.1399	0.1822	0.4946	0.4621	0.4946	0.2086	0.1628	0.0644	0.1329	0.1047	0.1144	0.1385	0.1848	0.3899	0.4154	0.2095	0.2517	0.514	0.4902	0.3468
Phytoceramide	AP	P(C22)a22:0	Cer(t22:0/22:0(2OH))	pmole/tape	0.079	0.1135	0.1408	0.0554	0.0685	0.0158	0.0601	0.0306	0.1461	0.0502	0.0137	0.017	0.0242	0.0231	0.0872	0.1769	0.0505	0.3679	0.1435	0.2658	0.11	0.1241	0.026	0.1954	0.3186	0.0622	0.0474	0.1206	0.1804	0.0707	0.0492	0.052	0.0148	0.0694	0.0627	0.0556	0.0191	0.0842	0.1479	0.1391	0.0643	0.0628	0.2095	0.0723	0.1267
Phytoceramide	AP	P(C22)a24:0	Cer(t22:0/24:0(2OH))	pmole/tape	1.0914	1.3202	1.153	0.4894	0.8203	0.2007	0.4242	0.6636	1.2146	0.6425	0.1743	0.1355	0.1127	0.0236	0.808	1.2234	0.7587	2.1476	1.5755	1.7603	0.9066	1.0034	0.1285	1.241	1.7075	0.4665	0.4586	0.8467	1.4346	1.2322	0.514	0.5114	0.2412	0.3327	0.2403	0.4656	0.1502	0.9066	1.2762	2.1916	0.7015	1.0738	2.042	0.6011	1.5491
Phytoceramide	AP	P(C22)a25:0	Cer(t22:0/25:0(2OH))	pmole/tape	0.3811	0.4146	0.3714	0.2068	0.4788	0.1303	0.1259	0.485	0.4902	0.2033	0.0582	0.0301	0.0393	0.0313	0.2165	0.558	0.3591	0.8652	0.6786	0.7024	0.2772	0.5615	0.0907	0.7156	0.9506	0.3265	0.2456	0.6812	0.8256	0.6804	0.1637	0.1558	0.0552	0.2429	0.1716	0.3318	0.0956	0.2887	0.6636	0.6196	0.3063	0.595	0.837	0.272	0.5659
Phytoceramide	AP	P(C22)a26:0	Cer(t22:0/26:0(2OH))	pmole/tape	1.3114	1.0738	0.8573	0.595	0.8978	0.2271	0.4339	0.874	0.8309	0.6416	0.1065	0.1047	0.0864	0.0415	0.5967	1.5051	0.7701	2.0508	1.7427	1.2586	0.8449	1.2498	0.0986	1.6811	1.9715	0.5008	0.5835	1.4523	1.197	1.4082	0.5756	0.6751	0.2007	0.3565	0.2993	0.3054	0.2089	0.9242	1.6987	1.1794	0.4295	0.933	1.7075	0.5818	1.153
Phytoceramide	AP	TOTAL_AP	TOTAL_AP	pmole/tape	23.0704	30.1628	60.6231	43.4707	21.1393	15.2566	8.0068	21.9074	38.0692	13.2011	16.6159	21.2628	7.9556	2.7589	16.1217	98.8745	28.4914	187.52	35.082	45.789	54.7939	23.9571	30.0773	48.8872	56.5594	16.4881	12.676	36.9954	34.4333	46.5269	15.9982	9.9037	11.9504	9.2446	21.9896	8.3067	9.8831	19.4342	31.7497	41.7791	51.9078	21.9452	59.8213	87.2452	31.3528
Ceramide	AS	S(C16)a24:0	Cer(d16:1/24:0(2OH))	pmole/tape	0.1813	0.5651	0.4366	1.3114	0.1347	0.4022	0.132	0.2306	0.7208	0.242	0.1831	0.6275	0.1496	0.0641	0.3477	2.4732	0.2781	2.2708	0.889	0.6099	0.9418	0.2447	0.4436	1.2586	0.6011	0.3133	0.1655	0.668	0.404	0.6399	0.3054	0.0986	0.3116	0.2227	0.4374	0.3459	0.0907	0.3697	0.3177	0.5607	0.7076	0.4744	0.3503	1.4963	0.3028
Ceramide	AS	S(C16)a25:0	Cer(d16:1/25:0(2OH))	pmole/tape	0.3908	0.3151	0.4154	0.6856	0.1567	0.1584	0.0652	0.5703	0.4049	0.1663	0.1549	0.1699	0.0959	0.0315	0.2561	1.3466	0.3195	1.3906	0.419	0.4577	0.4982	0.2271	0.3406	0.433	0.4955	0.3987	0.1391	0.4489	0.2544	0.6126	0.2016	0.0968	0.1963	0.1584	0.1593	0.1056	0.0762	0.3415	0.2905	0.2341	0.4973	0.3934	0.4304	0.8062	0.455
Ceramide	AS	S(C16)a26:0	Cer(d16:1/26:0(2OH))	pmole/tape	0.1267	0.2315	0.7156	0.6619	0.1435	0.242	0.011	0.2209	0.2966	0.0924	0.0786	0.2913	0.0768	0.0129	0.2561	1.1794	0.1752	0.9418	0.3855	0.3741	0.5633	0.0871	0.1989	0.4198	0.3961	0.3336	0.0697	0.3697	0.2799	0.5431	0.125	0.0538	0.1479	0.0889	0.1083	0.0898	0.0617	0.3353	0.169	0.3045	0.6311	0.316	0.2332	0.712	0.2561
Ceramide	AS	S(C16)a27:0	Cer(d16:1/27:0(2OH))	pmole/tape	0.0336	0.0369	0.0067	0.0182	0.0067	0.0369	0.0065	0.0587	0.0093	0.0092	0.0102	0.0076	0.0187	0.006	0.0121	0.0667	0.0073	0.0621	0.015	0.064	0.0196	0.0266	0.0089	0.0281	0.049	0.0047	0.0197	0.1602	0.0307	0.0459	0.0367	0.0152	0.0133	0.0193	0.0048	0.0282	0.006	0.0149	0.0288	0.0298	0.0569	0.0098	0.01	0.0165	0.0191
Ceramide	AS	S(C16)a28:0	Cer(d16:1/28:0(2OH))	pmole/tape	0.0173	0.0534	0.0187	0.0072	0.0073	0.0098	0.0049	0.0613	0.0486	0.0261	0.0323	0.0101	0.0043	0.0062	0.0062	0.0294	0.005	0.0847	0.0109	0.004	0.0154	0.0061	0.0225	0.0086	0.0146	0.0057	0.0093	0.005	0.0143	0.0096	0.0121	0.04	0.009	0.0046	0.0567	0.0112	0.0095	0.0113	0.0236	0.0109	0.0092	0.0161	0.0056	0.0113	0.0252
Ceramide	AS	S(C17)a24:0	Cer(d17:1/24:0(2OH))	pmole/tape	0.0714	0.3081	1.021	1.285	0.1628	0.6258	0.184	0.1611	0.889	0.1804	0.5439	1.153	0.2711	0.0312	0.11	2.3324	0.1813	5.8442	0.3697	0.771	0.7446	0.1188	1.1002	0.9506	0.242	0.1928	0.1584	1.1618	0.1171	0.11	0.2042	0.1505	0.2016	0.0865	0.3952	0.1716	0.0838	0.0746	0.169	0.4744	1.2938	0.147	1.2674	3.415	0.1901
Ceramide	AS	S(C17)a25:0	Cer(d17:1/25:0(2OH))	pmole/tape	0.1056	0.3749	0.6733	1.2586	0.1056	0.6091	0.1637	0.154	0.7895	0.1347	0.3468	0.4621	0.2491	0.0386	0.0645	2.5436	0.2244	2.9309	0.3459	0.492	0.7745	0.1364	0.6496	0.8467	0.213	0.3204	0.1408	1.1178	0.1804	0.3459	0.4559	0.0599	0.1637	0.0786	0.3037	0.0942	0.1467	0.1514	0.1619	0.2359	0.8573	0.2429	0.9066	1.4258	0.323
Ceramide	AS	S(C17)a26:0	Cer(d17:1/26:0(2OH))	pmole/tape	0.0234	0.1382	0.4049	0.9682	0.1118	0.4005	0.1259	0.0835	0.4603	0.0141	0.2016	0.4348	0.1769	0.0226	0.0151	1.0122	0.1197	1.8659	0.2095	0.4075	0.4366	0.071	0.4295	0.7182	0.1892	0.0986	0.0827	0.9506	0.1408	0.2438	0.1355	0.0678	0.1963	0.0257	0.2253	0.0598	0.0803	0.0488	0.0796	0.4348	0.7745	0.1391	0.411	1.5579	0.1179
Ceramide	AS	S(C17)a27:0	Cer(d17:1/27:0(2OH))	pmole/tape	0.0154	0.0419	0.1954	0.2077	0.0339	0.0565	0.0722	0.0062	0.1338	0.045	0.0163	0.0858	0.015	0.0208	0.0123	0.2253	0.0502	0.3468	0.0359	0.0753	0.206	0.0192	0.1285	0.1479	0.037	0.005	0.0279	0.1752	0.0636	0.0968	0.0601	0.0275	0.0146	0.007	0.043	0.0344	0.0205	0.023	0.012	0.0468	0.1452	0.0277	0.1972	0.1655	0.0682
Ceramide	AS	S(C17)a28:0	Cer(d17:1/28:0(2OH))	pmole/tape	0.0108	0.0155	0.0299	0.0534	0.0137	0.0099	0.0107	0.0143	0.0154	0.0086	0.018	0.0409	0.0043	0.006	0.0057	0.1426	0.0067	0.051	0.0323	0.018	0.0364	0.0453	0.0281	0.0385	0.0275	0.0147	0.012	0.0073	0.0194	0.009	0.0332	0.0135	0.004	0.0196	0.0226	0.0168	0.0051	0.0159	0.0178	0.0168	0.0151	0.0059	0.0331	0.0182	0.0063
Ceramide	AS	S(C18)a17:0	Cer(d18:1/17:0(2OH))	pmole/tape	0.154	0.0942	0.977	1.4346	0.1179	0.5281	0.2086	0.1602	0.8784	0.2227	0.6003	0.7138	0.2403	0.0584	0.1681	1.5139	0.1373	4.1543	0.5835	0.5343	0.514	0.1311	0.5158	0.6117	0.169	0.3485	0.2473	0.3899	0.0408	0.1285	0.3063	0.0267	0.2016	0.1241	0.2561	0.147	0.3978	0.2412	0.5078	0.4075	1.0034	0.3565	1.8043	1.7427	0.4066
Ceramide	AS	S(C18)a18:0	Cer(d18:1/18:0(2OH))	pmole/tape	1.1882	6.3459	22.7079	14.0824	0.8643	13.1143	3.0717	1.9539	21.5637	2.042	7.9302	19.6274	7.0852	0.815	0.8978	31.4214	2.1652	29.9252	1.5667	11.706	11.618	0.9066	29.9252	6.8916	1.9451	1.6635	0.69	4.2687	1.0122	0.7156	3.6526	1.8219	1.3026	0.6944	6.0378	1.329	3.0747	0.5686	1.2322	3.9343	24.9083	3.635	18.3072	23.5001	1.8571
Ceramide	AS	S(C18)a20:0	Cer(d18:1/20:0(2OH))	pmole/tape	0.075	1.6107	10.4738	10.2978	0.1206	3.8903	0.47	0.0486	5.8442	0.2368	3.6438	9.1536	1.9715	0.2368	0.0643	13.8184	0.4753	19.0113	0.3609	2.0243	6.5483	0.082	6.6099	0.8608	0.1355	0.2315	0.1074	1.5755	0.0759	0.1188	2.8341	0.3054	0.1074	0.0851	2.6757	0.1752	2.1476	0.0659	0.0915	0.6143	6.5483	0.8133	3.3534	18.7472	0.11
Ceramide	AS	S(C18)a22:0	Cer(d18:1/22:0(2OH))	pmole/tape	0.2808	2.6757	22.3559	20.5956	0.4216	16.1948	1.4434	0.1628	21.1236	0.7068	11.9701	43.5675	3.591	0.4577	0.2368	36.2623	2.1124	30.6293	0.8802	4.0223	13.2023	0.2121	15.4027	2.5788	0.9066	0.8467	0.323	5.4921	0.2104	0.1998	3.1245	0.5827	0.933	0.3917	8.6959	0.3186	5.6916	0.316	0.2262	1.5227	16.0188	2.042	10.5618	28.0768	0.8564
Ceramide	AS	S(C18)a23:0	Cer(d18:1/23:0(2OH))	pmole/tape	0.3433	1.3994	7.1908	5.4393	0.3846	4.3127	0.4005	0.3274	5.4745	0.5034	2.306	9.6817	0.4999	0.1619	0.0534	12.4982	0.668	18.3952	0.595	1.4699	5.2545	0.3081	6.2931	1.9099	0.6927	0.3389	0.2288	1.6987	0.2165	0.3837	2.4204	0.4603	0.301	0.2649	2.9397	0.3072	0.8238	0.1276	0.3345	1.0474	8.1414	0.8414	7.1556	13.4663	0.4823
Ceramide	AS	S(C18)a24:0	Cer(d18:1/24:0(2OH))	pmole/tape	0.125	1.0562	4.9817	5.3689	0.2966	3.1597	0.2825	0.1628	3.0013	0.2341	2.218	9.4176	0.485	0.1197	0.0846	7.094	0.4735	14.4345	0.4524	1.0122	3.1862	0.1021	4.3656	1.417	0.2799	0.4656	0.1391	1.0562	0.2165	0.1831	1.2234	0.3239	0.3239	0.1989	1.8571	0.1021	0.4941	0.1998	0.3943	1.2234	8.0182	0.558	3.635	13.7304	0.2781
Ceramide	AS	S(C18)a25:0	Cer(d18:1/25:0(2OH))	pmole/tape	0.4638	1.9099	8.027	6.4251	0.5941	4.6384	0.6804	0.5695	5.0169	0.7156	2.7021	7.3581	0.8256	0.2368	0.1091	13.7304	1.0298	22.4439	1.4699	2.438	5.6066	0.4506	6.4427	2.1124	0.9946	0.734	0.4779	1.9099	0.499	0.9066	3.0629	0.7904	0.6408	0.2042	2.4996	0.3204	0.9623	0.2949	0.6487	1.5579	8.4847	1.1706	6.8476	9.4176	0.8194
Ceramide	AS	S(C18)a26:0	Cer(d18:1/26:0(2OH))	pmole/tape	0.169	1.2146	2.6581	3.8551	0.3864	2.5524	0.2412	0.2684	2.4028	0.2579	2.2972	6.0466	0.7041	0.1021	0.1311	6.5219	0.5906	12.0581	0.4885	0.9418	2.7373	0.1725	4.1103	0.874	0.3309	0.4093	0.1039	1.3202	0.2042	0.2922	1.1442	0.1857	0.235	0.0951	1.5579	0.0826	0.5234	0.1681	0.1972	1.1706	6.4427	0.5422	2.2532	6.1699	0.2412
Ceramide	AS	S(C18)a27:0	Cer(d18:1/27:0(2OH))	pmole/tape	0.0358	0.0761	0.6575	0.2993	0.032	0.1936	0.0841	0.0106	0.2887	0.0196	0.235	0.4638	0.0875	0.0266	0.026	0.7217	0.0195	0.9418	0.0048	0.1417	0.1144	0.0095	0.2007	0.0915	0.0942	0.1065	0.0486	0.1575	0.0437	0.0558	0.191	0.0736	0.0907	0.0289	0.2359	0.0415	0.0397	0.0426	0.0766	0.1435	0.8291	0.2068	0.3811	0.6443	0.1056
Ceramide	AS	S(C18)a28:0	Cer(d18:1/28:0(2OH))	pmole/tape	0.0085	0.0907	0.4603	1.1178	0.0136	0.3749	0.0121	0.0324	0.3345	0.0123	0.286	0.5043	0.0268	0.0055	0.0153	0.3864	0.0419	1.7163	0.0285	0.0723	0.1311	0.0122	0.3758	0.0414	0.0417	0.0305	0.0165	0.132	0.0603	0.0071	0.0186	0.0733	0.0229	0.0121	0.1347	0.0977	0.0643	0.0283	0.0499	0.0452	0.6997	0.0066	0.1083	1.6811	0.0422
Ceramide	AS	S(C19)a24:0	Cer(d19:1/24:0(2OH))	pmole/tape	0.0889	0.1796	0.6953	0.6733	0.1012	0.2614	0.1039	0.0285	0.3107	0.1311	0.411	0.3565	0.2649	0.0395	0.0643	0.6452	0.2332	1.4611	0.2033	0.2693	0.6223	0.0852	0.4093	0.3635	0.2324	0.1734	0.0576	0.3987	0.0185	0.0586	0.389	0.1646	0.1109	0.0347	0.1919	0.1575	0.0442	0.0915	0.1347	0.1567	0.889	0.2632	0.668	0.8036	0.1162
Ceramide	AS	S(C19)a25:0	Cer(d19:1/25:0(2OH))	pmole/tape	0.1936	0.1479	0.6452	0.5325	0.0995	0.2482	0.1619	0.1179	0.5017	0.1435	0.2905	0.1796	0.1936	0.1065	0.0401	0.7948	0.132	1.1266	0.1954	0.2834	0.4506	0.1206	0.2253	0.3644	0.2526	0.1954	0.1206	0.4163	0.0933	0.2429	0.3353	0.1065	0.1347	0.0355	0.1215	0.0289	0.0325	0.1144	0.2676	0.2148	0.5747	0.1628	0.9682	0.507	0.1496
Ceramide	AS	S(C19)a26:0	Cer(d19:1/26:0(2OH))	pmole/tape	0.0735	0.0674	0.3195	0.3001	0.019	0.382	0.0076	0.0155	0.1144	0.0703	0.0713	0.1039	0.1135	0.0331	0.0522	0.3028	0.0942	0.6733	0.1162	0.11	0.1602	0.0662	0.3098	0.1373	0.0777	0.0707	0.0074	0.2024	0.0915	0.0625	0.0582	0.0374	0.0986	0.0177	0.0322	0.0584	0.0341	0.0517	0.1144	0.0451	0.2878	0.1259	0.2993	0.3749	0.1188
Ceramide	AS	S(C20)a18:0	Cer(d20:1/18:0(2OH))	pmole/tape	0.0619	0.0485	0.3081	0.0607	0.0205	0.1646	0.0516	0.1857	0.2288	0.1091	0.0488	0.125	0.0775	0.0092	0.0598	0.1118	0.1391	0.3529	0.228	0.1426	0.2192	0.0325	0.1188	0.0662	0.1285	0.0287	0.0261	0.1153	0.0686	0.1831	0.0618	0.061	0.0356	0.0238	0.0586	0.0701	0.0723	0.1232	0.1681	0.0474	0.1646	0.1461	0.2878	0.3283	0.0257
Ceramide	AS	S(C20)a24:0	Cer(d20:1/24:0(2OH))	pmole/tape	0.2878	0.448	1.6371	1.1882	0.2755	1.0386	0.1505	0.6223	1.4346	0.3037	0.404	0.7754	0.3864	0.0942	0.206	2.1036	0.2579	4.8584	0.5853	0.8141	1.4082	0.4559	1.0474	0.7939	0.8229	0.3301	0.2007	0.5255	0.228	0.4841	0.7754	0.3485	0.184	0.2192	0.3661	0.2016	0.2148	0.1796	0.5871	0.7728	1.8307	0.551	2.262	1.0122	0.3705
Ceramide	AS	S(C20)a25:0	Cer(d20:1/25:0(2OH))	pmole/tape	0.7252	1.0738	1.7691	1.0562	0.3371	0.9858	0.3697	0.6196	1.5051	0.7472	0.3591	0.4251	0.2781	0.0915	0.2412	1.7867	0.485	3.2214	0.9946	1.0034	1.3378	0.4832	0.6733	1.065	1.0474	0.4911	0.2878	1.1002	0.4462	0.676	0.9154	0.514	0.389	0.3292	0.5844	0.1707	0.1631	0.5255	1.1618	0.786	1.3906	0.9066	3.1421	1.285	0.9154
Ceramide	AS	S(C20)a26:0	Cer(d20:1/26:0(2OH))	pmole/tape	0.1109	0.2148	0.4427	0.5404	0.1681	0.0856	0.0458	0.1769	0.4084	0.0595	0.0842	0.1118	0.0915	0.0389	0.0286	0.7024	0.2658	1.4523	0.2429	0.2544	0.5615	0.2192	0.2412	0.2447	0.338	0.0995	0.0189	0.2368	0.0968	0.1531	0.1373	0.0596	0.0753	0.0865	0.1593	0.0231	0.1666	0.1743	0.1822	0.301	0.3477	0.1655	0.5219	0.455	0.1188
Ceramide	AS	S(C20)a27:0	Cer(d20:1/27:0(2OH))	pmole/tape	0.264	0.2385	0.1681	0.0858	0.0959	0.0748	0.0452	0.2676	0.3529	0.0942	0.0675	0.0274	0.0247	0.0362	0.0647	0.2816	0.0666	0.2007	0.1347	0.2816	0.0942	0.0779	0.1267	0.2341	0.2288	0.0733	0.1461	0.1065	0.1056	0.2676	0.132	0.2218	0.07	0.0756	0.0924	0.0537	0.0276	0.1091	0.294	0.0454	0.1778	0.1998	0.2905	0.0263	0.2218
Ceramide	AS	S(C20)a28:0	Cer(d20:1/28:0(2OH))	pmole/tape	0.0847	0.0507	0.0411	0.0403	0.0459	0.0546	0.0511	0.0435	0.0501	0.009	0.0099	0.0102	0.0356	0.0129	0.0244	0.0797	0.0148	0.0709	0.0368	0.0484	0.0573	0.0209	0.0202	0.0228	0.0383	0.0366	0.0265	0.1443	0.0128	0.0261	0.0545	0.0661	0.0364	0.0417	0.0417	0.0226	0.0061	0.0243	0.0544	0.0535	0.0889	0.0425	0.1056	0.0631	0.0846
Ceramide	AS	S(C21)a24:0	Cer(d21:1/24:0(2OH))	pmole/tape	0.0746	0.0889	0.1505	0.1699	0.0727	0.0533	0.0353	0.0396	0.0746	0.0516	0.0348	0.0221	0.0476	0.0051	0.0203	0.1144	0.0301	0.4436	0.0611	0.1162	0.0268	0.0327	0.0843	0.1206	0.1382	0.0232	0.0363	0.041	0.019	0.0772	0.0512	0.0136	0.0297	0.0567	0.0441	0.0166	0.0176	0.0224	0.1523	0.1065	0.0789	0.0951	0.1928	0.1347	0.0505
Ceramide	AS	S(C21)a25:0	Cer(d21:1/25:0(2OH))	pmole/tape	0.1496	0.2332	0.286	0.1135	0.0137	0.0795	0.0318	0.2711	0.1857	0.0443	0.0696	0.0195	0.0259	0.0266	0.0416	0.1241	0.1171	0.5879	0.1787	0.1206	0.1452	0.1549	0.0732	0.1505	0.1091	0.0848	0.0659	0.0686	0.1584	0.1998	0.1153	0.1021	0.0604	0.0685	0.0599	0.0069	0.0324	0.0986	0.2341	0.1267	0.1787	0.1699	0.3697	0.1347	0.1804
Ceramide	AS	S(C21)a26:0	Cer(d21:1/26:0(2OH))	pmole/tape	0.0185	0.0297	0.0433	0.048	0.045	0.0204	0.0439	0.0396	0.0724	0.0264	0.0136	0.0297	0.0219	0.0053	0.034	0.0462	0.0267	0.103	0.0662	0.0995	0.0449	0.0447	0.0089	0.1171	0.038	0.0046	0.0086	0.0482	0.0332	0.0353	0.0481	0.0122	0.008	0.0375	0.0096	0.0266	0.0047	0.0116	0.0225	0.0232	0.02	0.013	0.1716	0.0619	0.0168
Ceramide	AS	S(C22)a24:0	Cer(d22:1/24:0(2OH))	pmole/tape	0.1408	0.1523	0.1584	0.2605	0.1391	0.0571	0.0783	0.1866	0.228	0.0552	0.043	0.0074	0.0327	0.0043	0.0524	0.2429	0.1188	0.5571	0.1919	0.4225	0.1505	0.2165	0.0318	0.1338	0.1461	0.132	0.0428	0.1514	0.0346	0.2218	0.0942	0.1443	0.11	0.0423	0.0462	0.1531	0.0354	0.1047	0.2878	0.0488	0.1118	0.1954	0.3609	0.0718	0.11
Ceramide	AS	S(C22)a25:0	Cer(d22:1/25:0(2OH))	pmole/tape	0.338	0.3336	0.2104	0.1919	0.2332	0.0534	0.1699	0.1857	0.5325	0.3899	0.0365	0.0184	0.0522	0.0253	0.0357	0.4119	0.061	0.5703	0.58	0.4911	0.2799	0.3477	0.0551	0.4788	0.3609	0.169	0.1144	0.3767	0.2596	0.184	0.2702	0.2676	0.1892	0.0854	0.1232	0.1435	0.0767	0.2544	0.3424	0.1417	0.2764	0.536	0.6231	0.0513	0.4462
Ceramide	AS	S(C22)a26:0	Cer(d22:1/26:0(2OH))	pmole/tape	0.0466	0.0539	0.1223	0.0738	0.0538	0.0316	0.0097	0.0208	0.0749	0.1047	0.0182	0.0203	0.0045	0.04	0.0269	0.0547	0.0504	0.1628	0.1505	0.2816	0.0699	0.0848	0.01	0.1294	0.1206	0.0933	0.0084	0.1347	0.1523	0.0665	0.1259	0.1083	0.0782	0.0587	0.0238	0.0255	0.0203	0.0657	0.2949	0.0671	0.0768	0.1285	0.0995	0.015	0.1417
Ceramide	AS	S(C22)a27:0	Cer(d22:1/27:0(2OH))	pmole/tape	0.103	0.0283	0.0072	0.0614	0.0507	0.0125	0.0295	0.0575	0.0853	0.0389	0.0104	0.077	0.0106	0.0058	0.0496	0.0475	0.1391	0.0388	0.1611	0.0856	0.0571	0.0487	0.0202	0.0532	0.1127	0.0158	0.0564	0.0667	0.0933	0.1496	0.0174	0.0386	0.0447	0.0686	0.0592	0.068	0.0444	0.0634	0.1399	0.0202	0.045	0.1505	0.1276	0.0337	0.0371
Ceramide	AS	S(C22)a28:0	Cer(d22:1/28:0(2OH))	pmole/tape	0.0118	0.0358	0.0299	0.0252	0.0208	0.0063	0.0289	0.028	0.0173	0.0062	0.018	0.0839	0.0135	0.0276	0.0226	0.0411	0.0248	0.0534	0.0933	0.028	0.0218	0.0221	0.0161	0.0054	0.0771	0.0405	0.0243	0.0282	0.1039	0.0469	0.0206	0.011	0.0277	0.0114	0.0278	0.0529	0.0073	0.0738	0.0058	0.0488	0.0045	0.0031	0.016	0.0319	0.0168
Ceramide	AS	TOTAL_AS	TOTAL_AS	pmole/tape	6.5932	21.9787	91.4415	80.7949	5.9	55.1201	9.0851	8.1639	75.8744	8.2549	37.7646	112.211	18.2535	3.0624	3.9367	143.211	11.3373	185.433	13.3626	32.4884	58.8564	5.8828	81.0638	26.7197	12.1246	8.9245	4.4563	27.2268	6.0995	8.7826	23.1496	7.5447	7.0993	4.1035	30.6886	5.1585	15.8001	5.5274	9.4725	17.0212	92.6265	15.7994	68.7589	132.191	10.0839
Cholesterol Sulfate	Cholesterol Sulfate	Chol_SO4	Chol_SO4	pmole/tape	113.971	480.09	1886.07	1270.83	194.658	790.736	173.478	172.469	977.326	74.9384	473.03	982.369	132.126	20.2727	100.859	2803.89	299.552	3227.49	343.93	1210.31	1139.71	122.04	903.698	676.765	530.519	339.896	115.988	923.87	143.22	130.108	532.537	146.246	309.638	108.928	351.999	28.2406	341.577	98.842	217.856	93.7991	2057.53	249.122	870.415	1976.84	239.036
6-hydroxy ceramide	EOH	H(C18)w30:0_18:2	_-linoleoyloxy-Cer(t18:1(6OH)/30:0)	pmole/tape	0.1338	0.0762	0.551	1.5491	0.0582	0.933	0.088	0.4154	0.345	0.0474	0.264	0.1707	0.0637	0.0054	0.1355	1.4787	0.1408	5.3865	0.1452	0.3389	0.2016	0.1127	0.2825	0.5325	0.1232	0.1549	0.044	0.1901	0.0478	0.1945	0.0319	0.0178	0.0307	0.0699	0.1056	0.08	0.0548	0.1901	0.1831	0.0594	0.4621	0.0995	0.3151	0.8608	0.3274
6-hydroxy ceramide	EOH	H(C18)w32:0_18:2	_-linoleoyloxy-Cer(t18:1(6OH)/32:0)	pmole/tape	0.2244	0.2394	2.6581	4.0751	0.1813	1.6547	0.1355	0.2896	0.4726	0.0768	0.977	0.7156	0.1294	0.0879	0.0942	3.3094	0.1294	11.53	0.2086	0.6161	0.4022	0.1646	0.9682	1.0826	0.154	0.1796	0.064	0.4137	0.0742	0.036	0.0739	0.0244	0.0924	0.0586	0.2253	0.1382	0.1385	0.1003	0.2086	0.2095	1.329	0.2508	1.2498	1.4346	0.3107
6-hydroxy ceramide	EOH	H(C18)w34:0_18:2	_-linoleoyloxy-Cer(t18:1(6OH)/34:0)	pmole/tape	0.1963	0.1637	1.3994	1.3906	0.2121	0.4445	0.1294	0.2359	0.2605	0.0767	0.6011	0.1584	0.0379	0.0559	0.0933	1.417	0.1752	4.1543	0.0761	0.4286	0.1373	0.1707	0.4674	0.9242	0.1743	0.2033	0.0977	0.3318	0.1707	0.2297	0.1083	0.0689	0.1039	0.1813	0.1575	0.154	0.0155	0.1259	0.1936	0.2324	0.7032	0.1514	0.7288	0.5519	0.2667
6-hydroxy ceramide	EOH	H(C20)w30:0_18:2	_-linoleoyloxy-Cer(t20:1(6OH)/30:0)	pmole/tape	0.1743	0.0323	0.4181	0.3714	0.082	0.0734	0.0619	0.3037	0.1707	0.0568	0.0867	0.1021	0.0437	0.0354	0.1153	0.5105	0.0711	1.6899	0.184	0.1487	0.0351	0.0582	0.1144	0.2341	0.1954	0.0907	0.0665	0.1003	0.0266	0.2808	0.0572	0.0187	0.0156	0.0554	0.0624	0.0857	0.0197	0.2077	0.3125	0.0443	0.2218	0.0532	0.2077	0.1162	0.2843
6-hydroxy ceramide	EOH	H(C20)w32:0_18:2	_-linoleoyloxy-Cer(t20:1(6OH)/32:0)	pmole/tape	0.1012	0.1831	2.1212	1.1442	0.1637	0.4013	0.1769	0.433	0.3151	0.0348	0.3292	0.0684	0.1549	0.0268	0.1162	1.065	0.1593	4.9289	0.1875	0.5307	0.0758	0.169	0.455	0.7666	0.2808	0.1963	0.0977	0.3899	0.0706	0.1866	0.0818	0.0411	0.1276	0.1285	0.2007	0.1496	0.1002	0.2209	0.3934	0.1232	0.698	0.11	1.0122	0.4726	0.441
6-hydroxy ceramide	EOH	H(C20)w34:0_18:2	_-linoleoyloxy-Cer(t20:1(6OH)/34:0)	pmole/tape	0.3609	0.1954	1.3994	0.6856	0.3318	0.1549	0.1021	0.4489	0.3873	0.2112	0.3239	0.0281	0.0703	0.0388	0.1083	0.977	0.1452	2.6052	0.2244	0.4806	0.0728	0.2376	0.2174	0.5087	0.4665	0.1884	0.1417	0.3521	0.1232	0.2905	0.1382	0.0567	0.191	0.1972	0.132	0.2385	0.0676	0.2332	0.5563	0.2429	0.4489	0.169	1.021	0.2596	0.5158
6-hydroxy ceramide	EOH	H(C23)w30:0_18:2	_-linoleoyloxy-Cer(t23:1(6OH)/30:0)	pmole/tape	0.0131	0.0422	0.0026	0.016	0.0038	0.0035	0.0159	0.0141	0.0099	0.0243	0.0257	0.0368	0.0238	0.0272	0.0072	0.0427	0.0231	0.0275	0.0116	0.0068	0.0067	0.0214	0.0315	0.0356	0.0755	0.0078	0.0156	0.026	0.023	0.0331	0.0202	0.0155	0.0216	0.0099	0.0411	0.0245	0.0399	0.0274	0.0168	0.0105	0.0286	0.0181	0.0218	0.0271	0.0397
6-hydroxy ceramide	EOH	H(C23)w32:0_18:2	_-linoleoyloxy-Cer(t23:1(6OH)/32:0)	pmole/tape	0.0058	0.0256	0.0282	0.0091	0.0076	0.014	0.0009	0.033	0.013	0.0148	0.0122	0.0236	0.0087	0.015	0.0086	0.0099	0.0244	0.0235	0.7376	0.0248	0.0125	0.0137	0.017	0.0116	0.031	0.0254	0.0123	0.0085	0.0069	0.0286	0.0468	0.0067	0.0036	0.0072	0.0194	0.0195	0.0036	0.0291	0.0073	0.0415	0.0107	0.0251	0.0129	0.0305	0.0077
6-hydroxy ceramide	EOH	H(C23)w34:0_18:2	_-linoleoyloxy-Cer(t23:1(6OH)/34:0)	pmole/tape	0.0073	0.016	0.0541	0.0232	0.0054	0.0267	0.0269	0.0477	0.0188	0.0212	0.0286	0.0272	0.0167	0.0119	0.0213	0.0151	0.0172	0.0404	0.0285	0.0047	0.0272	0.0029	0.0137	0.0687	0.0403	0.0152	0.0501	0.0041	0.0115	0.0577	0.0418	0.0081	0.0185	0.0575	0.0253	0.0452	0.0338	0.0281	0.0341	0.0195	0.023	0.0274	0.0143	0.0047	0.0102
6-hydroxy ceramide	EOH	H(C24)w30:0_18:2	_-linoleoyloxy-Cer(t24:1(6OH)/30:0)	pmole/tape	0.0153	0.018	0.0071	0.0012	0.0184	0.0082	0.007	0.0204	0.0139	0.0146	0.0094	0.0102	0.0202	0.0077	0.0135	0.0391	0.0236	0.007	0.0268	0.0026	0.023	0.0215	0.0135	0.0264	0.0214	0.0113	0.0053	0.0268	0.0186	0.0309	0.0026	0.0158	0.0138	0.0107	0.0177	0.0158	0.0076	0.0139	0.0121	0.0544	0.0292	0.04	0.0058	0.0217	0.004
6-hydroxy ceramide	EOH	H(C24)w32:0_18:2	_-linoleoyloxy-Cer(t24:1(6OH)/32:0)	pmole/tape	0.0021	0.003	0.0387	0.0173	0.0087	0.0128	0.0053	0.0078	0.0167	0.0061	0.0121	0.0268	0.0098	0.0094	0.0178	0.0203	0.0131	0.0217	0.0044	0.0145	0.0058	0.0034	0.0064	0.0018	0.0117	0.0075	0.0142	0.0108	0.018	0.0254	0.0306	0.0045	0.0112	0.0122	0.0127	0.0436	0.0167	0.02	0.0736	0.0021	0.0244	0.0234	0.0205	0.0038	0.0368
6-hydroxy ceramide	EOH	H(C24)w34:0_18:2	_-linoleoyloxy-Cer(t24:1(6OH)/34:0)	pmole/tape	0.0214	0.0081	0.0184	0.0258	0.0089	0.0021	0.023	0.0134	0.0082	0.018	0.018	0.005	0.0103	0.0081	0.0081	0.0183	0.0136	0.0088	0.0319	0.0095	0.0232	0.0022	0.0128	0.0176	0.0053	0.0077	0.0104	0.0112	0.0156	0.0239	0.0111	0.0073	0.0022	0.0042	0.012	0.0209	0.0071	0.0139	0.0345	0.0182	0.0217	0.0242	0.0138	0.0323	0.0714
6-hydroxy ceramide	EOH	TOTAL_EOH	TOTAL_EOH	pmole/tape	1.2558	1.0029	8.6963	9.3087	1.0819	3.729	0.7729	2.2629	2.032	0.6027	2.688	1.3729	0.5894	0.3294	0.7392	8.9029	0.936	30.4237	1.8666	2.6066	1.0232	0.978	2.5998	4.2104	1.5794	1.088	0.6194	1.8654	0.6067	1.4177	0.6443	0.2855	0.632	0.7928	1.0116	1.0155	0.505	1.2106	2.026	1.0579	4.0006	0.992	4.6237	3.8157	2.3156
Ceramide	EOS	S(C18)w30:0_18:2	_-linoleoyloxy-Cer(d18:1/30:0)	pmole/tape	10.4738	5.5802	20.7716	28.957	13.5543	12.4982	2.8517	43.7436	11.9701	5.2809	5.7914	15.6667	0.6496	0.2447	8.9776	44.9758	7.2348	76.3092	18.2191	17.603	4.7352	10.5618	13.2903	49.9926	23.324	8.2822	3.7054	12.4101	7.4813	21.8278	5.7914	3.3182	3.371	2.7461	2.6229	4.2159	1.3496	20.4195	33.4458	7.6397	11.442	2.2444	16.0188	21.0356	31.1574
Ceramide	EOS	S(C18)w32:0_18:2	_-linoleoyloxy-Cer(d18:1/32:0)	pmole/tape	0.2236	0.9154	10.1217	16.9869	0.3397	3.2918	0.2042	0.5246	3.723	0.1505	2.4468	5.3689	0.4656	0.0683	0.0951	20.5956	0.6962	45.2398	0.5906	0.7516	2.5876	0.1769	5.4305	3.4678	0.3353	0.2262	0.1646	1.7427	0.3213	0.1663	0.595	0.1452	0.2297	0.1452	1.2322	0.1743	0.8649	0.3283	0.3274	0.2033	4.8232	0.4005	3.2126	14.2585	0.3045
Ceramide	EOS	S(C18)w34:0_18:2	_-linoleoyloxy-Cer(d18:1/34:0)	pmole/tape	0.1796	0.6073	6.5571	6.0907	0.4665	1.3906	0.2121	0.2887	1.7251	0.0915	1.5667	1.417	0.1619	0.0767	0.0488	7.4373	0.1567	17.9551	0.4788	0.5879	0.6672	0.0847	2.0067	2.5348	0.3925	0.2007	0.0715	0.5721	0.1619	0.198	0.4718	0.0703	0.2297	0.1382	0.4128	0.0995	0.1014	0.1699	0.3248	0.2253	2.6141	0.3512	1.417	3.9255	0.3054
Ceramide	EOS	S(C20)w28:0_18:2	_-linoleoyloxy-Cer(d20:1/28:0)	pmole/tape	0.5791	0.3107	1.2498	0.7807	0.3345	0.3617	0.1426	1.7779	0.749	0.3785	0.2429	0.3494	0.0724	0.1091	0.4146	1.3554	0.4269	2.3236	0.6152	0.5554	0.3829	0.3908	0.455	1.417	0.977	0.433	0.6029	1.1618	0.198	1.0562	0.5034	0.3679	0.4656	0.3829	0.2024	0.2781	0.1913	0.6504	1.3642	0.4093	0.5325	0.1901	2.6052	0.6672	1.373
Ceramide	EOS	S(C20)w29:0_18:2	_-linoleoyloxy-Cer(d20:1/29:0)	pmole/tape	1.4699	0.8106	2.6933	0.8493	1.2322	0.4982	0.4322	4.4712	1.4787	0.9418	0.2852	0.2456	0.2051	0.0708	1.3906	2.1564	0.9242	2.8605	1.7515	1.1882	0.69	1.4875	0.6108	2.5524	2.5348	0.8441	0.9242	1.3378	1.3378	3.3974	1.0386	0.8608	0.764	0.595	0.4638	0.6363	0.1361	2.4732	4.7352	1.4346	1.0034	0.5765	5.1665	0.7921	4.9817
Ceramide	EOS	S(C20)w30:0_18:2	_-linoleoyloxy-Cer(d20:1/30:0)	pmole/tape	1.7163	0.837	3.8463	2.5876	1.2762	1.1442	0.3362	3.7318	1.6459	0.7244	0.5325	0.455	0.3054	0.055	0.977	4.568	1.0034	12.2341	1.3906	1.7515	0.7499	1.2146	0.9154	3.1597	1.6107	0.889	0.9594	1.7691	1.2058	2.4732	0.9066	0.4207	0.8978	0.5642	0.4876	0.9682	0.2922	1.5667	2.8869	1.1442	1.2586	0.7833	3.3798	2.2356	3.4414
Ceramide	EOS	S(C20)w31:0_18:2	_-linoleoyloxy-Cer(d20:1/31:0)	pmole/tape	2.6052	1.4082	4.0663	1.8747	1.9979	0.9506	0.558	4.5328	1.8835	1.0474	0.6962	0.8432	0.25	0.1047	1.3378	3.9871	1.3818	8.9776	2.306	1.7163	0.933	2.4028	1.0386	3.4766	2.6669	0.933	1.153	2.482	3.1597	3.8023	1.9187	1.241	1.1354	0.977	0.6284	0.9946	0.3614	2.7549	3.8287	1.4346	1.6987	1.1002	6.4779	1.7339	5.1049
Ceramide	EOS	S(C20)w32:0_18:2	_-linoleoyloxy-Cer(d20:1/32:0)	pmole/tape	0.889	1.241	15.3146	11.354	1.1002	3.2214	0.7217	2.5964	3.0277	0.5818	2.5788	0.7455	0.5105	0.1285	0.5554	13.8184	1.3554	41.2791	1.5755	3.8463	1.8747	0.7587	2.3412	7.939	1.4258	1.1706	0.771	2.6229	0.463	1.153	0.6584	0.2843	1.0034	0.7358	1.373	0.5237	0.7499	1.021	1.6283	1.0474	5.1929	1.4611	7.9302	4.6296	2.3588
Ceramide	EOS	S(C20)w33:0_18:2	_-linoleoyloxy-Cer(d20:1/33:0)	pmole/tape	0.1347	0.2007	0.9242	0.5246	0.0582	0.25	0.0878	0.1232	0.257	0.1831	0.184	0.0817	0.031	0.0306	0.1241	1.1882	0.1778	1.6811	0.1567	0.2429	0.1778	0.184	0.2799	0.5677	0.0434	0.1391	0.2632	0.6143	0.2552	0.1012	0.2508	0.0549	0.1514	0.1831	0.147	0.1232	0.0706	0.1074	0.2966	0.1707	0.4559	0.22	1.1354	0.3389	0.294
Ceramide	EOS	S(C20)w34:0_18:2	_-linoleoyloxy-Cer(d20:1/34:0)	pmole/tape	0.7781	1.8219	10.3858	6.9532	1.3378	1.2674	0.705	2.6493	2.4996	0.8608	2.7021	0.4559	0.5325	0.1065	0.5765	10.7379	1.021	20.3315	1.5051	4.3744	0.8229	1.1442	1.5843	7.2084	1.5227	0.8511	0.6038	3.0893	0.6619	1.1002	0.7411	0.4154	1.6283	1.329	1.2586	1.109	0.4671	0.8537	2.3588	1.3202	5.0169	1.065	7.4197	2.174	3.1685
Ceramide	EOS	S(C21)w30:0_18:2	_-linoleoyloxy-Cer(d21:1/30:0)	pmole/tape	0.3054	0.1857	0.5255	0.4102	0.3142	0.1276	0.0486	0.5747	0.3204	0.1267	0.1487	0.1452	0.0665	0.0433	0.2209	0.5985	0.1813	1.8219	0.4462	0.5263	0.0365	0.213	0.0977	0.8212	0.3556	0.2271	0.2007	0.3556	0.2957	0.4462	0.1637	0.1602	0.2341	0.1452	0.1531	0.3697	0.0503	0.2244	0.7147	0.3353	0.2526	0.1303	0.6416	0.2984	0.7516
Ceramide	EOS	S(C21)w32:0_18:2	_-linoleoyloxy-Cer(d21:1/32:0)	pmole/tape	0.2385	0.712	3.3534	2.6493	0.4779	0.6504	0.3793	0.8749	0.4876	0.2359	0.6381	0.2262	0.1822	0.0898	0.3512	1.9627	0.3142	8.3702	0.5175	1.4787	0.3741	0.3397	0.3538	1.7603	0.485	0.5122	0.2588	0.8009	0.1831	0.2561	0.1567	0.1135	0.6143	0.646	0.22	0.5158	0.1913	0.286	0.7666	0.4744	0.9418	0.4278	2.0243	0.734	0.8978
Ceramide	EOS	S(C21)w34:0_18:2	_-linoleoyloxy-Cer(d21:1/34:0)	pmole/tape	0.184	0.3301	1.241	0.8529	0.2209	0.1831	0.0959	0.2975	0.2068	0.2042	0.2922	0.0588	0.0959	0.0295	0.2605	0.7992	0.1734	2.13	0.1267	0.7261	0.0924	0.1338	0.184	0.7886	0.1989	0.1083	0.1672	0.345	0.1857	0.4031	0.1179	0.0995	0.3362	0.1611	0.1752	0.4102	0.0601	0.1135	0.4454	0.2051	0.4533	0.3679	1.0122	0.0995	0.4216
Ceramide	EOS	S(C22)w30:0_18:2	_-linoleoyloxy-Cer(d22:1/30:0)	pmole/tape	0.6628	0.3485	0.6311	0.5096	0.3151	0.1567	0.1408	1.065	0.6839	0.5078	0.0898	0.0868	0.0833	0.0199	0.529	0.6892	0.3204	2.0948	0.6892	1.3642	0.1135	0.6073	0.1091	0.9858	0.815	0.426	0.3389	0.5457	0.3873	1.0298	0.4119	0.2165	0.3934	0.3591	0.2693	0.624	0.0489	0.7006	1.3554	0.4436	0.3345	0.3389	1.1178	0.2658	1.5315
Ceramide	EOS	S(C22)w31:0_18:2	_-linoleoyloxy-Cer(d22:1/31:0)	pmole/tape	0.8978	0.4278	0.6654	0.3917	0.4489	0.0898	0.2464	0.9154	0.4894	0.4559	0.0684	0.1083	0.0057	0.0157	0.4718	0.5061	0.4128	0.8458	0.7886	0.8766	0.1162	0.9242	0.1003	0.72	0.8221	0.4172	0.4366	0.4392	0.9154	1.1794	0.3529	0.3609	0.4146	0.3573	0.1329	0.3459	0.0899	1.0826	1.285	0.4682	0.1936	0.6443	1.197	0.1831	1.9803
Ceramide	EOS	S(C22)w32:0_18:2	_-linoleoyloxy-Cer(d22:1/32:0)	pmole/tape	0.6689	1.2938	3.7582	1.9099	0.9066	0.58	0.5633	1.3202	1.0914	0.9682	0.3265	0.2024	0.1531	0.0687	0.6346	2.1388	0.5334	6.1963	0.9242	3.1685	0.323	0.889	0.2737	2.8077	1.109	1.1354	0.4885	1.0034	0.654	0.6601	0.4938	0.2834	1.1178	0.9242	0.257	0.933	0.2183	0.977	1.6107	0.7376	1.0826	0.6821	2.6141	0.4814	1.8395
Ceramide	EOS	S(C22)w33:0_18:2	_-linoleoyloxy-Cer(d22:1/33:0)	pmole/tape	0.1936	0.2984	0.4146	0.2781	0.1584	0.1144	0.0421	0.3705	0.2579	0.2535	0.0853	0.0172	0.0327	0.0046	0.1355	0.6135	0.1734	0.6311	0.1496	0.3345	0.1171	0.2552	0.0599	0.7957	0.2878	0.2315	0.2491	0.2878	0.2623	0.2922	0.0854	0.0889	0.2174	0.2799	0.0334	0.1144	0.0408	0.235	0.3952	0.1611	0.2288	0.2711	0.8018	0.1637	0.3961
Ceramide	EOS	S(C22)w34:0_18:2	_-linoleoyloxy-Cer(d22:1/34:0)	pmole/tape	0.9418	1.0562	1.9539	1.0562	0.8449	0.2403	0.6135	1.0826	0.6918	0.6636	0.2456	0.1637	0.1232	0.0288	0.5721	1.329	0.404	2.5348	0.6328	2.1212	0.0924	1.2322	0.0706	2.174	0.7895	0.7296	0.4137	0.7719	0.5351	1.1882	0.3565	0.2033	0.6619	0.5193	0.3468	0.6029	0.1443	0.9682	1.4875	0.9682	0.9154	0.7226	2.1476	0.4322	1.285
Ceramide	EOS	S(C24)w30:0_18:2	_-linoleoyloxy-Cer(d24:1/30:0)	pmole/tape	0.0682	0.0327	0.054	0.0466	0.0273	0.0475	0.0114	0.0504	0.0545	0.0158	0.0393	0.0776	0.0211	0.0038	0.0581	0.0401	0.0242	0.0853	0.0045	0.0518	0.042	0.0355	0.0416	0.0951	0.0192	0.0648	0.0177	0.0639	0.031	0.0628	0.0422	0.0065	0.0403	0.0374	0.0168	0.073	0.0318	0.0578	0.0327	0.05	0.0215	0.0087	0.0466	0.0554	0.0425
Ceramide	EOS	S(C24)w32:0_18:2	_-linoleoyloxy-Cer(d24:1/32:0)	pmole/tape	0.1716	0.2244	0.7737	0.2728	0.1549	0.0933	0.1364	0.3873	0.1575	0.1734	0.1021	0.0324	0.0602	0.0703	0.1382	0.4392	0.0765	1.2938	0.2614	0.5809	0.0494	0.1945	0.0398	0.4374	0.3239	0.1725	0.1945	0.213	0.1021	0.2614	0.103	0.0275	0.25	0.1109	0.0995	0.1734	0.0157	0.1593	0.4779	0.2209	0.3327	0.1892	0.837	0.2068	0.4242
Ceramide	EOS	S(C24)w34:0_18:2	_-linoleoyloxy-Cer(d24:1/34:0)	pmole/tape	0.0524	0.07	0.0439	0.0469	0.0067	0.0302	0.0171	0.0294	0.0368	0.0458	0.0432	0.0014	0.0173	0.0106	0.0382	0.0648	0.0166	0.1461	0.074	0.0889	0.0437	0.0302	0.0346	0.065	0.0288	0.0509	0.0427	0.0518	0.1197	0.0538	0.0473	0.0263	0.0217	0.0214	0.0173	0.0811	0.04	0.04	0.1153	0.0673	0.043	0.1003	0.2306	0.0293	0.1091
Ceramide	EOS	TOTAL_EOS	TOTAL_EOS	pmole/tape	23.434	18.7126	89.3453	85.3829	25.5734	27.1873	8.5464	71.4073	33.4376	13.8914	19.1057	26.749	4.0253	1.3799	17.9074	120.001	17.0083	255.342	33.204	43.9353	15.0215	23.2605	29.318	93.7669	40.0679	18.0443	12.0271	32.6804	18.9173	41.1087	15.207	8.7653	14.1778	11.3582	10.5501	13.366	5.5161	35.1894	59.8831	19.1612	38.8379	12.2754	67.4337	54.7404	62.1689
Free Fatty Acids	Free Fatty Acids	FA16:0_SC	FA16:0_SC	pmole/tape	698.375	1314.81	1199.34	813.84	968.414	1247.76	709.549	782.18	1357.64	893.92	869.71	1298.05	865.985	284.937	476.757	396.677	534.49	715.136	573.599	744.934	1082.02	934.892	974.001	696.513	918.131	793.354	558.7	268.176	392.952	474.895	893.92	728.173	558.7	420.887	1638.85	1603.47	789.63	825.014	690.926	1061.53	1327.84	983.312	506.555	1016.83	646.23
Free Fatty Acids	Free Fatty Acids	FA16:1_SC	FA16:1_SC	pmole/tape	391.09	88.2746	175.804	374.329	325.908	370.604	64.623	189.958	301.698	181.391	197.407	344.532	44.696	7.8404	12.4404	351.981	476.757	432.062	206.719	127.384	284.937	112.671	351.981	482.344	540.077	251.415	161.278	255.14	39.2952	91.2544	93.4892	123.287	340.807	338.945	230.929	98.8899	712.653	39.109	104.849	286.799	202.994	93.3029	212.306	344.532	214.168
Free Fatty Acids	Free Fatty Acids	FA18:0_SC	FA18:0_SC	pmole/tape	385.503	1450.76	1638.85	841.775	756.108	918.131	817.565	761.695	1424.69	996.349	798.941	1227.28	1180.72	394.815	746.796	273.763	229.067	705.825	491.656	726.31	1115.54	553.113	826.876	351.981	366.88	787.767	402.264	177.667	512.142	283.075	830.601	582.91	322.184	234.654	1741.28	1663.06	288.041	1070.84	726.31	569.874	1467.52	1052.22	610.846	921.855	396.677
Free Fatty Acids	Free Fatty Acids	FA18:1_SC	FA18:1_SC	pmole/tape	433.924	484.207	1862.33	1169.55	726.31	1314.81	161.092	262.589	1100.64	229.067	864.123	1411.65	653.679	119.376	100.38	389.228	432.062	804.528	236.516	301.698	1556.91	649.955	994.486	530.765	448.822	378.054	212.306	242.103	127.384	174.501	387.365	417.163	311.01	309.147	452.547	212.306	546.285	359.43	149.732	625.744	1217.97	359.43	642.505	1327.84	514.004
Free Fatty Acids	Free Fatty Acids	FA18:2_SC	FA18:2_SC	pmole/tape	92.9305	114.534	841.775	480.482	202.994	324.046	27.7488	51.5866	715.136	38.3641	398.539	579.186	139.675	23.6516	12.9991	268.176	173.57	441.373	36.8742	111.368	949.79	137.999	279.35	154.946	94.6066	86.5985	39.8539	165.561	17.1521	43.0199	99.4486	81.384	88.4609	89.5783	131.108	36.1293	178.536	35.7568	27.0038	156.25	541.939	74.6796	151.594	471.171	67.9752
Free Fatty Acids	Free Fatty Acids	FA20:0_SC	FA20:0_SC	pmole/tape	43.5786	84.1775	197.407	101.311	54.9389	64.4368	28.4937	33.7082	79.3354	32.5908	90.5094	67.789	49.1656	17.5991	32.7771	43.3924	30.5423	89.7645	33.522	100.939	125.521	48.6069	88.4609	37.6191	43.0199	41.3438	36.1293	26.8176	27.3763	40.7851	67.2303	26.2589	22.7205	15.0849	57.9186	38.7365	30.0457	34.6394	29.0524	44.8822	135.392	40.7851	151.78	108.388	34.6394
Free Fatty Acids	Free Fatty Acids	FA20:1_SC	FA20:1_SC	pmole/tape	24.3966	25.7002	201.132	134.274	30.1698	95.1653	8.5667	12.2542	62.0157	13.5019	58.8498	87.3435	33.8945	4.1344	3.2032	60.8983	32.2184	140.234	17.6735	25.514	132.412	15.3084	411.576	33.7082	26.6314	29.6111	18.9958	37.8054	5.6615	9.2186	25.7002	12.608	20.1132	18.493	22.348	7.3935	35.2602	9.1813	7.2072	27.3763	109.505	20.1132	90.8819	166.306	18.6233
Free Fatty Acids	Free Fatty Acids	FA20:2_SC	FA20:2_SC	pmole/tape	19.5545	10.2428	77.1006	47.6757	18.6233	37.2467	4.9724	12.9246	47.6757	6.4064	21.9755	29.7973	7.0024	1.3949	1.3241	47.862	38.1778	74.4934	10.876	17.1893	76.5419	9.4048	22.9067	33.8945	25.514	21.6031	14.4703	53.2628	2.868	8.1384	12.1238	9.8331	23.0929	20.4857	13.1295	4.2461	33.2737	5.0842	5.3821	23.8379	48.2344	12.3287	15.2153	40.0402	12.608
Free Fatty Acids	Free Fatty Acids	FA22:0_SC	FA22:0_SC	pmole/tape	146.007	333.358	638.78	311.01	177.667	183.999	106.339	173.57	262.589	129.432	204.857	165.934	159.416	44.3235	223.48	106.153	76.7282	268.176	197.407	474.895	396.677	195.545	253.277	109.133	151.035	129.805	114.161	56.615	185.302	370.604	221.618	103.918	72.631	47.862	116.023	95.3515	66.5474	245.828	197.407	171.335	467.446	154.387	566.149	329.633	186.047
Free Fatty Acids	Free Fatty Acids	FA22:1_SC	FA22:1_SC	pmole/tape	9.8704	20.2994	131.294	85.6674	10.2242	48.6069	7.0955	5.3449	43.3924	6.8906	48.9794	49.1656	29.9836	4.8234	3.5757	28.1212	13.6323	82.1289	7.0769	18.2695	94.6066	7.0396	160.161	12.0679	10.1683	11.3789	7.0955	14.5635	3.706	6.6485	16.8727	7.1327	8.1012	6.7789	12.8501	3.9295	15.0477	5.8291	5.2145	13.744	80.6391	9.5538	59.5947	111.74	9.0696
Free Fatty Acids	Free Fatty Acids	FA24:0_SC	FA24:0_SC	pmole/tape	283.075	303.56	454.409	473.033	311.01	145.448	109.133	417.163	258.864	212.306	219.755	119.376	236.516	52.7041	402.264	100.566	117.141	230.929	333.358	474.895	322.184	437.649	176.922	146.752	283.075	170.031	160.533	78.5905	499.106	1013.11	232.792	175.246	91.0681	69.0926	103.918	97.5863	74.99	599.672	566.149	240.241	400.402	206.719	515.866	240.241	357.568
Free Fatty Acids	Free Fatty Acids	FA24:1_SC	FA24:1_SC	pmole/tape	7.5983	25.1415	121.052	105.594	9.6096	55.1251	7.2072	4.5627	47.6757	4.749	45.0685	51.0279	37.4329	5.1214	3.1473	27.3763	10.6898	106.525	5.8664	28.1212	129.246	4.7862	70.5825	11.472	8.7716	9.7214	5.5125	12.7011	4.0785	6.4995	17.0776	3.0729	7.8777	5.9408	19.7407	2.6631	15.6188	3.7805	4.5441	10.6898	107.643	8.2501	63.3194	144.145	6.1457
Dihydroceramide	NDS	DS(C16)24:0	Cer(d16:0/24:0)	pmole/tape	0.382	0.4982	0.4022	0.6883	0.2473	0.1575	0.0775	0.5061	0.6689	0.1963	0.1408	0.7561	0.1901	0.0501	0.3072	0.7992	0.5501	1.9715	0.3098	0.3617	0.933	0.2508	0.5193	0.6812	0.8106	0.3151	0.176	0.8291	0.1928	0.7569	0.36	0.3591	0.2658	0.1602	0.1752	0.1505	0.1408	0.4225	0.7094	0.4322	0.7807	0.1602	0.6988	1.3554	0.4304
Dihydroceramide	NDS	DS(C16)25:0	Cer(d16:0/25:0)	pmole/tape	0.0709	0.073	0.0275	0.0755	0.0995	0.0488	0.0078	0.0898	0.0626	0.0782	0.0291	0.0314	0.02	0.0218	0.0835	0.1496	0.1241	0.1531	0.1831	0.0745	0.0292	0.1426	0.1549	0.3028	0.1285	0.068	0.0951	0.2588	0.042	0.2139	0.0856	0.0933	0.0444	0.0067	0.0764	0.0603	0.1024	0.1021	0.1672	0.1127	0.0942	0.0342	0.0628	0.1188	0.2024
Dihydroceramide	NDS	DS(C16)26:0	Cer(d16:0/26:0)	pmole/tape	0.017	0.0082	0.0275	0.019	.	.	0.0151	0.0335	.	0.0655	.	.	0.008	.	0.0063	0.0169	0.0116	0.0889	.	0.012	0.043	0.0358	.	0.0444	.	0.0168	0.0106	0.0237	0.0101	0.0308	0.0078	0.007	0.0065	0.015	0.0072	0.0351	0.0126	0.0173	0.0421	0.0076	0.0103	0.0272	0.0072	0.0161	0.0311
Dihydroceramide	NDS	DS(C17)24:0	Cer(d17:0/24:0)	pmole/tape	0.1479	0.5087	1.3554	1.8659	0.0535	0.9242	0.0924	0.3353	1.5931	0.088	0.6496	3.6262	0.4454	0.0813	0.0959	1.2762	0.1435	7.1292	0.2552	0.4797	1.9627	0.1479	2.2444	0.7279	0.198	0.4137	0.242	0.5228	0.3336	0.1364	0.6073	0.0357	0.1382	0.0924	0.3169	0.0267	0.2277	0.1769	0.3679	0.2324	2.4468	0.1179	1.3554	4.3215	0.2579
Dihydroceramide	NDS	DS(C17)25:0	Cer(d17:0/25:0)	pmole/tape	0.0823	0.0477	0.1787	0.1311	0.0272	0.1945	0.0223	0.0648	0.1567	0.0094	0.056	0.2244	0.0331	0.0182	0.0505	0.3309	0.0382	0.8555	0.0924	0.1039	0.0933	0.0281	0.2711	0.0525	0.0806	0.0389	0.0362	0.0493	0.0506	0.0615	0.1329	0.0424	0.0129	0.0133	0.0268	0.041	0.0437	0.008	0.1646	0.0483	0.3846	0.0277	0.2447	0.5668	0.053
Dihydroceramide	NDS	DS(C17)26:0	Cer(d17:0/26:0)	pmole/tape	0.0707	0.1355	0.2121	0.4005	0.0151	0.1435	0.0606	0.2244	0.0986	0.0491	0.0498	0.7578	0.0977	0.0074	0.0505	0.301	0.0724	1.2938	0.0376	0.0789	0.4753	0.0328	0.4234	0.087	0.1303	0.0305	0.0154	0.1285	0.1584	0.3565	0.0527	0.028	0.0481	0.0465	0.0693	0.0432	0.0126	0.0889	0.2376	0.062	0.411	0.0354	0.2218	1.1706	0.1646
Dihydroceramide	NDS	DS(C18)18:0	Cer(d18:0/18:0)	pmole/tape	3.327	14.5225	38.9027	20.0675	3.2214	14.7866	2.35	2.8517	35.03	4.0135	9.4176	74.2848	11.1779	3.9607	1.5051	31.4214	5.0345	63.899	4.1015	6.5395	38.3746	2.7197	42.5994	8.7927	4.9377	4.2775	2.6229	8.4847	3.4942	2.8253	13.9064	3.7142	2.7637	3.1245	14.0824	3.9783	8.2265	3.5822	3.239	4.2775	27.3727	3.6966	28.957	55.1855	4.1455
Dihydroceramide	NDS	DS(C18)20:0	Cer(d18:0/20:0)	pmole/tape	1.2762	30.0132	58.5301	31.0694	1.0034	26.7566	2.0508	0.7754	43.3915	1.6195	16.8989	95.9366	17.7791	3.1509	0.9066	38.2866	3.0893	129.382	1.8043	7.6661	76.2212	0.7957	49.8166	8.9776	3.1333	2.438	1.0034	7.4285	1.2938	1.373	22.884	1.5491	1.2762	0.7112	19.5394	1.1002	9.0949	1.1266	1.7427	3.3446	38.3746	3.0101	47.0001	100.337	1.8747
Dihydroceramide	NDS	DS(C18)23:0	Cer(d18:0/23:0)	pmole/tape	0.0087	0.9506	2.5172	2.1124	0.046	1.3378	0.0986	0.1215	1.1706	0.0866	0.8441	5.0697	0.4841	0.1487	0.0631	2.4204	0.2306	8.4935	0.2816	0.58	2.5964	0.0907	3.4942	0.6918	0.3151	0.2764	0.1628	0.7085	0.1364	0.1672	0.7842	0.0959	0.0718	0.0596	0.7833	0.228	0.3509	0.242	0.2429	0.2376	3.283	0.1162	2.2796	5.6066	0.2368
Dihydroceramide	NDS	DS(C18)24:0	Cer(d18:0/24:0)	pmole/tape	9.2416	70.3241	159.308	83.2624	5.7034	67.5077	3.8815	15.2266	85.6388	5.3425	29.221	257.885	14.4345	2.2092	4.9024	92.416	8.3878	348.54	6.0114	17.8671	142.585	3.0365	147.865	20.2435	13.8184	8.9776	4.0663	16.8989	9.0656	10.0337	52.281	4.436	3.0805	1.9715	26.7566	2.9133	5.5391	8.3262	19.1873	8.6695	141.704	7.851	103.858	203.315	8.9776
Dihydroceramide	NDS	DS(C18)25:0	Cer(d18:0/25:0)	pmole/tape	0.0815	0.4938	2.174	1.9891	0.1153	0.8978	0.0533	0.3133	1.1794	0.1716	0.4022	4.1983	0.3881	0.0689	0.1989	1.3378	0.1681	6.6892	0.0907	0.2878	1.8043	0.1355	1.8307	0.4515	0.3274	0.2711	0.1197	0.4524	0.3705	0.2139	0.5281	0.0687	0.0551	0.0194	0.3697	0.0257	0.059	0.2869	0.7147	0.2042	3.0893	0.1778	1.7163	3.9783	0.1399
Dihydroceramide	NDS	DS(C18)26:0	Cer(d18:0/26:0)	pmole/tape	0.4735	2.086	4.6736	3.7054	0.1813	1.7779	0.1039	0.4973	3.0101	0.1514	0.9154	8.9776	0.933	0.0787	0.1056	2.5348	0.3503	14.5225	0.3098	0.6751	6.8916	0.1461	5.1929	0.889	0.8265	0.4524	0.1848	0.6927	0.7807	0.8168	1.2322	0.2376	0.1039	0.0389	0.8071	0.0345	0.3708	0.4128	0.933	0.3565	5.9146	0.3318	2.8077	10.4738	0.4066
Dihydroceramide	NDS	DS(C18)28:0	Cer(d18:0/28:0)	pmole/tape	0.0764	0.7499	1.8219	2.6845	0.0455	1.109	0.0297	0.0645	1.0562	0.0751	0.5334	5.897	0.6768	0.0959	0.068	1.4787	0.1197	6.9092	0.1127	0.2869	2.8605	0.0275	2.9925	0.3318	0.1065	0.1619	0.0286	0.3221	0.228	0.286	0.6584	0.0633	0.0609	0.0128	0.5263	0.0336	0.3521	0.0907	0.2975	0.039	2.6669	0.0805	1.2146	6.5219	0.103
Dihydroceramide	NDS	DS(C19)24:0	Cer(d19:0/24:0)	pmole/tape	0.103	0.2764	0.7182	0.698	0.0744	0.2324	0.0519	0.1954	0.4744	0.0603	0.2482	0.7534	0.5281	0.1443	0.0815	0.6848	0.1021	2.7285	0.2306	0.2649	1.1002	0.0344	0.8273	0.4207	0.2324	0.198	0.0617	0.5783	0.228	0.1188	0.4339	0.0968	0.072	0.0189	0.2412	0.0421	0.1972	0.1646	0.3019	0.1408	0.8414	0.1567	1.2938	1.3642	0.1364
Dihydroceramide	NDS	DS(C19)25:0	Cer(d19:0/25:0)	pmole/tape	0.0268	0.0388	0.0924	0.0898	0.0144	0.1628	0.0295	0.0405	0.0808	0.0283	0.0364	0.0812	0.0779	0.0118	0.0122	0.07	0.0458	0.176	0.0602	0.0601	0.1135	0.0248	0.1355	0.0576	0.0898	0.0635	0.0455	0.0898	0.0096	0.0864	0.0601	0.0254	0.0427	0.0344	0.0872	0.0792	0.0392	0.0385	0.0237	0.0379	0.1047	0.0254	0.0942	0.213	0.0687
Dihydroceramide	NDS	DS(C19)26:0	Cer(d19:0/26:0)	pmole/tape	0.0597	0.1487	0.3133	0.3679	0.0812	0.1602	0.0073	0.1065	0.2825	0.1127	0.1109	0.3213	0.1514	0.0662	0.0122	0.2368	0.1206	1.1882	0.0769	0.1884	0.4102	0.103	0.3301	0.1435	0.2684	0.176	0.0766	0.1039	0.0959	0.3855	0.1162	0.0275	0.0341	0.0451	0.1223	0.0092	0.0326	0.1223	0.1769	0.1593	0.4427	0.0528	0.2068	0.7376	0.0951
Dihydroceramide	NDS	DS(C20)20:0	Cer(d20:0/20:0)	pmole/tape	0.1012	0.5668	1.2498	0.6452	0.0611	0.3732	0.0615	0.1118	0.977	0.1056	0.3609	0.536	1.0386	0.3089	0.0221	1.0914	0.3943	3.1421	0.1646	0.7384	2.7197	0.1056	0.9506	0.933	0.6724	0.2526	0.1699	0.9682	0.3072	0.154	1.2058	0.4013	0.1928	0.1065	0.6707	0.1311	0.6102	0.0851	0.1928	0.3503	0.7561	0.1443	1.6019	1.4963	0.1743
Dihydroceramide	NDS	DS(C20)22:0	Cer(d20:0/22:0)	pmole/tape	0.1039	0.6399	1.0562	0.3802	0.0959	0.3732	0.1206	0.0341	0.5307	0.1047	0.2975	0.4955	0.4744	0.1646	0.0434	0.705	0.1892	2.6317	0.2042	0.5862	2.0596	0.0554	1.0298	0.7569	0.2702	0.2588	0.1179	0.5721	0.0977	0.1188	0.7552	0.2517	0.1285	0.1083	0.5712	0.1012	0.291	0.0977	0.2183	0.3591	0.6267	0.0602	1.2146	1.285	0.2755
Dihydroceramide	NDS	DS(C20)23:0	Cer(d20:0/23:0)	pmole/tape	0.0441	0.2121	0.4445	0.2552	0.0443	0.1109	0.0444	0.0562	0.1514	0.0837	0.0873	0.2306	0.264	0.1804	0.0869	0.4093	0.0866	1.3466	0.0968	0.3811	0.6513	0.0274	0.514	0.3371	0.2306	0.1575	0.086	0.3908	0.1373	0.1188	0.3125	0.0977	0.0606	0.1734	0.0553	0.0575	0.1737	0.1382	0.2517	0.132	0.3723	0.1065	0.771	0.7191	0.1699
Dihydroceramide	NDS	DS(C20)24:0	Cer(d20:0/24:0)	pmole/tape	0.47	1.6899	3.3094	2.0332	0.2993	0.977	0.3741	0.4946	2.35	0.367	0.69	2.6493	1.1618	0.3239	0.6108	2.57	0.8405	9.2416	0.9418	1.6195	6.3899	0.5915	3.679	1.8923	2.2092	0.9858	0.5378	1.6459	0.8608	1.3378	2.218	1.021	0.5527	0.2781	1.5403	0.3925	0.5375	1.0034	1.5403	0.9682	2.5436	0.5791	3.8639	5.5626	1.0826
Dihydroceramide	NDS	DS(C20)25:0	Cer(d20:0/25:0)	pmole/tape	0.3204	0.3503	0.7613	0.6988	0.1496	0.2148	0.0959	0.4225	0.3142	0.1408	0.2728	0.4198	0.3318	0.1681	0.382	0.69	0.2658	2.2972	0.2684	0.3186	1.3026	0.2086	0.6557	0.6214	0.6575	0.4146	0.1857	0.3653	0.6082	0.6584	0.4779	0.2016	0.1382	0.0491	0.228	0.0858	0.1737	0.3362	0.6187	0.3415	0.6654	0.1347	0.7807	1.1442	0.4154
Dihydroceramide	NDS	DS(C20)26:0	Cer(d20:0/26:0)	pmole/tape	0.3389	1.2498	1.7779	1.6459	0.3257	0.6804	0.2183	0.5457	1.4699	0.2684	0.4313	0.977	0.8476	0.2711	0.3301	1.1266	0.507	4.7264	0.4902	0.8221	4.7968	0.382	1.6283	1.0826	2.0155	0.4656	0.2816	0.9242	1.0562	0.7332	0.9418	0.4093	0.3257	0.147	0.9242	0.198	0.46	0.4779	0.9946	0.4858	1.417	0.4251	2.086	3.7054	0.771
Dihydroceramide	NDS	DS(C20)28:0	Cer(d20:0/28:0)	pmole/tape	0.2192	0.3415	1.285	1.021	0.0764	0.4471	0.0411	0.1259	0.5466	0.0907	0.3485	1.0034	1.065	0.2297	0.0547	0.8124	0.1232	3.4502	0.2359	0.4154	2.9045	0.1848	1.197	0.3969	0.3661	0.1901	0.1083	0.4577	0.2482	0.4806	0.3204	0.2517	0.0637	0.0835	0.4172	0.0526	0.4248	0.1531	0.2913	0.1523	0.6707	0.0459	1.1706	2.7109	0.323
Dihydroceramide	NDS	DS(C21)24:0	Cer(d21:0/24:0)	pmole/tape	0.0864	0.1963	0.2148	0.2033	0.1118	0.1452	0.0907	0.1954	0.1611	0.0841	0.125	0.0203	0.1743	0.0482	0.1417	0.2156	0.0827	0.8555	0.1567	0.2077	0.4533	0.1241	0.2192	0.2464	0.2209	0.2368	0.0605	0.1734	0.1144	0.2658	0.1972	0.1179	0.0907	0.1206	0.0663	0.0253	0.0534	0.2896	0.3213	0.1303	0.2324	0.0791	0.3072	0.4383	0.1505
Dihydroceramide	NDS	DS(C21)25:0	Cer(d21:0/25:0)	pmole/tape	0.0356	0.0551	0.0562	0.0364	0.0149	0.0188	0.0073	0.0427	0.0098	0.0103	0.0065	0.0106	0.0191	0.0364	0.0641	0.069	0.0072	0.2315	0.0593	0.0241	0.0716	0.0489	0.0188	0.0084	0.0907	0.0498	0.01	0.0363	0.0093	0.0103	0.0531	0.0309	0.0179	0.0444	0.0292	0.007	0.0178	0.0318	0.1039	0.0308	0.0713	0.0466	0.0506	0.0373	0.0421
Dihydroceramide	NDS	DS(C21)26:0	Cer(d21:0/26:0)	pmole/tape	0.0435	0.0168	0.1628	0.009	0.0549	0.0619	0.008	0.0334	0.0365	0.0389	0.0802	0.1056	0.0516	0.08	0.103	0.0419	0.0293	0.463	0.0301	0.1109	0.1699	0.0621	0.1417	0.1426	0.0889	0.0704	0.0858	0.1408	0.1179	0.1294	0.1065	0.0572	0.1039	0.0334	0.0226	0.017	0.0239	0.0251	0.0872	0.0455	0.065	0.0196	0.1558	0.0691	0.0858
Dihydroceramide	NDS	DS(C22)18:0	Cer(d22:0/18:0)	pmole/tape	0.2649	1.1618	2.5788	1.5491	0.2834	0.8441	0.2227	0.3239	1.7163	0.2975	0.5422	3.6614	0.6099	0.0924	0.2535	2.5436	0.3732	6.2315	0.5747	1.0122	3.5382	0.1558	2.9133	1.1706	0.7094	0.4691	0.1998	1.0034	0.3934	0.3749	1.3994	0.4533	0.3274	0.1311	1.065	0.2016	0.372	0.242	0.4603	0.5343	2.5172	0.2878	2.7109	4.6824	0.536
Dihydroceramide	NDS	DS(C22)20:0	Cer(d22:0/20:0)	pmole/tape	0.043	0.213	0.4471	0.2843	0.0448	0.1338	0.0898	0.0333	0.3785	0.0564	0.1813	0.2095	0.2385	0.0577	0.0682	0.595	0.1734	0.9242	0.1382	0.4779	0.6619	0.06	0.3345	0.3855	0.3644	0.1364	0.0986	0.3336	0.088	0.0553	0.2579	0.1567	0.1241	0.0459	0.2544	0.0942	0.1796	0.0564	0.1355	0.1426	0.4093	0.068	0.5439	0.5255	0.1382
Dihydroceramide	NDS	DS(C22)22:0	Cer(d22:0/22:0)	pmole/tape	0.1206	0.3952	0.25	0.1461	0.0515	0.0497	0.0213	0.1021	0.1399	0.132	0.0315	0.0203	0.0413	0.0622	0.1391	0.103	0.0471	0.3565	0.1752	0.4445	0.2271	0.0959	0.074	0.2684	0.4374	0.2526	0.0662	0.1311	0.1285	0.3072	0.2403	0.2781	0.0496	0.0293	0.0265	0.0942	0.0479	0.2984	0.2913	0.147	0.1091	0.0986	0.2024	0.1452	0.228
Dihydroceramide	NDS	DS(C22)24:0	Cer(d22:0/24:0)	pmole/tape	0.3565	0.5334	0.3107	0.2236	0.2412	0.1364	0.1144	0.2033	0.2174	0.1338	0.0624	0.0643	0.1373	0.0555	0.4779	0.2544	0.2878	0.8229	0.3213	0.5747	0.5158	0.6258	0.1135	0.5932	0.6654	0.338	0.2614	0.1998	0.4744	0.7323	0.5448	0.3732	0.2359	0.1725	0.1417	0.3362	0.1573	0.4418	0.8978	0.3556	0.2095	0.4322	0.477	0.1787	0.5017
Dihydroceramide	NDS	DS(C22)25:0	Cer(d22:0/25:0)	pmole/tape	0.1065	0.154	0.0516	0.0653	0.0529	0.0095	0.0148	0.1892	0.0837	0.0986	0.0221	0.0431	0.0373	0.0496	0.1928	0.1021	0.0628	0.1919	0.286	0.2896	0.1549	0.1567	0.0377	0.2526	0.2341	0.2209	0.0995	0.1232	0.2385	0.1699	0.0612	0.2148	0.0924	0.0632	0.0305	0.0613	0.0609	0.1716	0.2508	0.1382	0.103	0.08	0.1778	0.1179	0.1919
Dihydroceramide	NDS	DS(C22)26:0	Cer(d22:0/26:0)	pmole/tape	0.382	0.6108	0.2368	0.1901	0.2975	0.048	0.1003	0.3723	0.3441	0.2649	0.0585	0.0525	0.1531	0.038	0.2394	0.3485	0.3697	0.8221	0.5272	0.5607	0.7376	0.272	0.076	0.624	0.5747	0.3829	0.1611	0.4242	0.5395	0.8097	0.3257	0.3767	0.1936	0.1206	0.1435	0.1857	0.1502	0.4163	0.521	0.3855	0.2139	0.2332	0.3169	0.3195	0.6258
Dihydroceramide	NDS	DS(C22)28:0	Cer(d22:0/28:0)	pmole/tape	0.083	0.0856	0.0532	0.1487	0.0394	0.0791	0.0767	0.2244	0.0521	0.0199	0.0682	0.044	0.0637	0.059	0.0599	0.2112	0.0803	0.5105	0.0638	0.1496	0.3063	0.0807	0.0662	0.0986	0.147	0.0447	0.0052	0.1602	0.132	0.1206	0.0275	0.0692	0.0448	0.0249	0.1021	0.0111	0.0251	0.1091	0.1875	0.0164	0.1487	0.072	0.2007	0.1725	0.1144
Dihydroceramide	NDS	DS(C23)18:0	Cer(d23:0/18:0)	pmole/tape	0.1584	0.3327	1.2762	0.9154	0.0617	0.5369	0.0532	0.1875	0.5668	0.0686	0.5184	1.8043	0.1972	0.1056	0.0754	1.4699	0.1083	3.6438	0.2966	0.272	1.0738	0.0622	1.3466	0.4674	0.2183	0.1663	0.1364	0.4577	0.0898	0.2376	0.2922	0.1047	0.0682	0.0518	0.3019	0.0627	0.1174	0.2192	0.0889	0.125	1.285	0.0472	1.2586	2.1124	0.2297
Dihydroceramide	NDS	DS(C23)20:0	Cer(d23:0/20:0)	pmole/tape	0.0072	0.1294	0.2887	0.0924	0.0749	0.1144	0.0442	0.0477	0.1074	0.0848	0.1575	0.1267	0.2077	0.0536	0.103	0.1963	0.037	0.9506	0.045	0.1884	0.3477	0.103	0.2324	0.2148	0.1391	0.1285	0.0404	0.3556	0.0382	0.1487	0.2693	0.1039	0.0325	0.0192	0.1549	0.0774	0.0425	0.1135	0.0866	0.1382	0.2368	0.0569	0.389	0.4295	0.0598
Dihydroceramide	NDS	DS(C23)24:0	Cer(d23:0/24:0)	pmole/tape	0.0477	0.0319	0.0643	0.058	0.0395	0.0461	0.0605	0.0537	0.0099	0.0296	0.0074	0.022	0.0876	0.0062	0.0753	0.0187	0.0521	0.1496	0.1232	0.029	0.1021	0.1487	0.0122	0.1153	0.1584	0.0767	0.0405	0.0459	0.0924	0.1796	0.0907	0.154	0.0667	0.0067	0.0217	0.0364	0.0128	0.0841	0.1391	0.0703	0.056	0.0676	0.0584	0.0889	0.1461
Dihydroceramide	NDS	DS(C23)25:0	Cer(d23:0/25:0)	pmole/tape	0.0548	0.0077	0.0097	0.009	0.0148	0.019	0.0075	0.0112	0.0207	0.0237	0.0072	0.0427	0.0067	0.006	0.0241	0.0085	0.0547	0.0344	0.0301	0.0122	0.0205	0.0348	0.0187	0.0256	0.0351	0.0271	0.005	0.008	0.02	0.0701	0.0157	0.0135	0.0128	0.0063	0.007	0.0086	0.012	0.0093	0.0086	0.008	0.015	0.0657	0.0173	0.0164	0.0178
Dihydroceramide	NDS	DS(C23)26:0	Cer(d23:0/26:0)	pmole/tape	0.064	0.0253	0.0214	0.086	0.0156	0.0102	0.016	0.0564	0.0096	0.0303	0.0368	0.0213	0.1056	0.0197	0.044	0.0468	0.0986	0.0794	0.0625	0.032	0.0162	0.0329	0.0199	0.0915	0.0819	0.0405	0.0436	0.0726	0.0418	0.0933	0.062	0.0451	0.0305	0.0139	0.015	0.0618	0.0385	0.0847	0.1382	0.061	0.0392	0.0207	0.03	0.0245	0.1153
Dihydroceramide	NDS	DS(C24)16:0	Cer(d24:0/16:0)	pmole/tape	0.1523	0.1848	0.2174	0.0924	0.11	0.0601	0.0224	0.2104	0.2799	0.0772	0.051	0.2033	0.0561	0.0063	0.1743	0.382	0.1655	0.6672	0.0647	0.264	0.2341	0.2596	0.1743	0.3978	0.4348	0.1743	0.1232	0.4031	0.1716	0.36	0.2288	0.2218	0.1056	0.0556	0.0534	0.0716	0.0387	0.2288	0.4858	0.1875	0.257	0.0599	0.4559	0.3837	0.2033
Dihydroceramide	NDS	DS(C24)17:0	Cer(d24:0/17:0)	pmole/tape	0.125	0.2332	0.9682	0.7957	0.132	0.2957	0.0589	0.235	0.6795	0.0968	0.2764	1.1618	0.0609	0.0124	0.0703	0.7534	0.1171	2.6669	0.0554	0.2676	0.6848	0.1338	1.0122	0.2878	0.3758	0.2588	0.1047	0.4119	0.1496	0.228	0.3512	0.0166	0.1399	0.0317	0.1769	0.1153	0.0867	0.2139	0.3714	0.2148	0.9682	0.0679	0.7138	1.7427	0.1655
Dihydroceramide	NDS	DS(C24)18:0	Cer(d24:0/18:0)	pmole/tape	0.2966	2.2532	8.3702	3.0805	0.3177	2.6229	0.1954	0.602	3.6086	0.4392	1.1882	14.5225	0.6346	0.1347	0.3837	6.5219	0.6513	19.8914	0.5466	1.197	6.5747	0.2808	7.3581	1.8043	0.9682	0.6038	0.2139	1.373	0.6944	1.0826	3.6262	0.4339	0.3257	0.2095	1.329	0.3353	0.3873	0.8405	1.3466	0.7024	9.7697	0.4515	5.8794	12.4101	0.69
Dihydroceramide	NDS	DS(C24)19:0	Cer(d24:0/19:0)	pmole/tape	0.0789	0.235	0.5475	0.3705	0.1039	0.2095	0.0147	0.228	0.1954	0.1039	0.2403	0.5607	0.2491	0.1039	0.0429	0.5598	0.1954	1.5315	0.1355	0.3019	0.7649	0.1012	0.6936	0.2931	0.3142	0.264	0.1241	0.4946	0.1549	0.3045	0.3248	0.1399	0.1074	0.0915	0.1699	0.1127	0.076	0.0488	0.3415	0.2596	0.7622	0.064	0.8265	0.8212	0.1901
Dihydroceramide	NDS	DS(C24)20:0	Cer(d24:0/20:0)	pmole/tape	0.2403	1.1354	1.6547	0.9858	0.2192	0.5712	0.2957	0.499	1.3202	0.5721	0.3881	0.8335	0.6777	0.1699	0.4427	1.4523	0.4339	4.436	0.5809	1.4082	2.6493	0.433	1.5139	1.1618	1.417	0.8212	0.2517	1.0914	0.6381	1.197	1.1882	0.5281	0.3107	0.154	0.5791	0.1021	0.1925	0.477	1.0738	0.5712	1.5579	0.2993	2.4556	2.0772	0.8555
Dihydroceramide	NDS	DS(C24)21:0	Cer(d24:0/21:0)	pmole/tape	0.0553	0.0873	0.1021	0.088	0.0078	0.0194	0.0552	0.043	0.0302	0.038	0.0205	0.0933	0.0408	0.0119	0.0576	0.0968	0.0749	0.382	0.0898	0.0855	0.1399	0.0696	0.0924	0.0505	0.257	0.1391	0.0351	0.1047	0.068	0.2799	0.0968	0.0995	0.0444	0.0821	0.0951	0.0335	0.0177	0.242	0.1989	0.1672	0.1408	0.1593	0.3309	0.0762	0.1972
Dihydroceramide	NDS	DS(C24)22:0	Cer(d24:0/22:0)	pmole/tape	0.2966	0.2772	0.1822	0.1329	0.0907	0.0663	0.1575	0.3573	0.2456	0.1848	0.0282	0.0562	0.0534	0.0362	0.2183	0.1672	0.2332	0.6223	0.3653	0.5695	0.3688	0.2579	0.0382	0.3177	0.6522	0.2517	0.2368	0.2262	0.463	0.6416	0.4154	0.4137	0.1637	0.2253	0.0538	0.1294	0.0475	0.5475	0.7622	0.3547	0.1567	0.272	0.3846	0.1179	0.5651
Dihydroceramide	NDS	DS(C24)24:0	Cer(d24:0/24:0)	pmole/tape	0.389	0.279	0.2447	0.2315	0.2024	0.0614	0.1215	0.3732	0.2922	0.404	0.0295	0.0108	0.054	0.0129	0.4278	0.3503	0.2667	0.2394	0.5281	0.3925	0.3688	0.4489	0.0775	0.4348	0.5114	0.2491	0.0662	0.2376	0.5122	1.0738	0.3749	0.3019	0.1892	0.0933	0.1074	0.1311	0.0989	0.4568	0.7006	0.3248	0.0579	0.1558	0.3098	0.2306	0.6698
Dihydroceramide	NDS	DS(C24)25:0	Cer(d24:0/25:0)	pmole/tape	0.0933	0.0672	0.0692	0.028	0.016	0.0202	0.0319	0.0801	0.0428	0.0505	0.0291	0.011	0.0709	.	0.0201	0.0555	0.0826	0.0915	0.0406	0.0194	0.0073	0.0495	0.0199	0.0717	0.1417	0.0341	0.0428	0.0244	0.1443	0.2068	0.0403	0.073	0.0195	0.0272	0.0488	0.0092	0.0131	0.1021	0.1479	0.0309	0.0712	0.0556	0.0606	0.0705	0.0861
Dihydroceramide	NDS	DS(C24)26:0	Cer(d24:0/26:0)	pmole/tape	0.5765	0.3186	0.1936	0.2429	0.4286	0.1558	0.1399	1.2146	0.2632	0.3846	0.0924	0.0924	0.1338	0.0781	0.4594	0.3142	0.3609	0.6531	0.4154	0.5219	0.4084	0.7842	0.0733	0.5695	1.0298	0.3345	0.272	0.2834	0.7191	2.2004	0.2508	0.3864	0.1928	0.1857	0.1338	0.132	0.142	0.8221	1.4434	0.3477	0.1215	0.2834	0.507	0.294	1.1178
Dihydroceramide	NDS	DS(C26)16:0	Cer(d26:0/16:0)	pmole/tape	0.125	0.0643	0.0775	0.0763	0.0778	0.0384	0.0074	0.1646	0.0995	0.1646	0.0438	0.0203	0.0352	0.0063	0.1153	0.1716	0.2746	0.3565	0.1162	0.1399	0.0205	0.1426	0.0837	0.1558	0.0951	0.1241	0.049	0.1549	0.2772	0.4462	0.1391	0.1382	0.0675	0.0672	0.0654	0.0602	0.0946	0.2271	0.3177	0.1919	0.1549	0.0753	0.1796	0.1012	0.213
Dihydroceramide	NDS	DS(C26)20:0	Cer(d26:0/20:0)	pmole/tape	0.2473	0.4524	0.6548	0.3556	0.2112	0.1399	0.0334	0.2086	0.4058	0.2438	0.1408	0.1796	0.0724	0.0416	0.2658	0.3987	0.2104	0.8555	0.125	0.4366	0.837	0.2473	0.213	0.3952	0.7816	0.1452	0.2385	0.2306	0.3028	0.852	0.4902	0.2913	0.1039	0.1188	0.1003	0.0942	0.0366	0.2447	0.6055	0.3309	0.4779	0.1602	0.6293	0.4867	0.5791
Dihydroceramide	NDS	DS(C26)22:0	Cer(d26:0/22:0)	pmole/tape	0.3151	0.2156	0.2148	0.0835	0.1408	0.0106	0.0699	0.3714	0.1875	0.2438	0.0298	0.0653	0.0349	0.0173	0.2596	0.2394	0.3081	0.2966	0.1778	0.4709	0.2429	0.2887	0.0744	0.3811	0.463	0.1443	0.0796	0.2024	0.3776	0.5202	0.3089	0.2042	0.0924	0.0624	0.0599	0.1074	0.0117	0.3573	0.3433	0.3054	0.1003	0.235	0.3116	0.1822	0.3811
Dihydroceramide	NDS	DS(C26)24:0	Cer(d26:0/24:0)	pmole/tape	0.455	0.1505	0.1391	0.1074	0.1452	0.0308	0.0806	0.7745	0.2051	0.2297	0.0723	0.0573	0.1329	0.0253	0.1963	0.0735	0.1347	0.2799	0.3045	0.2552	0.2517	0.3749	0.0239	0.132	0.4304	0.2544	0.1276	0.0959	0.6751	0.9946	0.1127	0.1848	0.11	0.0662	0.1241	0.0756	0.0514	0.4814	0.7613	0.0834	0.1171	0.1558	0.3248	0.1311	0.4638
Dihydroceramide	NDS	DS(C26)25:0	Cer(d26:0/25:0)	pmole/tape	0.0635	0.0367	0.054	0.0097	0.0242	0.0231	0.016	0.2174	0.0156	0.0411	0.0221	0.0371	0.0279	0.0221	0.0419	0.0367	0.0241	0.0231	0.0343	0.018	0.0283	0.0177	0.0062	0.0442	0.0977	0.0176	0.0143	0.068	0.0421	0.0915	0.0081	0.0368	0.0261	0.0342	0.0216	0.0463	0.0457	0.0349	0.1074	0.1091	0.0052	0.0488	0.077	0.0483	0.1558
Dihydroceramide	NDS	DS(C26)26:0	Cer(d26:0/26:0)	pmole/tape	0.184	0.1399	0.0538	0.0776	0.1127	0.0305	0.0576	0.8247	0.1549	0.3239	0.0714	0.0263	0.0352	0.0375	0.063	0.0968	0.1065	0.2121	0.1707	0.2288	0.22	0.2614	0.0411	0.3028	0.6126	0.076	0.0693	0.1065	0.6777	0.9858	0.0636	0.184	0.0995	0.0506	0.0216	0.0907	0.0311	0.3767	0.6628	0.1699	0.0659	0.0889	0.1153	0.0328	0.7288
Dihydroceramide	NDS	TOTAL_NDS	TOTAL_NDS	pmole/tape	22.5905	136.005	300.904	166.681	15.7201	125.983	12.1733	31.7178	192.113	18.2802	66.671	489.292	57.109	13.2474	15.2798	199.061	26.4993	670.329	23.0005	51.3704	319.516	15.522	285.473	60.4209	44.5731	27.4334	13.7974	52.0704	28.3919	36.634	112.326	19.7176	13.1283	9.7555	73.9162	12.7465	30.1558	25.7949	46.0442	27.8311	255.47	21.7056	223.966	440.471	30.9803
6-hydroxy ceramide	NH	H(C16)24:0	Cer(t16:1(6OH)/24:0)	pmole/tape	0.4102	0.2156	0.977	0.6619	0.2508	0.2922	0.0588	1.0298	0.2579	0.2438	0.1716	0.2984	0.0817	0.0656	0.6513	1.3994	0.3327	2.2004	0.2984	0.5659	0.4832	0.4964	0.4357	0.4515	0.5915	0.5466	0.213	0.4216	0.5351	0.6909	0.0564	0.1171	0.1338	0.1373	0.132	0.2693	0.0309	0.705	1.4258	0.3213	0.5237	0.1734	0.7948	1.1882	0.7411
6-hydroxy ceramide	NH	H(C16)25:0	Cer(t16:1(6OH)/25:0)	pmole/tape	0.3415	0.0743	0.5043	0.2438	0.2121	0.2095	0.0104	1.065	0.0907	0.0698	0.0594	0.0355	0.0316	0.0129	0.2535	0.7411	0.1804	1.285	0.2051	0.3072	0.2192	0.2209	0.2104	0.2376	0.455	0.2535	0.1074	0.1752	0.6143	0.7825	0.0742	0.0535	0.0677	0.0676	0.0872	0.1259	0.0261	0.5941	1.0298	0.1752	0.2376	0.1153	0.4119	0.7024	0.6496
6-hydroxy ceramide	NH	H(C16)26:0	Cer(t16:1(6OH)/26:0)	pmole/tape	1.0122	0.2623	2.7813	1.1178	0.4066	0.683	0.088	2.0155	0.5853	0.4075	0.4603	0.6249	0.1716	0.0543	1.1618	2.2972	0.7877	4.788	0.7772	0.7745	1.0034	0.7288	0.9066	0.7384	1.5139	0.5272	0.2667	0.6434	1.8571	3.3094	0.3204	0.2632	0.1628	0.1796	0.3485	0.1584	0.042	1.7867	3.2478	0.5378	0.9594	0.2429	1.6899	2.5612	1.5315
6-hydroxy ceramide	NH	H(C16)27:0	Cer(t16:1(6OH)/27:0)	pmole/tape	0.1241	0.1083	1.109	0.3283	0.0837	0.1884	0.0114	0.3248	0.1575	0.0832	0.1399	0.0806	0.0773	0.012	0.1417	0.7886	0.1355	1.6987	0.2253	0.2227	0.2931	0.2042	0.3257	0.2464	0.3424	0.1769	0.0889	0.1901	0.294	0.4392	0.0612	0.0618	0.0312	0.019	0.1373	0.0874	0.0279	0.2517	0.5598	0.1558	0.411	0.0722	0.5871	0.7182	0.3978
6-hydroxy ceramide	NH	H(C16)28:0	Cer(t16:1(6OH)/28:0)	pmole/tape	0.4436	0.1452	2.4908	0.602	0.2429	0.47	0.0643	0.8546	0.4498	0.1919	0.2887	0.7288	0.1646	0.031	0.4374	1.8131	0.5166	3.8463	0.6073	0.6143	0.8687	0.323	0.933	0.6812	0.933	0.3309	0.1681	0.4568	0.9946	1.2146	0.2324	0.1347	0.1787	0.0823	0.1602	0.066	0.0823	0.7649	1.4523	0.2896	0.889	0.1813	1.1002	1.6019	0.8978
6-hydroxy ceramide	NH	H(C17)24:0	Cer(t17:1(6OH)/24:0)	pmole/tape	2.9045	1.4699	14.4345	5.8002	1.7603	2.9749	0.6126	5.2281	3.1157	1.1266	2.5436	1.9715	1.1794	0.3565	2.4908	13.0262	2.5964	24.7323	2.9837	4.2159	4.0311	2.0948	5.2545	5.0081	4.8936	3.2214	1.7779	4.7968	4.2335	5.2897	1.2234	0.6346	1.2322	0.5369	1.2938	1.6019	0.568	4.3568	7.4901	2.3324	4.9024	1.1794	10.8259	12.1461	4.7352
6-hydroxy ceramide	NH	H(C17)25:0	Cer(t17:1(6OH)/25:0)	pmole/tape	1.1794	0.3881	3.5558	1.153	0.5756	0.6927	0.1056	2.5788	0.6883	0.3397	0.4665	0.3397	0.3142	0.1241	0.8978	3.0277	0.9154	6.4603	1.4699	1.417	0.8062	0.8617	1.0826	1.4523	1.9891	1.417	0.5457	1.7955	1.5139	2.9837	0.242	0.2104	0.4075	0.3653	0.3679	0.69	0.117	1.7427	4.2775	0.6971	1.3554	0.3257	2.0596	2.4556	1.7603
6-hydroxy ceramide	NH	H(C17)26:0	Cer(t17:1(6OH)/26:0)	pmole/tape	2.262	0.7164	6.0819	2.35	0.9154	1.2322	0.1831	6.0907	1.5139	0.852	0.705	1.1706	0.4295	0.154	1.7251	5.4129	1.9803	10.2978	2.3852	2.174	2.2884	1.9979	2.2356	2.9485	4.48	2.0684	0.9154	2.4204	4.348	6.7068	0.5492	0.4163	0.6848	0.3582	0.4806	0.7737	0.2159	3.6966	8.7927	1.7867	1.9363	0.7147	3.327	5.3073	4.7264
6-hydroxy ceramide	NH	H(C17)27:0	Cer(t17:1(6OH)/27:0)	pmole/tape	0.3424	0.1461	1.0914	0.1892	0.1435	0.1338	0.008	0.6478	0.1417	0.0959	0.1452	0.1206	0.0403	0.0036	0.2121	0.5827	0.3107	1.4611	0.3353	0.2535	0.2306	0.2332	0.2843	0.4911	0.5272	0.2667	0.1628	0.4638	0.4603	0.6689	0.1443	0.0889	0.1065	0.0594	0.0995	0.0907	0.0315	0.3925	0.9418	0.1875	0.2975	0.1382	0.5915	0.6346	0.529
6-hydroxy ceramide	NH	H(C17)28:0	Cer(t17:1(6OH)/28:0)	pmole/tape	0.5563	0.3793	2.526	0.654	0.3644	0.5554	0.1575	1.0474	0.4709	0.1391	0.4823	0.5369	0.1285	0.0218	0.3283	2.3676	0.5184	4.6472	0.9418	0.6663	0.7877	0.7508	0.8599	1.3642	0.8203	0.6047	0.3855	0.7701	1.2586	1.4875	0.3934	0.2447	0.22	0.1892	0.2702	0.2772	0.1267	0.7464	1.5139	0.4348	1.1002	0.3441	1.2938	2.4204	0.9506
6-hydroxy ceramide	NH	H(C18)23:0	Cer(t18:1(6OH)/23:0)	pmole/tape	0.3749	0.5122	7.7981	2.3236	0.2007	1.8219	0.1822	0.2755	0.8203	0.2922	1.3554	1.0034	0.7103	0.2359	0.1989	4.6824	0.4269	13.7304	0.5668	1.4787	2.086	0.2808	2.8165	1.4523	0.8449	0.5378	0.2984	1.2234	0.4102	0.7208	0.5765	0.2913	0.3283	0.1707	1.0386	0.6258	0.1784	0.4119	0.5976	0.4902	2.5612	0.4383	4.0663	4.9993	0.3917
6-hydroxy ceramide	NH	H(C18)24:0	Cer(t18:1(6OH)/24:0)	pmole/tape	8.9776	8.115	124.101	31.6855	5.0169	32.1255	2.8429	11.8821	23.148	5.2281	17.163	27.6368	8.379	2.4028	7.6045	88.0152	8.7751	178.671	13.1143	24.9963	34.1499	9.8577	45.9439	19.2753	19.0993	7.9214	4.2687	15.8427	12.8502	18.3072	11.618	5.8882	3.4766	2.5964	18.6592	4.9289	3.4971	14.4345	24.7323	9.7697	53.3372	7.5165	71.7324	103.858	14.0824
6-hydroxy ceramide	NH	H(C18)25:0	Cer(t18:1(6OH)/25:0)	pmole/tape	3.0277	1.3026	21.8278	4.8496	1.7075	4.0927	0.3424	4.5944	3.0629	1.2058	2.4116	2.1388	1.0738	0.3336	1.6547	13.1143	1.8219	30.9814	3.283	4.1807	4.7264	2.3324	6.1083	4.7264	6.1083	2.7373	1.1178	3.8111	3.9607	6.7244	1.8307	1.2674	0.9066	0.5158	1.4611	1.5139	0.5328	3.5206	7.6485	2.0948	6.2667	1.6019	8.9776	10.8259	3.679
6-hydroxy ceramide	NH	H(C18)26:0	Cer(t18:1(6OH)/26:0)	pmole/tape	10.5618	4.5064	77.6294	18.1311	4.5856	12.1461	1.7163	14.9626	10.2098	6.7068	6.962	13.4663	2.8077	0.889	8.0006	35.8222	8.4495	88.8954	12.9382	12.7622	19.1873	10.9139	21.0356	15.8427	17.427	7.0236	3.0541	8.2558	15.7547	24.0281	6.3987	3.7406	2.1652	1.5755	5.1753	3.239	1.7486	16.1068	26.3165	7.3757	18.7472	4.7176	28.957	41.0151	15.1386
6-hydroxy ceramide	NH	H(C18)27:0	Cer(t18:1(6OH)/27:0)	pmole/tape	1.4787	0.852	10.1217	2.9133	0.9418	1.4258	0.2526	2.3412	1.3554	0.5334	1.1002	1.2938	0.4013	0.1065	0.9594	5.6858	1.3202	10.9139	2.0948	2.2268	2.0508	1.5403	2.4556	2.3764	2.8429	1.4346	0.6804	1.9275	2.4116	3.3886	0.8221	0.6777	0.5061	0.3565	0.8529	0.793	0.2547	2.042	4.1631	1.2762	2.9573	0.7323	4.0927	4.2599	2.2796
6-hydroxy ceramide	NH	H(C18)28:0	Cer(t18:1(6OH)/28:0)	pmole/tape	1.9099	1.7075	18.9233	8.6959	1.1002	5.8002	0.5316	2.7725	3.7318	1.1178	3.0717	9.5056	1.065	0.2297	1.3026	14.4345	1.7867	31.5094	2.8869	3.4942	5.545	1.8043	9.6817	3.2214	3.7582	1.4875	0.9242	2.2004	3.8111	4.0135	2.1652	1.3906	0.8221	0.448	2.1388	0.7631	0.9729	3.7582	5.0609	1.6723	8.3526	1.9187	8.6343	21.2997	2.8605
6-hydroxy ceramide	NH	H(C18)29:0	Cer(t18:1(6OH)/29:0)	pmole/tape	0.3054	0.1919	2.4116	1.6811	0.22	1.1266	0.1267	0.3864	0.3978	0.085	0.5351	0.9594	0.1408	0.0643	0.1752	1.9275	0.3142	5.0345	0.4058	0.5378	0.4401	0.2112	1.109	0.5475	0.3292	0.198	0.1127	0.3767	0.2526	0.3679	0.2464	0.1311	0.0933	0.0889	0.213	0.1294	0.079	0.2332	0.3961	0.3406	1.5139	0.2271	1.1266	2.8341	0.3177
6-hydroxy ceramide	NH	H(C18)30:0	Cer(t18:1(6OH)/30:0)	pmole/tape	0.433	0.7763	12.8502	20.6836	0.3239	14.6105	0.3899	0.3855	3.9255	0.5043	5.7386	17.603	1.5579	0.2332	0.1593	16.1068	0.5923	46.56	0.6108	1.197	4.6208	0.4674	14.4345	0.837	0.5853	0.2931	0.2905	1.0034	0.8458	0.5017	0.7693	0.2922	0.1769	0.1311	1.5315	0.2244	1.7838	0.3301	0.6944	0.3732	12.2341	1.1442	7.851	32.7417	0.404
6-hydroxy ceramide	NH	H(C19)22:0	Cer(t19:1(6OH)/22:0)	pmole/tape	0.1373	0.1426	1.5139	0.2834	0.0112	0.4436	0.0746	0.0649	0.3424	0.1223	0.2438	0.0666	0.2693	0.1162	0.0774	0.8696	0.1197	2.086	0.2949	0.4638	0.4753	0.2262	0.4339	0.4691	0.3151	0.1267	0.0581	0.3908	0.2139	0.3292	0.25	0.2526	0.0924	0.078	0.206	0.2042	0.0725	0.1567	0.3081	0.198	0.4322	0.147	0.977	0.7191	0.2438
6-hydroxy ceramide	NH	H(C19)23:0	Cer(t19:1(6OH)/23:0)	pmole/tape	0.132	0.028	0.9066	0.1602	0.0493	0.154	0.0421	0.1514	0.1584	0.0671	0.0968	0.0951	0.1936	0.0832	0.0838	0.4031	0.1135	0.9594	0.1435	0.2227	0.2033	0.1452	0.2368	0.184	0.2244	0.1707	0.1197	0.2746	0.1197	0.2473	0.1285	0.1223	0.0832	0.0585	0.1523	0.1681	0.0269	0.1461	0.316	0.1496	0.1892	0.0508	0.6557	0.2596	0.1567
6-hydroxy ceramide	NH	H(C19)24:0	Cer(t19:1(6OH)/24:0)	pmole/tape	0.7024	0.4163	4.3656	0.9066	0.3881	0.5835	0.1435	1.1266	0.6328	0.3934	0.4146	0.3626	0.4005	0.1725	0.389	2.6845	0.6856	5.5626	1.109	0.933	1.065	0.7965	0.9066	1.5051	1.6723	0.6108	0.2887	0.7781	1.3642	2.086	0.58	0.551	0.3133	0.2332	0.4022	0.617	0.1666	0.977	2.7109	0.6962	1.1178	0.5061	2.3324	2.1212	1.329
6-hydroxy ceramide	NH	H(C19)25:0	Cer(t19:1(6OH)/25:0)	pmole/tape	0.3265	0.1294	1.3466	0.1884	0.1637	0.1857	0.0337	0.6082	0.2711	0.1575	0.1892	0.0789	0.1223	0.042	0.1681	0.6319	0.213	1.3554	0.2781	0.2684	0.1399	0.3785	0.3274	0.3107	0.5888	0.2702	0.1311	0.2552	0.5492	0.6452	0.0907	0.1241	0.1479	0.0672	0.0635	0.2825	0.037	0.4656	1.3202	0.228	0.3204	0.1039	0.8309	0.4814	0.441
6-hydroxy ceramide	NH	H(C19)26:0	Cer(t19:1(6OH)/26:0)	pmole/tape	1.5227	0.5923	4.92	0.9682	0.4973	0.5008	0.2482	2.7901	1.021	0.7244	0.426	0.3943	0.2816	0.1435	0.8661	2.1652	1.1706	5.765	1.5667	1.2586	1.1002	1.2586	0.933	1.6195	2.2444	1.0034	0.5651	0.7622	2.2268	3.327	0.6953	0.5475	0.3063	0.3265	0.3169	0.7358	0.2441	2.0155	4.6736	1.0562	0.9242	0.507	1.9187	1.6811	2.9397
6-hydroxy ceramide	NH	H(C19)27:0	Cer(t19:1(6OH)/27:0)	pmole/tape	0.1408	0.0704	0.2905	0.1074	0.0647	0.0643	0.015	0.22	0.0724	0.057	0.0568	0.1109	0.0397	0.0246	0.0315	0.2156	0.1083	0.4832	0.1646	0.088	0.1065	0.1338	0.1276	0.1716	0.2306	0.1127	0.0845	0.1285	0.1461	0.1787	0.0679	0.0219	0.0121	0.0406	0.0107	0.0599	0.003	0.1778	0.2614	0.0583	0.1162	0.0986	0.1928	0.0924	0.1347
6-hydroxy ceramide	NH	H(C19)28:0	Cer(t19:1(6OH)/28:0)	pmole/tape	0.6592	0.3441	2.218	0.7869	0.4013	0.3477	0.1276	0.9066	0.4735	0.3397	0.3362	0.3811	0.2596	0.0889	0.36	1.3906	0.4841	3.3534	0.8106	0.5536	0.6918	0.5695	0.7649	0.8705	0.9858	0.5369	0.25	0.36	0.5976	0.889	0.3749	0.4075	0.2464	0.154	0.2544	0.3899	0.135	0.6064	1.4787	0.3758	0.624	0.3054	1.4434	1.2498	0.9066
6-hydroxy ceramide	NH	H(C20)16:0	Cer(t20:1(6OH)/16:0)	pmole/tape	2.262	0.808	1.3202	0.6055	0.5149	0.3133	0.2429	0.6988	1.329	1.4787	0.4172	0.2579	0.3829	0.0861	0.6487	2.1036	2.2444	1.5315	1.7075	1.241	0.69	2.5524	0.4471	1.8571	3.4414	0.683	0.3591	1.7955	1.7603	4.612	1.6283	2.9045	0.8335	0.4902	0.3644	0.5448	0.3145	1.3202	0.734	2.4204	0.4929	0.411	2.4644	0.7851	1.7163
6-hydroxy ceramide	NH	H(C20)18:0	Cer(t20:1(6OH)/18:0)	pmole/tape	0.8185	0.8661	3.0541	0.705	0.5105	0.3283	0.301	0.6029	1.7251	0.8714	0.4128	0.1549	0.5994	0.2288	0.4013	2.2004	0.7886	2.7637	0.9418	1.7075	1.3114	0.8256	0.624	1.3994	1.4611	0.7693	0.4586	1.1706	1.2938	1.065	1.1266	0.9946	0.5052	0.2816	0.4841	0.6091	0.3215	0.7296	0.7825	1.0298	0.7147	0.4938	4.1719	0.9418	1.3642
6-hydroxy ceramide	NH	H(C20)22:0	Cer(t20:1(6OH)/22:0)	pmole/tape	0.5193	0.3697	2.0684	0.286	0.154	0.3204	0.1056	0.3292	0.4163	0.3336	0.1804	0.1972	0.1223	0.0609	0.4128	0.9242	0.3714	2.1476	0.698	0.7789	0.6531	0.7332	0.5659	0.5343	0.7305	0.3063	0.0742	0.316	0.5052	1.109	0.5228	0.5131	0.2799	0.1875	0.3433	0.2913	0.1502	0.6073	0.7508	0.3389	0.4322	0.4075	1.7867	0.5105	0.683
6-hydroxy ceramide	NH	H(C20)24:0	Cer(t20:1(6OH)/24:0)	pmole/tape	2.5876	1.2586	8.2294	1.153	1.3202	0.8581	0.2447	3.8199	2.0596	1.8307	0.4498	0.5052	0.4102	0.1496	2.1476	3.3446	1.9891	6.6892	3.2742	2.5788	2.3588	3.9343	1.6635	2.6845	4.788	1.3202	0.7244	0.6953	3.4942	8.1678	1.8395	1.5315	0.712	0.5959	0.6223	0.933	0.392	4.2071	7.7101	2.2092	1.6459	1.4523	5.6506	1.9011	4.9553
6-hydroxy ceramide	NH	H(C20)25:0	Cer(t20:1(6OH)/25:0)	pmole/tape	1.2234	0.4436	2.7197	0.3521	0.6275	0.191	0.1223	2.2708	0.6768	0.6689	0.1408	0.1857	0.1725	0.0889	0.889	1.1178	0.9506	2.5172	1.2058	1.021	0.5932	1.5139	0.6487	1.021	2.7197	0.7384	0.3767	0.3767	1.7339	3.547	0.4929	0.5571	0.3573	0.2368	0.2385	0.4401	0.1093	1.6635	5.0433	0.8036	0.5122	0.5263	1.5491	0.5087	1.8659
6-hydroxy ceramide	NH	H(C20)26:0	Cer(t20:1(6OH)/26:0)	pmole/tape	3.3182	1.3554	6.9004	1.2762	1.9803	0.7781	0.2552	7.8422	2.042	1.7779	0.5703	0.8115	0.3045	0.066	2.526	3.5118	2.9133	6.698	3.2566	2.2004	2.2268	3.8551	1.8571	2.6933	5.6682	1.8571	1.2938	0.7217	5.6066	9.1536	1.2938	1.8483	0.705	0.6856	0.5818	0.9242	0.5023	4.6032	11.9701	2.5524	1.329	1.4875	5.2193	1.8395	5.809
6-hydroxy ceramide	NH	H(C20)27:0	Cer(t20:1(6OH)/27:0)	pmole/tape	0.6196	0.3881	1.5227	0.3301	0.4049	0.2024	0.0794	1.4434	0.4946	0.4234	0.1672	0.0713	0.1083	0.0477	0.4955	0.6786	0.4779	2.0155	0.7596	0.7252	0.4621	0.889	0.3785	0.7869	1.5051	0.4911	0.3125	0.1919	0.977	1.9363	0.4013	0.3609	0.2359	0.1804	0.2016	0.3116	0.0882	0.9506	1.9979	0.5932	0.4339	0.4902	1.4787	0.5747	1.1442
6-hydroxy ceramide	NH	H(C20)28:0	Cer(t20:1(6OH)/28:0)	pmole/tape	2.6669	1.6019	5.853	2.0508	1.7955	1.2058	0.3881	3.7142	2.2444	1.7603	0.9066	0.9154	0.72	0.169	1.7515	3.6878	1.9363	8.7663	2.5612	2.5172	2.2796	2.5788	1.8219	2.8869	3.4766	1.4963	1.0034	0.9594	2.9485	4.9024	1.4346	1.3202	0.69	0.5061	0.8256	1.0914	0.6114	2.9045	6.1435	1.8747	1.7955	1.2234	5.1401	3.4942	4.0927
6-hydroxy ceramide	NH	H(C20)29:0	Cer(t20:1(6OH)/29:0)	pmole/tape	0.4498	0.2007	0.933	0.4524	0.2139	0.0413	0.0531	0.5809	0.3424	0.3248	0.1707	0.1619	0.1796	0.0566	0.2148	0.5519	0.2931	1.329	0.3653	0.2816	0.2112	0.2843	0.2746	0.5598	0.5228	0.2156	0.2016	0.1646	0.2746	0.6416	0.1699	0.1989	0.1435	0.1567	0.0986	0.1118	0.0696	0.3019	0.5827	0.4823	0.3089	0.2297	0.786	0.6179	0.6399
6-hydroxy ceramide	NH	H(C20)30:0	Cer(t20:1(6OH)/30:0)	pmole/tape	0.6064	0.6636	4.6648	3.7318	0.4049	2.8077	0.2112	0.8212	1.1266	0.4225	1.065	1.2674	1.2674	0.3644	0.1769	3.2302	0.3793	11.2659	0.5246	1.0562	1.8835	0.5739	3.0277	0.889	0.7525	0.3353	0.3204	0.6055	0.8485	0.7384	0.5378	0.2456	0.2561	0.1822	0.7728	0.2535	0.7159	0.5343	0.8177	0.4357	1.9979	0.5871	3.8551	5.1753	0.7825
6-hydroxy ceramide	NH	H(C22)24:0	Cer(t22:1(6OH)/24:0)	pmole/tape	0.1232	0.0178	0.0354	0.0107	0.0693	0.0049	0.0173	0.1479	0.1047	0.0455	0.0205	0.0102	0.0065	.	0.1179	0.0369	0.1135	0.04	0.08	0.0845	0.0421	0.1866	0.0743	0.063	0.1972	0.0834	0.019	0.0209	0.1602	0.3485	0.0828	0.0358	0.0415	0.024	0.0109	0.0133	0.0096	0.2095	0.2332	0.1039	0.0157	0.0265	0.084	0.0198	0.2482
6-hydroxy ceramide	NH	H(C22)25:0	Cer(t22:1(6OH)/25:0)	pmole/tape	0.1329	0.0087	0.0488	0.0211	0.0039	0.0103	0.0044	0.0833	0.0221	0.0357	0.0081	0.0061	0.0033	0.003	0.0337	0.0047	0.055	0.0529	0.0319	0.0193	0.0085	0.0814	0.0067	0.0228	0.0425	0.0521	0.0138	0.0081	0.0878	0.1223	0.0245	0.015	0.0195	0.0099	0.0086	0.0232	0.0163	0.1391	0.3547	0.0525	0.0106	0.0158	0.0621	0.0119	0.0339
6-hydroxy ceramide	NH	H(C22)26:0	Cer(t22:1(6OH)/26:0)	pmole/tape	0.4586	0.0752	0.1241	0.0198	0.0771	0.0155	0.0411	0.3697	0.0812	0.1091	0.0118	0.0218	0.0101	0.0107	0.3169	0.0878	0.1083	0.1197	0.1056	0.1963	0.0277	0.2596	0.017	0.11	0.2544	0.0959	0.0635	0.0118	0.2667	0.3327	0.0363	0.0701	0.0426	0.024	0.0115	0.0635	0.0353	0.2341	0.7349	0.0589	0.0371	0.1162	0.1619	0.0672	0.4498
6-hydroxy ceramide	NH	H(C22)27:0	Cer(t22:1(6OH)/27:0)	pmole/tape	0.0181	0.0227	0.0477	0.0092	0.071	0.0171	0.0089	0.1259	0.0678	0.0156	0.0039	0.0367	0.0077	0.0033	0.0591	0.0687	0.0422	0.0349	0.0826	0.0968	0.0158	0.0756	0.018	0.0814	0.1426	0.0239	0.0084	0.0477	0.1567	0.066	0.0294	0.0191	0.0196	0.0514	0.0173	0.0371	0.0107	0.1259	0.1452	0.0124	0.0083	0.0283	0.0715	0.0036	0.1355
6-hydroxy ceramide	NH	TOTAL_NH	TOTAL_NH	pmole/tape	56.0706	31.6727	364.298	118.469	28.7755	89.9553	10.4445	87.2004	69.8274	31.1824	50.0888	85.6073	24.6159	7.3364	40.5225	241.155	47.3191	533.249	66.0915	80.378	100.364	57.1715	131.268	82.6181	99.505	42.346	22.1044	56.8099	81.7378	126.07	39.5316	28.5459	17.7436	12.4482	40.4346	24.4629	14.3472	78.9505	149.41	46.0406	132.042	30.998	198.951	274.625	86.1444
Phytoceramide	NP	P(C16)24:0	Cer(t16:0/24:0)	pmole/tape	0.4066	0.1954	0.1223	0.2552	0.2649	0.0704	0.0062	0.8282	0.2315	0.1866	0.0907	0.2614	0.0099	0.005	0.889	0.4462	0.3793	1.065	0.2033	0.3081	0.2068	0.5721	0.1884	0.4128	0.6557	0.2376	0.1752	0.3917	0.4401	1.7867	0.1417	0.0719	0.2095	0.2843	0.1884	0.0504	0.0882	1.0826	1.9099	0.242	0.3195	0.0915	0.2156	1.0738	0.9418
Phytoceramide	NP	P(C16)25:0	Cer(t16:0/25:0)	pmole/tape	0.3213	0.0261	0.0464	0.0518	0.1303	0.0318	0.0064	0.441	0.074	0.0566	0.0286	0.0595	0.0055	0.0093	0.2121	0.1391	0.2482	0.2438	0.2104	0.0851	0.0118	0.3644	0.0356	0.1831	0.3433	0.1135	0.0839	0.1998	0.448	1.1178	0.0062	0.0397	0.0813	0.0682	0.0205	0.0415	0.0047	0.4146	1.2058	0.0898	0.1215	0.0485	0.0778	0.3969	0.3758
Phytoceramide	NP	P(C16)26:0	Cer(t16:0/26:0)	pmole/tape	0.7587	0.2148	0.2385	0.1162	0.3019	0.0392	0.031	1.373	0.1681	0.2262	0.0782	0.1945	0.0216	0.005	1.065	0.6909	0.3063	0.8784	0.4577	0.2957	0.4313	0.8802	0.206	0.4198	1.2234	0.3116	0.1928	0.2121	1.3026	3.547	0.1188	0.0603	0.1866	0.1215	0.0239	0.0625	0.0273	1.4434	3.2126	0.3204	0.4559	0.2183	0.1646	0.8229	0.977
Phytoceramide	NP	P(C16)27:0	Cer(t16:0/27:0)	pmole/tape	0.1179	0.0127	0.0077	0.043	0.067	0.0079	0.0124	0.2253	0.0166	0.0144	0.0114	0.0213	0.0051	0.01	0.1135	0.1285	0.037	0.057	0.1118	0.0599	0.0355	0.074	0.0102	0.0522	0.2993	0.0548	0.0149	0.169	0.1285	0.4146	0.0062	0.0172	0.0354	0.0105	0.0172	0.0122	0.0398	0.1716	0.3133	0.0571	0.0471	0.1039	0.0671	0.1901	0.1188
Phytoceramide	NP	P(C16)28:0	Cer(t16:0/28:0)	pmole/tape	0.2218	0.1171	0.1998	0.2394	0.1364	0.0231	0.0248	0.1329	0.0665	0.0861	0.0687	0.2667	0.038	0.0099	0.1778	0.4533	0.1074	0.6672	0.2051	0.1223	0.2535	0.2447	0.1804	0.1241	0.3301	0.1408	0.0504	0.2016	0.5122	0.6654	0.0517	0.0744	0.047	0.0371	0.0745	0.0496	0.0481	0.3609	0.5844	0.1021	0.1963	0.1276	0.2429	1.0826	0.3292
Phytoceramide	NP	P(C17)22:0	Cer(t17:0/22:0)	pmole/tape	0.0933	0.286	0.5466	0.6038	0.0431	0.1003	0.062	0.0807	0.2561	0.0308	0.3573	0.4242	0.0924	0.02	0.1646	1.1002	0.1505	2.8253	0.1558	0.3899	1.1442	0.0853	0.7235	0.5607	0.2376	0.2156	0.1303	0.661	0.1197	0.2676	0.2429	0.1083	0.0655	0.037	0.3239	0.0924	0.1197	0.0869	0.1989	0.0877	0.7877	0.147	0.4471	1.7603	0.2209
Phytoceramide	NP	P(C17)24:0	Cer(t17:0/24:0)	pmole/tape	1.9451	0.8678	1.0826	1.4523	0.5281	0.3177	0.0738	2.5612	0.889	0.602	0.3723	1.1354	0.147	0.055	1.7955	2.5612	0.977	4.8848	1.0562	1.0386	1.7867	0.8978	1.065	1.417	1.9979	0.8731	0.4594	1.5227	2.218	4.1191	0.6108	0.2746	0.4586	0.3169	0.5721	0.5844	0.2781	2.7021	5.2369	0.8458	1.5755	0.4506	0.9858	5.2897	2.9397
Phytoceramide	NP	P(C17)25:0	Cer(t17:0/25:0)	pmole/tape	3.9871	0.7596	0.933	1.3378	1.4611	0.4779	0.1796	4.7352	0.8555	0.8802	0.3257	0.4894	0.0436	0.0151	1.6811	1.6723	1.4523	2.7901	1.1178	0.9418	0.977	1.4082	0.5448	1.2762	3.0717	1.0474	0.7684	1.7251	3.0717	6.9004	0.3353	0.3098	0.5448	0.4234	0.2843	0.5659	0.0989	2.2092	6.5219	0.7543	0.7983	0.6716	0.9594	1.9891	3.2038
Phytoceramide	NP	P(C17)26:0	Cer(t17:0/26:0)	pmole/tape	0.8793	0.3582	0.5932	0.6258	0.5281	0.1347	0.1206	1.6459	0.4656	0.3292	0.1716	0.3556	0.06	0.03	0.6663	0.9946	0.6372	2.5612	0.5026	0.5457	0.6575	0.6566	0.4313	0.5255	1.7427	0.4902	0.2658	0.9506	1.8659	4.6648	0.1752	0.1831	0.2068	0.1752	0.1399	0.184	0.1643	1.3994	3.8551	0.6504	0.654	0.3389	0.4674	2.306	1.5051
Phytoceramide	NP	P(C17)27:0	Cer(t17:0/27:0)	pmole/tape	0.1875	0.1039	0.1241	0.0736	0.1426	0.0397	0.0124	0.2878	0.0286	0.0685	0.0343	0.0667	0.0055	0.0192	0.1646	0.1523	0.1399	0.5703	0.1707	0.0924	0.1558	0.1197	0.103	0.0635	0.3371	0.1364	0.0252	0.3811	0.2684	1.0826	0.023	0.0574	0.0267	0.0424	0.0271	0.0516	0.0249	0.294	0.676	0.0898	0.1646	0.0696	0.1584	0.2869	0.3239
Phytoceramide	NP	P(C17)28:0	Cer(t17:0/28:0)	pmole/tape	0.4506	0.206	0.3767	0.8309	0.2156	0.1672	0.074	0.477	0.2658	0.1716	0.2684	0.3503	0.1408	0.005	0.242	1.0034	0.3133	2.086	0.2728	0.2376	0.6231	0.286	0.4586	0.3248	0.4973	0.1848	0.1223	0.492	0.5193	1.1442	0.081	0.1206	0.0459	0.0788	0.1707	0.0496	0.0996	0.4216	0.8432	0.0872	0.5783	0.0709	0.2913	2.7373	0.3512
Phytoceramide	NP	P(C18)18:0	Cer(t18:0/18:0)	pmole/tape	1.2322	5.5186	9.1536	4.8848	0.889	2.2356	0.6548	0.7015	8.3878	1.3994	2.5436	8.7751	0.9154	0.1989	0.6073	12.7622	1.8747	15.3146	1.1266	3.9255	14.6985	0.5307	5.8618	3.283	2.1652	0.9858	0.6425	5.2457	1.6107	1.8747	31.6855	30.7173	1.8923	1.5403	4.832	0.3239	1.9715	0.9242	0.9946	1.4963	5.9586	0.9506	5.2721	16.0188	1.329
Phytoceramide	NP	P(C18)20:0	Cer(t18:0/20:0)	pmole/tape	0.0713	0.9066	1.8835	0.7288	0.0624	0.3732	0.1074	0.0716	1.1706	0.0251	0.4366	1.6283	0.2535	0.0288	0.0959	2.9221	0.2755	5.0961	0.1215	0.7886	2.6229	0.0478	1.5227	0.6161	0.2121	0.1936	0.0325	0.8793	0.0155	0.257	0.7587	0.1884	0.0915	0.0375	0.9154	0.1646	0.3732	0.1074	0.1426	0.1778	1.5843	0.0523	1.1178	4.0927	0.1391
Phytoceramide	NP	P(C18)22:0	Cer(t18:0/22:0)	pmole/tape	0.1919	1.329	2.174	1.2322	0.1796	0.6672	0.1426	0.1787	1.0738	0.2112	0.9242	2.0684	0.1611	0.0898	0.3406	4.1191	0.3934	9.3296	0.3529	1.0738	5.1401	0.1822	2.3764	1.1618	0.9858	0.426	0.154	1.5755	0.1848	0.654	1.2058	0.1487	0.2112	0.1056	2.174	0.3239	0.575	0.3389	0.7076	0.5166	3.1157	0.2984	2.086	8.8015	0.3661
Phytoceramide	NP	P(C18)23:0	Cer(t18:0/23:0)	pmole/tape	0.2297	0.404	0.9506	0.8458	0.1232	0.1417	0.0666	0.1928	0.3609	0.1954	0.36	0.8414	0.1091	0.025	0.2482	1.329	0.294	4.3127	0.1584	0.4832	1.4346	0.1936	0.9418	0.4788	0.6566	0.2816	0.076	0.7631	0.1373	0.6038	0.492	0.0628	0.1461	0.0583	0.4753	0.1188	0.1796	0.2464	0.7164	0.4533	1.0914	0.1558	0.6936	3.9079	0.2359
Phytoceramide	NP	P(C18)24:0	Cer(t18:0/24:0)	pmole/tape	3.2126	4.0311	6.6275	4.5504	1.9627	1.5667	0.1963	5.2545	4.7088	1.5931	1.6283	9.3296	0.5871	0.1153	4.1103	10.4738	2.7285	24.7323	2.2708	3.5998	11.706	2.482	7.7981	3.7671	7.7013	1.8747	0.8978	3.6702	5.3601	11.354	3.1597	0.8001	1.065	0.7252	3.6526	0.6231	1.1278	5.0257	10.3858	2.4204	9.2416	2.042	6.5395	30.1012	5.4745
Phytoceramide	NP	P(C18)25:0	Cer(t18:0/25:0)	pmole/tape	1.0122	0.6214	1.3994	1.197	0.5272	0.3494	0.0868	2.3412	0.8317	0.5114	0.3081	1.329	0.1364	0.04	1.2058	2.3852	0.9858	4.9465	1.0122	0.7235	1.6635	1.0034	1.1002	0.6522	2.3148	0.6082	0.4137	1.4346	2.3236	3.4502	0.5184	0.294	0.4216	0.2227	0.5078	0.2447	0.1889	1.4258	3.8815	0.6258	1.7603	0.6179	0.9858	5.4305	1.5227
Phytoceramide	NP	P(C18)26:0	Cer(t18:0/26:0)	pmole/tape	3.2478	2.9749	3.7142	3.8111	1.3906	1.285	0.1796	5.7562	2.6493	1.4875	0.8115	4.1807	0.2508	0.04	3.5206	6.4075	2.9045	13.6424	2.0508	1.8131	7.094	2.0067	3.8727	1.9011	5.4745	1.417	0.8247	2.7021	7.5341	11.2659	1.4963	0.6363	0.5941	0.3943	1.7339	0.2834	0.8297	4.348	7.0588	1.9099	4.7968	1.7603	3.2918	15.4907	4.4712
Phytoceramide	NP	P(C18)27:0	Cer(t18:0/27:0)	pmole/tape	0.3151	0.1822	0.1787	0.184	0.1796	0.0397	0.0169	0.3688	0.1118	0.0861	0.0817	0.2517	0.0437	0.01	0.191	0.5703	0.2632	1.2586	0.1215	0.1954	0.3257	0.1831	0.2623	0.2535	0.3996	0.1135	0.1267	0.3001	0.3925	0.8802	0.1241	0.0631	0.1127	0.0583	0.1039	0.0509	0.0624	0.2869	0.6698	0.1707	0.4418	0.2033	0.3028	1.2762	0.2878
Phytoceramide	NP	P(C18)28:0	Cer(t18:0/28:0)	pmole/tape	0.7112	1.4699	1.5403	2.9221	0.4577	0.8802	0.0696	0.9154	1.197	0.4542	0.6108	2.7901	0.5343	0.0197	0.5131	3.591	0.6363	9.1536	0.6636	0.7191	3.7759	0.639	2.7109	0.933	1.3202	0.3565	0.2966	1.065	1.6195	2.3588	0.5941	0.1628	0.1382	0.154	1.109	0.2051	0.6619	0.83	1.5579	0.6205	2.2444	0.5149	1.6899	11.618	1.0738
Phytoceramide	NP	P(C18)29:0	Cer(t18:0/29:0)	pmole/tape	0.1285	0.0248	0.3045	0.4234	0.0727	0.1338	0.0434	0.1259	0.0249	0.0235	0.1593	0.3846	0.049	0.0099	0.0317	0.5263	0.1127	1.6899	0.0559	0.1153	0.2552	0.0915	0.3644	0.1259	0.1153	0.0091	0.0465	0.3371	0.0576	0.2288	0.1373	0.0516	0.0455	0.0318	0.1091	0.0071	0.0349	0.1267	0.1259	0.0568	0.1919	0.0598	0.1954	1.1178	0.0344
Phytoceramide	NP	P(C19)24:0	Cer(t19:0/24:0)	pmole/tape	0.3424	0.2412	0.6619	0.4762	0.1804	0.1672	0.0742	0.5034	0.3573	0.1021	0.132	0.1364	0.0628	0.0501	0.4084	0.837	0.3697	1.8395	0.4902	0.3837	0.7226	0.4797	0.4471	0.529	1.1354	0.2315	0.1355	0.8071	0.5607	1.3202	0.3001	0.1144	0.2271	0.2165	0.2315	0.1699	0.135	0.4744	1.1354	0.301	0.5642	0.2984	0.5633	1.2762	0.7745
Phytoceramide	NP	P(C19)25:0	Cer(t19:0/25:0)	pmole/tape	0.0779	0.0584	0.154	0.0525	0.0373	0.0318	0.0186	0.3512	0.0499	0.0313	0.0458	0.0598	0.0382	0.01	0.0465	0.1338	0.1083	0.3679	0.1549	0.1056	0.1303	0.0529	0.0721	0.1549	0.389	0.0995	0.0467	0.2676	0.2332	0.4911	0.0513	0.0401	0.0657	0.0265	0.0119	0.0494	0.0448	0.1796	0.3485	0.1443	0.1197	0.0995	0.1223	0.2112	0.1619
Phytoceramide	NP	P(C19)26:0	Cer(t19:0/26:0)	pmole/tape	0.1936	0.235	0.3661	0.184	0.1892	0.0281	0.0834	0.485	0.1109	0.3283	0.063	0.0812	0.0619	0.0275	0.1752	0.6372	0.3292	0.889	0.2658	0.301	0.4946	0.1998	0.2315	0.3873	0.507	0.0788	0.1267	0.411	0.7974	0.8978	0.2262	0.0773	0.0539	0.0464	0.0977	0.0493	0.1244	0.3873	0.7305	0.485	0.2684	0.1655	0.3345	0.6584	0.4858
Phytoceramide	NP	P(C20)23:0	Cer(t20:0/23:0)	pmole/tape	0.0716	0.1496	0.5078	0.1655	0.0674	0.0951	0.0745	0.0719	0.2095	0.082	0.0633	0.0242	0.022	0.06	0.1725	0.4031	0.1303	1.8219	0.206	0.2588	0.4982	0.1602	0.1778	0.4876	0.294	0.1109	0.076	0.3274	0.2086	0.4674	0.2156	0.0872	0.0864	0.0528	0.2491	0.1514	0.0894	0.1725	0.3274	0.2482	0.3943	0.3477	0.5272	0.8802	0.2746
Phytoceramide	NP	P(C20)24:0	Cer(t20:0/24:0)	pmole/tape	1.1442	1.2586	2.4204	1.3642	0.8326	0.5959	0.2913	1.0738	1.8307	1.021	0.5413	1.0562	0.3829	0.0907	1.4523	3.0453	1.2146	7.6661	1.7867	2.1212	4.2687	1.9187	1.6459	1.8923	3.0717	0.7622	0.5457	1.7691	2.8341	4.6384	1.2674	0.933	0.6742	0.3512	1.4082	0.3195	0.6361	1.7515	3.0717	1.6811	1.6107	1.8659	3.5294	5.0257	2.9661
Phytoceramide	NP	P(C20)25:0	Cer(t20:0/25:0)	pmole/tape	0.529	0.1743	0.2605	0.1884	0.2051	0.103	0.0216	0.5219	0.4647	0.2658	0.1338	0.1496	0.0709	0.0186	0.4128	0.705	0.3195	1.7163	0.5756	0.4462	0.6038	0.5237	0.4031	0.441	1.1442	0.2077	0.1787	0.5783	0.933	1.4875	0.2112	0.2808	0.2816	0.0439	0.2755	0.1769	0.1443	0.7622	1.0738	0.3952	0.3978	0.4401	0.8405	0.8617	0.7543
Phytoceramide	NP	P(C20)26:0	Cer(t20:0/26:0)	pmole/tape	0.3151	0.3195	0.5078	0.2649	0.2236	0.088	0.1047	0.2966	0.3987	0.2737	0.103	0.1355	0.0217	0.005	0.3081	0.6267	0.3441	1.5139	0.4339	0.4612	1.021	0.4172	0.257	0.529	0.9154	0.1223	0.1646	0.4436	0.889	0.8643	0.2438	0.1646	0.0758	0.0848	0.1338	0.0425	0.1443	0.5818	0.7684	0.2684	0.294	0.1875	0.8141	1.0122	0.6319
Phytoceramide	NP	P(C20)27:0	Cer(t20:0/27:0)	pmole/tape	0.1355	0.1364	0.316	0.1452	0.1487	0.0159	0.0246	0.2517	0.1663	0.0548	0.0799	0.0415	0.0532	0.02	0.1347	0.3556	0.1752	0.7349	0.1919	0.2456	0.272	0.1928	0.1391	0.2755	0.3063	0.1223	0.1047	0.2816	0.4401	0.6548	0.1963	0.1294	0.0555	0.0316	0.0842	0.0425	0.0398	0.1884	0.3617	0.1848	0.1663	0.1215	0.2746	0.3353	0.2183
Phytoceramide	NP	P(C20)28:0	Cer(t20:0/28:0)	pmole/tape	0.4858	0.507	1.1354	0.83	0.4119	0.2623	0.062	0.5122	0.4823	0.3045	0.2975	0.4436	0.2834	0.06	0.2544	1.2498	0.4383	4.2599	0.5519	0.6716	2.7989	0.4797	0.8476	0.8053	1.0562	0.2095	0.1602	0.8467	1.1706	1.1882	0.4594	0.3089	0.1884	0.0795	0.4911	0.0924	0.4483	0.6152	0.5695	0.4084	0.8353	0.3741	1.197	2.9221	0.5624
Phytoceramide	NP	P(C21)24:0	Cer(t21:0/24:0)	pmole/tape	0.551	0.3125	0.5237	0.257	0.1681	0.0874	0.086	0.433	0.2993	0.3213	0.1144	0.0847	0.0656	0.0547	0.4691	0.5756	0.2429	1.4523	0.5519	0.4832	0.3617	0.5747	0.2808	0.3741	0.889	0.2632	0.1276	0.3776	0.4999	1.3114	0.25	0.1549	0.1813	0.2112	0.1637	0.2271	0.135	0.6487	1.0298	0.4779	0.2341	0.4357	0.5651	0.5827	0.654
Phytoceramide	NP	P(C21)25:0	Cer(t21:0/25:0)	pmole/tape	0.1364	0.0435	0.1311	0.0933	0.0804	0.0394	0.0126	0.2737	0.1408	0.125	0.0515	0.0424	0.016	0.06	0.1144	0.1285	0.0995	0.448	0.1153	0.2808	0.0151	0.3213	0.0187	0.1558	0.3072	0.0719	0.0889	0.1171	0.3503	0.5483	0.0751	0.0312	0.1003	0.0354	0.081	0.1769	0.0154	0.1197	0.3151	0.191	0.0761	0.1382	0.2368	0.1496	0.2684
Phytoceramide	NP	P(C21)26:0	Cer(t21:0/26:0)	pmole/tape	0.1215	0.0847	0.1311	0.0907	0.0621	0.0318	0.0248	0.1171	0.1083	0.11	0.0172	0.0171	0.0218	0.005	0.0924	0.1928	0.1003	0.3151	0.1549	0.1056	0.0942	0.1153	0.0721	0.1338	0.1919	0.0364	0.0591	0.1628	0.2816	0.3195	0.0437	0.0573	0.0202	0.0212	0.0416	0.0425	0.0548	0.154	0.2288	0.0765	0.0631	0.1109	0.2183	0.1435	0.1338
Phytoceramide	NP	P(C22)22:0	Cer(t22:0/22:0)	pmole/tape	0.1373	0.169	0.1769	0.0076	0.0868	0.0082	0.0186	0.0889	0.2068	0.1408	0.04	0.0171	0.0273	0.01	0.2165	0.1417	0.0753	0.4154	0.2324	0.4462	0.169	0.0664	0.0257	0.3811	0.2535	0.1505	0.1056	0.1135	0.1663	0.2693	0.1619	0.1162	0.1364	0.0639	0.0854	0.1347	0.0597	0.2077	0.1804	0.2183	0.1399	0.2764	0.3098	0.1118	0.2535
Phytoceramide	NP	P(C22)24:0	Cer(t22:0/24:0)	pmole/tape	1.3642	1.153	1.0474	0.5818	0.6267	0.1945	0.3406	1.1002	0.8229	1.0474	0.1487	0.2456	0.0878	0.0749	2.306	1.2146	1.0386	1.9539	1.2234	2.218	0.9066	1.9803	0.2728	1.3818	2.174	1.065	0.4762	0.8133	1.5755	3.7054	0.5571	0.933	0.5343	0.3037	0.2993	0.595	0.3086	1.8043	3.0365	1.3466	0.5369	1.3202	2.394	0.8036	3.0101
Phytoceramide	NP	P(C22)25:0	Cer(t22:0/25:0)	pmole/tape	0.3116	0.2676	0.3389	0.1892	0.2077	0.032	0.0682	0.5307	0.2412	0.4383	0.0686	0.0233	0.0055	0.02	0.6187	0.3415	0.2693	0.4542	0.6496	0.5325	0.1593	0.463	0.103	0.4357	0.7376	0.3697	0.1602	0.2376	0.5633	1.3818	0.1435	0.235	0.2271	0.0995	0.1285	0.3459	0.1291	0.602	0.8537	0.3899	0.1558	0.492	0.6029	0.1523	0.859
Phytoceramide	NP	P(C22)26:0	Cer(t22:0/26:0)	pmole/tape	1.2674	0.9418	0.7895	0.3345	0.8018	0.1426	0.1575	1.7515	0.7059	1.065	0.1144	0.1998	0.0437	0.0451	1.3642	1.1002	0.8001	2.2004	1.5931	1.6899	1.021	1.8395	0.1734	1.373	2.2004	0.7587	0.3116	0.7499	2.6229	3.8815	0.5061	0.7085	0.3837	0.3019	0.286	0.4181	0.2734	2.3676	3.7142	1.1354	0.58	1.0034	1.8219	0.5554	2.8165
Phytoceramide	NP	P(C22)28:0	Cer(t22:0/28:0)	pmole/tape	0.3987	0.3089	0.3415	0.3072	0.3547	0.1549	0.1875	0.5721	0.3309	0.286	0.076	0.0422	0.0668	0.0274	0.3133	0.4656	0.3811	1.4699	0.3653	0.7164	0.5325	0.3767	0.1373	0.5527	0.8317	0.1857	0.1848	0.3925	0.6689	1.3378	0.1655	0.1259	0.1311	0.1972	0.0767	0.1259	0.1925	0.5853	0.7763	0.4102	0.1619	0.2508	0.6997	0.4744	0.6267
Phytoceramide	NP	P(C24)24:0	Cer(t24:0/24:0)	pmole/tape	0.2297	0.1408	0.2755	0.1496	0.2112	0.0305	0.0804	0.1259	0.2315	0.2588	0.0401	0.0171	0.0109	0.0149	0.2684	0.2993	0.1602	0.6011	0.404	0.4216	0.3503	0.2728	0.0977	0.228	0.4718	0.154	0.0462	0.1153	0.3485	0.6469	0.1047	0.1311	0.1259	0.0318	0.1162	0.1769	0.0746	0.3741	0.6425	0.2464	0.1065	0.2042	0.5598	0.184	0.5554
Phytoceramide	NP	P(C24)25:0	Cer(t24:0/25:0)	pmole/tape	0.0933	0.0304	0.0907	0.0307	0.0428	0.0079	0.0186	0.0447	0.0167	0.0704	0.0231	0.0171	0.0058	0.01	0.071	0.1144	0.0368	0.1531	0.1056	0.1505	0.0951	0.0727	0.0047	0.0489	0.0878	0.0127	0.0106	0.0472	0.0748	0.2244	0.0366	0.0401	0.0447	0.021	0.018	0.0207	0.0197	0.0064	0.2033	0.1329	0.0336	0.0995	0.0968	0.0503	0.1206
Phytoceramide	NP	P(C24)26:0	Cer(t24:0/26:0)	pmole/tape	0.1329	0.1426	0.0165	0.0444	0.0614	0.0156	0.0062	0.3591	0.1056	0.1171	0.0223	0.0066	0.0272	0.005	0.1646	0.0838	0.1743	0.2878	0.2324	0.1857	0.1505	0.2104	0.0607	0.1743	0.2869	0.087	0.0296	0.1065	0.2007	0.433	0.0687	0.1065	0.0303	0.053	0.0178	0.0224	0.0298	0.1338	0.2931	0.2368	0.0629	0.1135	0.2764	0.1083	0.323
Phytoceramide	NP	TOTAL_NP	TOTAL_NP	pmole/tape	27.7608	27.2844	42.3901	32.166	14.6639	11.2143	3.9228	38.1594	31.1143	15.0826	11.8472	38.0448	4.985	1.4298	27.3996	67.0801	22.0243	138.666	22.6828	29.7798	69.6647	23.6668	36.2259	29.2731	49.3323	15.1714	8.9389	33.845	45.5496	84.7067	47.2492	39.2176	10.2503	7.1958	21.7528	7.4695	10.0977	36.3626	70.4597	20.7531	42.9271	17.3381	42.2364	132.29	42.6725
Ceramide	NS	S(C16)23:0	Cer(d16:1/23:0)	pmole/tape	0.2095	0.4832	1.6107	1.0914	0.2508	1.109	0.2341	0.2658	1.2498	0.2192	0.3802	0.8502	0.4955	0.1276	0.2236	3.8815	0.3468	3.3182	0.3653	1.0474	3.1069	0.1611	0.8652	1.109	0.3433	0.338	0.2728	0.6988	0.1963	0.3204	0.3864	0.1426	0.2588	0.1347	0.6628	0.382	0.142	0.2526	0.228	0.2869	1.0914	0.1972	0.9858	2.2004	0.3626
Ceramide	NS	S(C16)24:0	Cer(d16:1/24:0)	pmole/tape	0.6047	2.0508	4.7264	5.1313	0.6601	2.6669	0.6566	1.3114	3.8727	0.5879	1.1794	3.5822	1.1178	0.0995	0.977	13.1143	1.1002	11.9701	1.0474	3.591	10.7379	0.889	3.415	3.327	2.5348	2.0772	0.8115	2.0948	0.6443	1.1618	1.3114	0.2772	0.7499	0.5052	2.5876	0.8203	0.5656	1.0826	1.5491	1.5579	4.6912	0.889	3.0805	9.0656	1.2938
Ceramide	NS	S(C16)25:0	Cer(d16:1/25:0)	pmole/tape	0.4894	0.7279	0.8388	1.0298	0.4498	0.5483	0.1989	1.2058	0.742	0.206	0.22	0.8634	0.1285	0.0865	0.4489	2.2268	0.485	2.9573	0.7605	1.109	1.7691	0.47	0.6381	0.6179	1.3114	0.6636	0.3547	0.9418	0.7569	1.1794	0.3309	0.2447	0.2491	0.1259	0.5316	0.2262	0.0987	1.1002	1.0298	0.595	0.9682	0.2746	0.9154	1.6811	0.9154
Ceramide	NS	S(C16)26:0	Cer(d16:1/26:0)	pmole/tape	0.4762	0.7032	1.373	1.9539	0.4814	0.8124	0.2033	1.6899	1.3994	0.1752	0.5158	1.5579	0.2834	0.0599	0.4225	3.4854	0.6548	4.788	0.9858	1.4258	3.8287	0.7006	1.0562	0.7358	0.9682	0.6997	0.4128	1.2322	0.7684	1.241	0.3309	0.1796	0.3661	0.0839	0.6742	0.3283	0.1279	1.1706	0.9946	0.7332	2.042	0.3521	0.6918	4.0487	1.065
Ceramide	NS	S(C16)27:0	Cer(d16:1/27:0)	pmole/tape	0.169	0.1347	0.191	0.1417	0.198	0.0959	0.0087	0.3045	0.184	0.1435	0.0815	0.1109	0.0149	0.0204	0.0273	0.3371	0.1153	0.4946	0.1628	0.1179	0.2412	0.1197	0.1417	0.2429	0.2218	0.1443	0.0846	0.2315	0.3072	0.2359	0.1575	0.0898	0.0731	0.0411	0.0564	0.0092	0.0262	0.22	0.2042	0.1945	0.2561	0.043	0.1602	0.1707	0.1681
Ceramide	NS	S(C16)28:0	Cer(d16:1/28:0)	pmole/tape	0.038	0.0173	0.0898	0.1364	0.0406	0.1047	0.0486	0.0348	0.1443	0.02	0.0151	0.5563	0.0641	0.0131	0.0269	0.2966	0.0503	0.2016	0.0817	0.0527	0.1928	0.0458	0.1391	0.184	0.0394	0.1215	0.0218	0.1153	0.1179	0.1628	0.0083	0.0535	0.0065	0.0159	0.0562	0.0095	0.0258	0.0178	0.0986	0.018	0.2728	0.0214	0.0107	0.5369	0.1215
Ceramide	NS	S(C17)24:0	Cer(d17:1/24:0)	pmole/tape	0.3459	1.3642	7.2437	4.9993	0.4603	2.8429	0.4005	0.6672	2.5788	0.47	2.7461	9.6817	1.0914	0.132	0.2596	13.4663	1.1266	20.2435	0.9594	1.9011	6.8916	0.4013	5.1929	3.283	0.8661	1.5403	0.6575	3.7494	0.661	0.4524	1.4963	0.3688	0.3661	0.2588	2.0067	0.4454	1.4317	0.6619	0.529	0.9066	5.6242	0.5677	4.0663	10.4738	0.8511
Ceramide	NS	S(C17)25:0	Cer(d17:1/25:0)	pmole/tape	0.1382	0.4251	2.2268	1.3818	0.2271	0.8502	0.0559	0.4462	0.9506	0.1215	0.5061	1.3466	0.2755	0.0504	0.1215	2.4644	0.3477	3.9607	0.3829	0.6865	1.6635	0.1047	1.1618	0.8978	0.4286	0.4999	0.25	1.1442	0.4304	0.4682	0.3433	0.1452	0.1408	0.0684	0.4603	0.0366	0.203	0.294	0.6223	0.3397	1.4082	0.2121	1.329	2.6317	0.4638
Ceramide	NS	S(C17)26:0	Cer(d17:1/26:0)	pmole/tape	0.2403	0.8802	4.1367	3.0629	0.2579	1.8131	0.2429	0.786	1.5491	0.4049	0.7411	3.723	0.529	0.0327	0.213	7.9742	0.5122	9.3296	0.5985	0.8309	2.9661	0.2447	2.6845	1.7691	0.7094	0.4929	0.3248	1.9363	0.6478	0.6346	0.4462	0.3072	0.125	0.1813	0.69	0.2755	0.5081	0.5668	0.8256	0.5923	2.2092	0.2236	1.8219	6.2315	0.6839
Ceramide	NS	S(C17)27:0	Cer(d17:1/27:0)	pmole/tape	0.2042	0.2183	0.9682	0.5492	0.1241	0.3283	0.1857	0.2095	0.4137	0.0504	0.264	0.492	0.1206	0.0265	0.0951	1.3818	0.1391	2.2268	0.2596	0.4735	1.1794	0.1188	0.5061	0.1479	0.1611	0.1303	0.1646	0.5114	0.198	0.213	0.3477	0.1118	0.1188	0.0483	0.2896	0.0838	0.0518	0.235	0.2438	0.1329	0.558	0.0864	0.6672	0.9506	0.1655
Ceramide	NS	S(C17)28:0	Cer(d17:1/28:0)	pmole/tape	0.1223	0.103	0.6196	1.0562	0.0489	0.3758	0.0478	0.2016	0.4102	0.1109	0.2385	1.2586	0.1074	0.02	0.0734	1.4963	0.1575	2.3148	0.1954	0.3098	0.6566	0.0743	0.7437	0.3591	0.1012	0.22	0.0717	0.3802	0.2016	0.1901	0.1972	0.0753	0.0595	0.0209	0.2896	0.1109	0.0469	0.2781	0.0557	0.0624	0.8221	0.1012	0.3917	1.5227	0.1945
Ceramide	NS	S(C18)14:0	Cer(d18:1/14:0)	pmole/tape	2.9397	11.0019	25.7004	53.9533	1.7691	22.884	1.8219	0.7825	38.2866	3.0013	10.2098	54.5694	4.5944	0.6275	0.6496	56.8578	8.0006	122.341	3.4766	6.3899	54.2174	2.5348	32.5656	10.5618	6.0114	1.6635	0.8423	22.7959	0.5827	3.2742	8.9776	3.3182	1.6371	1.3378	14.4345	1.4346	6.4779	1.6547	0.5967	4.2687	40.663	2.4468	12.2341	85.2867	1.6635
Ceramide	NS	S(C18)16:0	Cer(d18:1/16:0)	pmole/tape	15.4907	296.611	816.781	604.664	22.1798	262.285	31.5975	2.8341	968.167	32.9177	156.667	1056.18	134.663	12.3221	2.3588	941.763	48.7604	1038.58	19.8914	139.944	1073.79	5.0873	499.046	105.618	37.4065	25.9645	7.7805	129.382	8.3614	17.603	315.094	24.3802	15.0506	6.0378	308.933	5.853	93.4135	6.3283	5.5274	41.5432	389.027	31.3334	425.994	941.763	16.8109
Ceramide	NS	S(C18)17:0	Cer(d18:1/17:0)	pmole/tape	64.2511	60.8185	67.1556	59.8503	45.8559	64.1631	57.1219	76.3972	56.2417	59.0582	54.2174	72.1725	56.5058	54.1293	59.8503	60.5545	62.1387	90.6557	73.2286	48.9365	67.6837	62.4908	55.3616	79.2137	74.3728	60.2904	52.8971	63.811	100.337	95.9366	71.5564	77.6294	59.5863	65.3953	68.5638	83.8785	70.6469	83.1744	102.978	84.4066	49.2005	68.8279	70.4122	70.6762	80.2699
Ceramide	NS	S(C18)18:0	Cer(d18:1/18:0)	pmole/tape	13.7304	77.9815	200.675	87.047	13.9944	95.9366	23.324	19.3633	139.944	17.251	69.268	221.798	62.6668	22.6199	13.4663	177.791	24.5562	337.098	16.4588	55.3616	235.881	21.7398	115.3	45.3278	26.4046	15.4907	12.8502	31.5975	19.7154	23.8521	65.3953	21.3877	14.7866	12.6742	59.4103	18.2191	50.2273	21.8278	27.1967	32.3016	173.39	22.884	116.18	218.278	24.5562
Ceramide	NS	S(C18)20:0	Cer(d18:1/20:0)	pmole/tape	6.7596	53.9533	130.262	65.7474	6.6187	74.3728	13.1143	7.5693	65.3073	8.6079	53.1612	130.262	28.6049	10.2978	5.7562	154.027	11.618	267.566	6.2139	28.957	139.944	5.633	67.7717	20.1555	12.3221	7.7453	6.4779	16.3708	10.4738	8.8015	31.7735	8.4935	7.7453	5.8442	43.2155	9.7697	31.8028	8.1414	9.1536	12.6742	132.023	12.6742	90.6557	224.439	11.0019
Ceramide	NS	S(C18)21:0	Cer(d18:1/21:0)	pmole/tape	0.01	0.9242	2.9309	2.2092	0.0642	2.2532	0.228	0.0113	2.0772	0.2051	1.6635	3.9871	0.9506	0.1355	0.0329	4.6824	0.2456	11.0899	0.1399	0.7525	3.5294	0.0214	2.7373	0.5959	0.1311	0.1796	0.0933	0.5915	0.0801	0.0146	0.6848	0.083	0.0942	0.0488	1.7515	0.1355	0.7804	0.0422	0.125	0.3336	3.4238	0.1787	1.8131	5.1401	0.1135
Ceramide	NS	S(C18)22:0	Cer(d18:1/22:0)	pmole/tape	0.2262	2.2092	14.7866	10.2098	0.1426	7.8334	1.0386	0.1276	8.4583	0.5158	4.8232	26.9327	1.8747	0.4137	0.1135	25.6124	1.1706	54.6574	0.7587	4.1015	23.8521	0.2596	15.9308	2.7373	0.808	1.2146	0.2042	2.2444	0.5369	0.3547	4.8232	0.4902	0.6029	0.2887	10.0337	0.4902	3.2624	0.3943	0.6258	0.9418	16.7229	0.977	10.1217	24.1162	0.4075
Ceramide	NS	S(C18)23:0	Cer(d18:1/23:0)	pmole/tape	0.1276	1.7515	11.0899	5.5714	0.2816	4.6208	0.4137	0.2684	6.8476	0.3723	2.482	13.2023	1.1354	0.1831	0.1593	14.2585	0.8141	22.6199	0.654	2.2708	7.9918	0.2156	9.5056	1.6547	0.6487	0.6082	0.1549	2.13	0.2702	0.5131	2.1124	0.3873	0.3635	0.103	3.239	0.228	1.1606	0.3186	0.4137	0.6099	9.4176	0.6249	5.3161	12.7622	0.4084
Ceramide	NS	S(C18)24:0	Cer(d18:1/24:0)	pmole/tape	1.197	12.5862	38.7267	33.0937	0.9682	17.515	0.9418	1.241	31.5975	2.1828	11.8821	72.7886	3.2742	0.8238	0.6804	73.0526	2.4204	88.8954	2.5348	7.3581	53.2492	0.9858	44.4477	7.1204	3.4414	2.4644	0.7112	4.392	1.1002	1.4258	7.8686	1.0474	0.7772	0.4647	14.7866	0.7006	3.0981	1.109	2.482	2.1036	52.6331	2.2004	23.5881	81.5901	1.5491
Ceramide	NS	S(C18)25:0	Cer(d18:1/25:0)	pmole/tape	0.8256	3.6966	17.7791	11.354	0.8493	7.1468	0.5202	1.1002	9.5937	0.9242	4.5768	17.251	1.5843	0.3045	0.3107	19.1873	1.2058	42.2473	1.5491	2.9661	12.6742	0.6988	14.8746	3.4238	1.8395	1.2938	0.4603	2.482	1.2146	1.065	4.0223	0.837	0.4806	0.2667	4.3832	0.3362	1.1571	0.9858	1.4523	1.5755	14.7866	1.3642	10.4738	19.8034	1.3202
Ceramide	NS	S(C18)26:0	Cer(d18:1/26:0)	pmole/tape	0.5343	5.1753	27.5488	16.2828	0.8062	9.0656	0.749	1.3378	11.0899	1.0386	4.6736	36.2623	1.8571	0.3521	0.5263	24.9083	1.7251	56.3297	1.6635	2.8253	21.0356	0.3521	20.7716	4.5944	1.8571	1.0914	0.4471	3.2478	0.6812	1.1706	5.5978	0.8309	0.4154	0.1637	6.3107	0.2843	3.3798	0.5985	1.4523	2.2004	21.8278	1.3378	9.6817	44.2716	1.3906
Ceramide	NS	S(C18)27:0	Cer(d18:1/27:0)	pmole/tape	0.5774	1.4346	6.1435	3.7759	0.3441	2.4292	0.2526	0.6865	3.3798	0.4647	1.3554	4.0047	0.3318	0.0762	0.1963	6.9972	0.5413	13.3783	0.6337	1.2498	3.4942	0.4146	3.8903	1.373	0.6302	0.4049	0.1593	0.9506	0.5897	0.8634	1.6635	0.5378	0.2852	0.1338	1.3026	0.191	0.3345	0.4075	0.7613	0.771	4.5416	0.8317	3.591	7.0852	0.7076
Ceramide	NS	S(C18)28:0	Cer(d18:1/28:0)	pmole/tape	0.0075	1.1706	5.4217	6.1523	0.1901	2.6933	0.191	0.176	2.7021	0.2016	1.7955	15.3146	0.889	0.0776	0.1355	7.6573	0.3573	19.0113	0.3274	0.4841	4.524	0.1663	5.545	0.8978	0.4841	0.3133	0.1514	1.021	0.3723	0.345	1.2058	0.3829	0.1954	0.0835	1.4523	0.0858	1.1289	0.1848	0.3265	0.2517	6.2491	0.5422	2.3412	9.4176	0.3037
Ceramide	NS	S(C18)29:0	Cer(d18:1/29:0)	pmole/tape	0.04	0.3169	1.1178	0.8749	0.1364	0.4973	0.0576	0.1663	0.4013	0.0691	0.3098	1.6723	0.0986	0.0336	0.0876	1.2938	0.0673	2.7901	0.087	0.1003	0.5008	0.0368	0.8722	0.2183	0.1619	0.1188	0.0534	0.279	0.1725	0.0747	0.2825	0.1091	0.0669	0.0697	0.1452	0.0199	0.081	0.1056	0.22	0.2456	1.2586	0.1848	0.7164	1.373	0.1972
Ceramide	NS	S(C18)30:0	Cer(d18:1/30:0)	pmole/tape	0.1153	1.285	6.3107	14.0824	0.0488	7.0148	0.2438	0.1012	3.5118	0.0562	2.6933	21.2117	1.0562	0.147	0.0671	8.2646	0.1936	33.1817	0.4084	0.4841	5.5538	0.0797	14.4345	0.1663	0.1223	0.0562	0.0986	0.4242	0.1611	0.0968	0.5818	0.0859	0.0285	0.0484	0.933	0.0299	1.6547	0.0532	0.1699	0.2579	11.794	0.9506	2.8517	19.6274	0.1162
Ceramide	NS	S(C19)24:0	Cer(d19:1/24:0)	pmole/tape	0.1303	0.2825	1.8219	1.5843	0.1303	1.1618	0.154	0.2825	1.109	0.0705	0.6187	1.5403	0.2385	0.0851	0.0717	2.1652	0.1549	2.8341	0.2121	0.4392	1.3554	0.0907	2.2884	0.7032	0.3996	0.2341	0.1091	0.5255	0.1848	0.3186	0.2429	0.1461	0.0709	0.0682	0.4515	0.0915	0.2969	0.1083	0.2517	0.0826	2.0243	0.1373	1.1794	3.1509	0.154
Ceramide	NS	S(C19)25:0	Cer(d19:1/25:0)	pmole/tape	0.0762	0.242	1.4787	0.7745	0.1479	0.5096	0.1408	0.2385	0.5844	0.2148	0.2051	0.4093	0.2315	0.065	0.0378	1.5139	0.1725	2.5876	0.272	0.3371	0.7789	0.1188	0.6689	0.6865	0.2993	0.184	0.0722	0.5378	0.1672	0.2781	0.3195	0.2236	0.0933	0.0995	0.2535	0.064	0.0657	0.103	0.3855	0.2913	0.7561	0.0656	1.3114	1.3554	0.4762
Ceramide	NS	S(C19)26:0	Cer(d19:1/26:0)	pmole/tape	0.1945	0.301	1.8659	1.0474	0.1311	0.6856	0.2236	0.3565	1.3026	0.286	0.4137	0.889	0.2464	0.0722	0.154	1.9715	0.3529	4.1631	0.4172	0.5263	0.9682	0.1443	1.5579	0.7305	0.4163	0.2799	0.1347	0.58	0.2913	0.3512	0.4102	0.0898	0.0562	0.0415	0.3873	0.0368	0.2253	0.1831	0.5923	0.2869	1.5315	0.1039	1.1706	1.7779	0.0666
Ceramide	NS	S(C19)27:0	Cer(d19:1/27:0)	pmole/tape	0.1188	0.2236	0.9506	0.279	0.1505	0.2966	0.1083	0.11	0.2324	0.1144	0.2315	0.1787	0.1523	0.0263	0.0776	0.6795	0.1083	1.5139	0.1884	0.2966	0.3221	0.1039	0.3521	0.5219	0.3169	0.0731	0.0831	0.1945	0.1276	0.2781	0.1884	0.1012	0.0339	0.0522	0.1716	0.0464	0.054	0.2042	0.2403	0.2218	0.551	0.1162	0.6557	0.3468	0.1831
Ceramide	NS	S(C19)28:0	Cer(d19:1/28:0)	pmole/tape	0.0699	0.0889	0.7367	0.4216	0.1012	0.5791	0.0427	0.0959	0.4568	0.0328	0.3133	0.6425	0.1523	0.0068	0.0212	0.7147	0.1672	2.0508	0.1919	0.2843	0.235	0.0224	0.3512	0.3001	0.1426	0.0297	0.0176	0.3019	0.0843	0.0798	0.169	0.046	0.0269	0.0069	0.0907	0.0755	0.1059	0.0702	0.1347	0.1567	0.7481	0.1399	0.2852	1.1794	0.0669
Ceramide	NS	S(C20)22:0	Cer(d20:1/22:0)	pmole/tape	0.1408	0.4586	1.0914	0.4075	0.0722	0.4418	0.1364	0.1575	0.742	0.0818	0.213	0.3362	0.1505	0.0129	0.1769	0.9682	0.1637	2.2004	0.3151	0.3327	1.4523	0.1267	0.6821	0.1611	0.1663	0.1443	0.1091	0.2676	0.1567	0.2711	0.4753	0.2896	0.1056	0.041	0.279	0.0824	0.1502	0.1813	0.2957	0.2077	0.7349	0.1373	1.1442	0.6786	0.3459
Ceramide	NS	S(C20)24:0	Cer(d20:1/24:0)	pmole/tape	0.624	1.1178	3.8991	1.7955	0.3943	2.1036	0.1408	0.4084	2.8429	0.5853	0.8115	1.5667	0.4102	0.0816	0.5783	3.8639	0.6724	9.6817	0.9506	2.1212	4.7792	0.5897	2.9221	1.1442	1.329	0.4806	0.1707	0.8476	0.9154	1.4875	1.1354	0.573	0.4137	0.147	1.3818	0.2702	0.5269	0.9506	2.5348	1.0914	3.4854	0.712	3.6438	5.2985	1.1266
Ceramide	NS	S(C20)25:0	Cer(d20:1/25:0)	pmole/tape	0.977	1.3026	4.3656	1.9275	0.6733	1.4346	0.3626	1.2058	2.5524	0.852	0.8652	1.3378	0.3714	0.1391	0.7965	3.9607	0.9858	8.3438	1.2586	1.6107	3.6878	0.8212	2.4468	1.8835	1.5403	0.7472	0.3521	1.2146	1.1002	2.1828	1.4258	0.977	0.5492	0.2816	1.109	0.3538	0.2605	1.4258	2.7461	1.4082	3.2742	0.9242	4.4536	3.0101	1.4611
Ceramide	NS	S(C20)26:0	Cer(d20:1/26:0)	pmole/tape	0.6126	1.6019	5.4657	1.5315	0.4911	1.6019	0.2148	0.6742	2.9573	0.9506	0.6812	1.4963	0.551	0.2183	0.485	3.547	1.0826	7.5253	1.109	1.4611	4.0663	0.7983	3.3886	1.6195	1.4787	0.477	0.2957	0.8978	1.1794	1.2146	1.1618	0.58	0.3802	0.2332	1.065	0.2447	0.4495	0.529	1.4523	1.5931	2.4468	0.933	2.8077	3.459	0.9506
Ceramide	NS	S(C20)27:0	Cer(d20:1/27:0)	pmole/tape	0.9418	1.5931	3.0629	1.4258	0.771	0.889	0.6645	1.3026	2.4204	1.1442	0.6267	0.5853	0.2068	0.0959	0.5228	2.9837	0.7252	5.0081	1.3818	1.6547	1.6107	0.7068	1.197	1.6811	1.6371	0.7737	0.4181	0.7948	0.9154	1.5843	1.4963	0.8089	0.4999	0.4058	0.8467	0.4691	0.1042	0.9242	1.9803	1.0914	1.5667	0.889	3.459	1.0562	1.417
Ceramide	NS	S(C20)28:0	Cer(d20:1/28:0)	pmole/tape	0.1505	0.1884	0.9594	0.5351	0.1531	0.3573	0.1091	0.1021	0.6487	0.0656	0.0986	0.5492	0.0377	0.0283	0.0349	0.9858	0.1382	1.8219	0.0959	0.2139	0.8722	0.1831	0.6707	0.2535	0.228	0.125	0.0518	0.2429	0.1347	0.1787	0.2324	0.0693	0.1039	0.0797	0.2024	0.0861	0.0796	0.1743	0.2799	0.2588	0.6029	0.2676	0.668	1.4082	0.1311
Ceramide	NS	S(C20)29:0	Cer(d20:1/29:0)	pmole/tape	0.3309	0.3661	0.7464	0.1197	0.2341	0.2112	0.1408	0.3107	0.5096	0.2737	0.0641	0.025	0.0302	0.0273	0.0777	0.5941	0.294	0.859	0.3538	0.3925	0.3723	0.228	0.3512	0.2957	0.2711	0.0824	0.0977	0.2332	0.5281	0.3116	0.2429	0.2887	0.1267	0.0959	0.2702	0.147	0.0582	0.257	0.3054	0.3353	0.3837	0.3635	0.8978	0.3186	0.4471
Ceramide	NS	S(C20)30:0	Cer(d20:1/30:0)	pmole/tape	0.2341	0.3371	3.1245	3.6966	0.0915	2.7637	0.1408	0.1135	1.021	0.0924	0.8802	1.0386	0.7516	0.1065	0.0637	2.3676	0.103	7.851	0.2077	0.4313	2.0596	0.1188	2.3148	0.2517	0.11	0.0565	0.0824	0.3609	0.1901	0.0668	0.3397	0.1153	0.0576	0.0231	0.6064	0.0474	0.7851	0.1628	0.3133	0.1417	1.8395	0.323	2.1212	4.2687	0.1435
Ceramide	NS	S(C20)32:0	Cer(d20:1/32:0)	pmole/tape	0.0986	0.3609	2.5612	2.2796	0.0758	0.5827	0.0889	0.049	0.9682	0.1109	0.9066	0.8344	0.3925	0.0898	0.0067	1.9011	0.0598	4.6912	0.1435	0.316	1.9715	0.0325	1.2586	0.1743	0.2429	0.0665	0.1531	0.4418	0.0584	0.103	0.2702	0.0193	0.0679	0.0383	0.2887	0.0915	0.2112	0.0839	0.1003	0.1223	1.6283	0.3186	2.2532	1.9275	0.1118
Ceramide	NS	S(C21)24:0	Cer(d21:1/24:0)	pmole/tape	0.1373	0.027	0.4638	0.2614	0.0959	0.0915	0.0646	0.1584	0.2676	0.0624	0.1003	0.1285	0.0889	0.0136	0.1725	0.2218	0.0942	0.7244	0.198	0.0826	0.1347	0.2209	0.1179	0.1884	0.206	0.066	0.0153	0.1892	0.147	0.1628	0.125	0.1311	0.0671	0.0504	0.088	0.0354	0.0439	0.1681	0.3556	0.0613	0.1259	0.0452	0.411	0.1928	0.1928
Ceramide	NS	S(C21)25:0	Cer(d21:1/25:0)	pmole/tape	0.2262	0.1514	0.5791	0.2887	0.0851	0.1857	0.0532	0.2148	0.1822	0.1655	0.1197	0.0231	0.0392	0.054	0.087	0.3864	0.1804	0.9154	0.2482	0.3565	0.2412	0.2403	0.1998	0.3063	0.382	0.1408	0.0615	0.3098	0.1162	0.3485	0.2042	0.2077	0.1399	0.051	0.0463	0.1716	0.1397	0.2596	0.4762	0.2429	0.1162	0.1602	0.6874	0.1822	0.455
Ceramide	NS	S(C21)26:0	Cer(d21:1/26:0)	pmole/tape	0.1408	0.1215	0.4005	0.301	0.0574	0.0645	0.0341	0.2579	0.2711	0.1628	0.103	0.0655	0.0821	0.0069	0.0568	0.4506	0.1549	0.8608	0.2403	0.2332	0.2517	0.1162	0.213	0.2834	0.1303	0.169	0.0623	0.1294	0.2764	0.2957	0.0523	0.1426	0.1303	0.073	0.1417	0.1241	0.1267	0.154	0.4744	0.1223	0.345	0.1707	0.507	0.3318	0.1611
Ceramide	NS	S(C21)27:0	Cer(d21:1/27:0)	pmole/tape	0.2271	0.3573	0.5316	0.2192	0.1787	0.154	0.1549	0.3864	0.2737	0.3582	0.087	0.0825	0.1276	0.0412	1.2674	0.4119	0.191	0.7525	0.2825	0.3644	0.0933	0.2711	0.1039	0.2227	0.2658	0.1575	0.1223	0.1892	0.2984	0.5078	0.257	0.1558	0.1329	0.0661	0.0677	0.2112	0.042	0.2218	0.4876	0.2852	0.2016	0.2165	0.6751	0.2508	0.4058
Ceramide	NS	S(C21)28:0	Cer(d21:1/28:0)	pmole/tape	0.1699	0.1725	0.3908	0.1215	0.0692	0.0873	0.0632	0.2834	0.1162	0.0653	0.078	0.0476	0.0705	0.0214	0.0754	0.2984	0.1637	1.021	0.2139	0.2526	0.1523	0.1752	0.1294	0.3213	0.2984	0.1179	0.0499	0.0685	0.1681	0.1118	0.0924	0.0801	0.1188	0.0518	0.0416	0.0933	0.1467	0.103	0.2447	0.2209	0.2165	0.0822	0.2174	0.2588	0.1628
Ceramide	NS	S(C21)29:0	Cer(d21:1/29:0)	pmole/tape	0.0525	0.1549	0.2702	0.0319	0.0285	0.0347	0.0481	0.1928	0.1479	0.0239	0.052	0.0154	0.0216	0.0571	0.0143	0.235	0.1435	0.0915	0.1267	0.1487	0.0576	0.2464	0.0729	0.1769	0.0915	0.176	0.0766	0.184	0.2253	0.1866	0.1619	0.169	0.1355	0.0204	0.1778	0.0951	0.0486	0.1003	0.3037	0.0395	0.0867	0.062	0.3565	0.0873	0.2737
Ceramide	NS	S(C21)30:0	Cer(d21:1/30:0)	pmole/tape	0.132	0.1505	0.5351	0.441	0.055	0.3688	0.0841	0.1514	0.1567	0.0738	0.1523	0.2482	0.0635	0.0596	0.0071	0.4436	0.0268	2.2356	0.1672	0.1408	0.3213	0.1875	0.3547	0.1998	0.1118	0.0818	0.0424	0.0898	0.0758	0.0503	0.0525	0.0317	0.0359	0.0211	0.1179	0.037	0.2265	0.0278	0.1725	0.2508	0.2993	0.0653	0.4779	0.7904	0.1558
Ceramide	NS	S(C21)31:0	Cer(d21:1/31:0)	pmole/tape	0.0205	0.0161	0.1593	0.0105	0.034	0.033	0.0162	0.0377	0.0111	0.02	0.0306	0.0112	0.0076	0.0065	0.0305	0.0278	0.0239	0.0241	0.0071	0.0066	0.0229	0.0219	0.0139	0.0283	0.0264	0.012	0.0324	0.0438	0.0305	0.0209	0.0159	0.0293	0.0271	0.0475	0.0076	0.009	0.0128	0.0086	0.0371	0.0352	0.0527	0.0234	0.0641	0.025	0.0195
Ceramide	NS	S(C21)32:0	Cer(d21:1/32:0)	pmole/tape	0.0301	0.0385	0.3793	0.2799	0.0959	0.1109	0.0286	0.0313	0.0694	0.0725	0.1074	0.0419	0.0055	0.0688	0.0374	0.1452	0.0523	0.8546	0.0576	0.1047	0.1734	0.0583	0.2148	0.0239	0.1364	0.0436	0.0442	0.0772	0.0261	0.0115	0.0397	0.0374	0.065	0.0296	0.1611	0.0562	0.0508	0.011	0.0812	0.0378	0.1646	0.0818	0.2165	0.2376	0.1109
Ceramide	NS	S(C22)24:0	Cer(d22:1/24:0)	pmole/tape	0.0877	0.3705	0.264	0.301	0.1364	0.1426	0.06	0.2676	0.3415	0.272	0.032	0.1056	0.0161	0.0211	0.2596	0.2438	0.147	0.771	0.2649	0.4867	0.2913	0.2799	0.077	0.4841	0.3133	0.1162	0.1267	0.1813	0.3045	0.4454	0.2033	0.1382	0.0968	0.051	0.1487	0.0951	0.0819	0.4313	0.2746	0.3169	0.3327	0.2473	0.4128	0.1232	0.2508
Ceramide	NS	S(C22)25:0	Cer(d22:1/25:0)	pmole/tape	0.1602	0.2913	0.3565	0.0731	0.1461	0.0106	0.1003	0.2825	0.3019	0.3749	0.0079	0.0114	0.0201	0.0137	0.2649	0.338	0.1998	0.4726	0.3098	0.3538	0.2526	0.3239	0.0576	0.2332	0.2852	0.1382	0.0812	0.0942	0.1611	0.5307	0.2165	0.1338	0.1549	0.0659	0.1558	0.154	0.063	0.3688	0.617	0.2262	0.1699	0.1954	0.5985	0.0728	0.4339
Ceramide	NS	S(C22)26:0	Cer(d22:1/26:0)	pmole/tape	0.4322	0.3529	0.3204	0.0522	0.2324	0.0784	0.0854	0.3732	0.5422	0.2579	0.0959	0.1065	0.0076	0.0427	0.2218	0.4594	0.1769	1.3026	0.6478	0.889	0.2957	0.3741	0.0768	0.4946	0.6135	0.2772	0.1646	0.3688	0.3054	0.6381	0.2359	0.2376	0.1875	0.0861	0.2016	0.184	0.0384	0.6425	0.933	0.4665	0.3362	0.2984	0.6672	0.2808	0.6064
Ceramide	NS	S(C22)27:0	Cer(d22:1/27:0)	pmole/tape	0.9154	0.8731	0.8071	0.2596	0.6584	0.047	0.2737	1.2762	1.1002	0.6971	0.2288	0.1179	0.0217	0.024	0.6355	0.7358	0.4788	0.8018	1.1002	1.153	0.3406	0.8115	0.0682	0.9682	1.285	0.6592	0.3195	0.6751	0.8581	1.6283	0.4929	0.5413	0.4656	0.2667	0.1452	0.4005	0.1373	0.9066	1.5579	0.8978	0.3494	0.7349	1.6283	0.2139	1.6283
Ceramide	NS	S(C22)28:0	Cer(d22:1/28:0)	pmole/tape	0.6293	0.558	0.6927	0.272	0.1875	0.1901	0.2649	1.021	0.5967	0.3749	0.1399	0.1443	0.08	0.0291	0.4471	0.7296	0.4198	0.9858	0.6011	0.7789	0.3741	0.6425	0.147	0.5527	0.7569	0.5246	0.1083	0.3591	0.4119	0.5307	0.2051	0.3494	0.2271	0.1162	0.0977	0.2324	0.1502	0.7085	1.3378	0.4445	0.1857	0.3512	0.889	0.492	0.8705
Ceramide	NS	S(C22)29:0	Cer(d22:1/29:0)	pmole/tape	0.5272	0.4322	0.2253	0.0841	0.3521	0.0231	0.1558	0.5563	0.3714	0.3521	0.0158	0.0118	0.0076	0.0139	0.2403	0.3433	0.2482	0.1549	0.3362	0.4313	0.0546	0.4726	0.0189	0.2526	0.3573	0.1857	0.1875	0.1919	0.5844	0.6143	0.2376	0.2966	0.1347	0.0449	0.0659	0.1584	0.02	0.4867	0.4982	0.2878	0.0816	0.4568	0.514	0.0629	0.6452
Ceramide	NS	S(C22)30:0	Cer(d22:1/30:0)	pmole/tape	0.3943	0.4198	0.5774	1.0738	0.4454	0.4489	0.0771	0.3661	0.3767	0.3045	0.2174	0.2887	0.2192	0.0907	0.1347	0.6584	0.0915	1.7691	0.2473	1.065	0.9154	0.411	0.3001	0.4154	0.1804	0.2262	0.053	0.5712	0.5184	0.3151	0.1716	0.147	0.1021	0.0521	0.3054	0.1769	0.0743	0.0826	0.5536	0.2376	0.7367	0.4286	1.0298	0.6478	0.4814
Ceramide	NS	S(C22)31:0	Cer(d22:1/31:0)	pmole/tape	0.0292	0.0092	0.0099	0.0205	0.008	0.0206	0.0253	0.0349	0.0422	0.008	0.0073	0.0577	0.007	0.0063	0.046	0.0352	0.0679	0.0455	0.0224	0.0107	0.0076	0.0117	0.0053	0.0294	0.0295	0.0159	0.0116	0.0135	0.0312	0.0064	0.0241	0.0338	0.0127	0.0071	0.0316	0.0541	0.012	0.0257	0.0559	0.0768	0.0736	0.103	0.0334	0.045	0.0571
Ceramide	NS	S(C22)32:0	Cer(d22:1/32:0)	pmole/tape	0.1443	0.5686	1.021	0.3107	0.0758	0.1355	0.0898	0.1655	0.1672	0.1567	0.0521	0.1919	0.0313	0.05	0.054	0.3283	0.0968	0.6126	0.1003	0.7464	0.2764	0.169	0.0315	0.184	0.1725	0.2913	0.079	0.2896	0.1655	0.2447	0.2332	0.0681	0.0924	0.1822	0.2887	0.0942	0.0505	0.1875	0.1602	0.1892	0.5228	0.3063	0.6399	0.2174	0.1637
Ceramide	NS	S(C24)24:0	Cer(d24:1/24:0)	pmole/tape	0.0183	0.0666	0.1091	0.0315	0.0186	0.0662	0.0086	0.1091	0.2271	0.0326	0.0239	0.0235	0.0074	0.0069	0.0995	0.1083	0.1197	0.2315	0.0781	0.0838	0.0411	0.1276	0.0221	0.0264	0.0639	0.0187	0.0404	0.0548	0.0924	0.1012	0.1391	0.0477	0.0209	0.0221	0.0924	0.0496	0.0065	0.1144	0.2086	0.1215	0.0986	0.0924	0.1575	0.0857	0.132
Ceramide	NS	S(C24)25:0	Cer(d24:1/25:0)	pmole/tape	0.1479	0.2693	0.1215	0.0725	0.0612	0.0332	0.0319	0.2209	0.2183	0.154	0.0311	0.0613	0.0446	0.0136	0.1593	0.2042	0.0849	0.0783	0.1611	0.132	0.103	0.2209	0.049	0.1813	0.2174	0.0304	0.0421	0.082	0.2385	0.3371	0.0687	0.0836	0.1197	0.0257	0.0164	0.0195	0.0067	0.1206	0.4946	0.1919	0.1734	0.1796	0.2834	0.0083	0.2579
Ceramide	NS	S(C24)26:0	Cer(d24:1/26:0)	pmole/tape	0.0582	0.103	0.154	0.0246	0.0683	0.0099	0.044	0.1479	0.0349	0.0528	0.0311	0.0106	0.0072	0.0153	0.0566	0.1276	0.1003	0.1197	0.0889	0.1752	0.154	0.2007	0.0559	0.0872	0.0942	0.0428	0.0342	0.0359	0.1681	0.1118	0.0562	0.0708	0.0205	0.0144	0.0324	0.0194	0.0352	0.0257	0.1954	0.1065	0.0571	0.0173	0.1232	0.1179	0.2024
Ceramide	NS	S(C24)28:0	Cer(d24:1/28:0)	pmole/tape	0.0187	0.0779	0.0392	0.0125	0.0079	0.0197	0.0155	0.0112	0.0579	0.023	0.0077	0.0139	0.0273	0.0215	0.0524	0.0686	0.1074	0.0237	0.0076	0.1179	0.0074	0.0141	0.0138	0.0286	0.0497	0.023	0.0158	0.0325	0.032	0.0633	0.0079	0.0145	0.0075	0.0148	0.0152	0.009	0.0208	0.0295	0.0092	0.0703	0.0227	0.0379	0.039	0.0173	0.0287
Ceramide	NS	S(C26)24:0	Cer(d26:1/24:0)	pmole/tape	0.1179	0.1241	0.0244	0.0898	0.0856	.	.	0.1021	0.0776	0.0876	0.0077	0.0664	0.1162	0.0103	0.0146	0.0889	0.1144	0.2605	0.1311	0.0415	0.11	0.0694	0.0199	0.0679	0.1487	0.0844	0.0224	0.1074	0.0225	0.0915	0.0621	0.0569	0.0273	0.0363	0.0501	0.0365	0.0135	0.1118	0.125	0.0342	0.0701	0.0594	0.176	0.0437	0.0573
Ceramide	NS	S(C26)25:0	Cer(d26:1/25:0)	pmole/tape	0.2702	0.1558	0.0968	0.0105	0.1619	0.0209	0.0428	0.1197	0.0476	0.0951	0.0169	0.0162	0.0072	0.0133	0.1109	0.3037	0.1487	0.1743	0.2535	0.1408	0.0689	0.1734	0.0545	0.1003	0.1884	0.1012	0.0535	0.1153	0.4911	0.7965	0.0185	0.1153	0.0627	0.0534	0.035	0.1091	0.06	0.2711	0.2297	0.1012	0.0314	0.0873	0.191	0.1047	0.3001
Ceramide	NS	S(C26)26:0	Cer(d26:1/26:0)	pmole/tape	0.0673	0.0363	0.0206	0.0516	0.0195	0.0322	0.0079	0.1558	0.0461	0.1047	0.0166	0.057	0.0228	0.032	0.051	0.1215	0.0907	0.2112	0.0832	0.0827	0.1171	0.0606	0.0139	0.2139	0.1479	0.0699	0.0423	0.1206	0.2174	0.0553	0.0481	0.0239	0.0166	0.015	0.0502	0.0454	0.0208	0.2579	0.2588	0.0995	0.0351	0.0692	0.1188	0.0627	0.0635
Ceramide	NS	TOTAL_NS	TOTAL_NS	pmole/tape	119.725	552.387	1437.13	1017.92	104.431	608.287	138.397	131.617	1385.49	138.603	395.358	1785.01	309.387	105.001	94.9811	1662.76	177.755	2338.87	146.898	332.524	1770.54	114.032	942.481	312.81	189.458	133.351	90.8452	306.771	161.579	178.564	538.527	149.667	109.817	97.5232	557.186	129.161	276.836	142.389	181.616	202.358	973.361	160.33	837.256	1839.33	162.3
[truncated: 69 more columns]
