# Supplementary material for: Biogeographic and disease-specific alterations in epidermal lipid composition and single-cell analysis of acral keratinocytes
Source: JCI Insight. 2022 Aug 22;7(16):e159762. doi: 10.1172/jci.insight.159762 (PMC9462509; doi:10.1172/jci.insight.159762)
Supplement: Supplemental table 5 [file jciinsight-7-159762-s286.xlsx]

## Sheet: Table_S5
Table S5. Lipid expression in lesional versus non-lesional psoriasis skin.
SUBCLASS	Old Name	Common Name	Concentration difference (lesional - nonlesional)	p-val	FDR
ADS	DS(C18)a24:0	Cer(d18:0/24:0(2OH))	1.2	6.6e-07	6.3e-06
ADS	DS(C18)a25:0	Cer(d18:0/25:0(2OH))	0.19	8e-06	3e-05
ADS	DS(C18)a26:0	Cer(d18:0/26:0(2OH))	0.41	6.2e-06	2.5e-05
ADS	DS(C20)a26:0	Cer(d20:0/26:0(2OH))	0.05	0.0025	0.004
AH	H(C16)a24:0	Cer(t16:1(6OH)/24:0(2OH))	-0.64	4.3e-06	1.8e-05
AH	H(C16)a25:0	Cer(t16:1(6OH)/25:0(2OH))	-0.35	3.6e-05	0.0001
AH	H(C16)a26:0	Cer(t16:1(6OH)/26:0(2OH))	0.11	0.018	0.024
AH	H(C16)a28:0	Cer(t16:1(6OH)/28:0(2OH))	0.29	0.00065	0.0012
AH	H(C17)a24:0	Cer(t17:1(6OH)/24:0(2OH))	-1.5	0.0093	0.013
AH	H(C17)a25:0	Cer(t17:1(6OH)/25:0(2OH))	-0.76	0.00033	0.00067
AH	H(C17)a26:0	Cer(t17:1(6OH)/26:0(2OH))	-1.4	0.0023	0.0038
AH	H(C17)a27:0	Cer(t17:1(6OH)/27:0(2OH))	-0.089	0.0018	0.0031
AH	H(C18)a20:0	Cer(t18:1(6OH)/20:0(2OH))	1.9	1.2e-07	2.3e-06
AH	H(C18)a22:0	Cer(t18:1(6OH)/22:0(2OH))	5.1	1.7e-06	1.1e-05
AH	H(C18)a24:0	Cer(t18:1(6OH)/24:0(2OH))	16	0.00032	0.00066
AH	H(C18)a25:0	Cer(t18:1(6OH)/25:0(2OH))	3.3	0.0016	0.0028
AH	H(C18)a26:0	Cer(t18:1(6OH)/26:0(2OH))	9.5	0.00048	0.00095
AH	H(C18)a27:0	Cer(t18:1(6OH)/27:0(2OH))	0.63	0.0009	0.0017
AH	H(C18)a28:0	Cer(t18:1(6OH)/28:0(2OH))	3	4.6e-05	0.00012
AH	H(C19)a25:0	Cer(t19:1(6OH)/25:(2OH))	-0.25	0.0053	0.0082
AH	H(C19)a26:0	Cer(t19:1(6OH)/26:0(2OH))	-0.49	0.00022	0.00047
AH	H(C20)a24:0	Cer(t20:1(6OH)/24:0(2OH))	-1.6	0.00056	0.0011
AH	H(C20)a25:0	Cer(t20:1(6OH)/25:0(2OH))	-0.76	2.1e-05	6.5e-05
AH	H(C20)a26:0	Cer(t20:1(6OH)/26:0(2OH))	-2.2	8.9e-06	3.3e-05
AH	H(C20)a28:0	Cer(t20:1(6OH)/28:0(2OH))	-0.16	0.025	0.031
AH	H(C21)a24:0	Cer(t21:1(6OH)/24:0(2OH))	-0.15	1.2e-05	4.2e-05
AH	H(C21)a25:0	Cer(t21:1(6OH)/25:0(2OH))	-0.085	3.2e-06	1.5e-05
AH	H(C21)a26:0	Cer(t21:1(6OH)/26:0(2OH))	-0.22	5.4e-07	5.5e-06
AH	H(C22)a16:0	Cer(t22:1(6OH)/16:0(2OH))	-0.039	0.00017	0.00037
AH	H(C22)a24:0	Cer(t22:1(6OH)/24:0(2OH))	-0.11	2.7e-06	1.4e-05
AH	H(C22)a25:0	Cer(t22:1(6OH)/25:0(2OH))	-0.06	0.0064	0.0096
AH	H(C22)a26:0	Cer(t22:1(6OH)/26:0(2OH))	-0.26	3.4e-08	1.6e-06
AP	P(C16)a24:0	Cer(t16:0/24:0(2OH))	-0.68	3.5e-05	0.0001
AP	P(C16)a25:0	Cer(t16:0/25:0(2OH))	-0.31	0.0009	0.0017
AP	P(C17)a24:0	Cer(t17:0/24:0(2OH))	-1.1	0.0083	0.012
AP	P(C17)a25:0	Cer(t17:0/25:0(2OH))	-0.32	0.0065	0.0098
AP	P(C18)a18:0	Cer(t18:0/18:0(2OH))	0.35	6.4e-05	0.00016
AP	P(C18)a20:0	Cer(t18:0/20:0(2OH))	1.3	2.3e-07	2.7e-06
AP	P(C18)a22:0	Cer(t18:0/22:0(2OH))	1.2	4.5e-06	1.9e-05
AP	P(C18)a23:0	Cer(t18:0/23:0(2OH))	0.85	1.3e-05	4.3e-05
AP	P(C18)a24:0	Cer(t18:0/24:0(2OH))	2.2	0.00015	0.00034
AP	P(C18)a25:0	Cer(t18:0/25:0(2OH))	0.44	0.029	0.036
AP	P(C18)a26:0	Cer(t18:0/26:0(2OH))	1.6	0.00015	0.00034
AP	P(C18)a28:0	Cer(t18:0/28:0(2OH))	0.43	6.4e-05	0.00016
AP	P(C19)a24:0	Cer(t19:0/24:0(2OH))	-0.2	0.019	0.025
AP	P(C19)a25:0	Cer(t19:0/25:0(2OH))	-0.085	0.0056	0.0087
AP	P(C20)a23:0	Cer(t20:0/23:0(2OH))	-0.1	0.0052	0.008
AP	P(C20)a25:0	Cer(t20:0/25:0(2OH))	-0.37	0.0083	0.012
AP	P(C21)a24:0	Cer(t21:0/24:0(2OH))	-0.52	1.5e-05	5e-05
AP	P(C21)a25:0	Cer(t21:0/25:0(2OH))	-0.2	2.5e-06	1.3e-05
AP	P(C21)a26:0	Cer(t21:0/26:0(2OH))	-0.25	6.5e-05	0.00016
AP	P(C22)a22:0	Cer(t22:0/22:0(2OH))	-0.087	0.00019	0.0004
AP	P(C22)a24:0	Cer(t22:0/24:0(2OH))	-1.1	2e-06	1.2e-05
AP	P(C22)a25:0	Cer(t22:0/25:0(2OH))	-0.56	1.4e-06	9.7e-06
AP	P(C22)a26:0	Cer(t22:0/26:0(2OH))	-0.99	1.4e-06	9.7e-06
AS	S(C16)a25:0	Cer(d16:1/25:0(2OH))	-0.14	0.012	0.016
AS	S(C16)a28:0	Cer(d16:1/28:0(2OH))	-0.0086	0.02	0.027
AS	S(C17)a24:0	Cer(d17:1/24:0(2OH))	0.42	1.3e-06	9.7e-06
AS	S(C17)a25:0	Cer(d17:1/25:0(2OH))	0.27	4.2e-05	0.00011
AS	S(C17)a26:0	Cer(d17:1/26:0(2OH))	0.19	9.2e-05	0.00022
AS	S(C18)a17:0	Cer(d18:1/17:0(2OH))	0.31	2.8e-06	1.4e-05
AS	S(C18)a18:0	Cer(d18:1/18:0(2OH))	9.4	3e-06	1.4e-05
AS	S(C18)a20:0	Cer(d18:1/20:0(2OH))	3.4	8.7e-08	2.3e-06
AS	S(C18)a22:0	Cer(d18:1/22:0(2OH))	8.3	1.1e-07	2.3e-06
AS	S(C18)a23:0	Cer(d18:1/23:0(2OH))	3.4	3.4e-07	3.8e-06
AS	S(C18)a24:0	Cer(d18:1/24:0(2OH))	2.3	2e-07	2.5e-06
AS	S(C18)a25:0	Cer(d18:1/25:0(2OH))	2.8	5e-08	2e-06
AS	S(C18)a26:0	Cer(d18:1/26:0(2OH))	1.9	1.2e-06	9.6e-06
AS	S(C18)a27:0	Cer(d18:1/27:0(2OH))	0.17	1.5e-07	2.3e-06
AS	S(C18)a28:0	Cer(d18:1/28:0(2OH))	0.27	5.6e-05	0.00015
AS	S(C19)a24:0	Cer(d19:1/24:0(2OH))	0.14	0.00049	0.00096
AS	S(C19)a25:0	Cer(d19:1/25:0(2OH))	0.065	0.0061	0.0092
AS	S(C19)a26:0	Cer(d19:1/26:0(2OH))	0.045	0.039	0.047
AS	S(C20)a18:0	Cer(d20:1/18:0(2OH))	-0.046	0.024	0.03
AS	S(C20)a24:0	Cer(d20:1/24:0(2OH))	0.28	0.002	0.0034
AS	S(C20)a25:0	Cer(d20:1/25:0(2OH))	-0.19	0.0093	0.013
AS	S(C20)a27:0	Cer(d20:1/27:0(2OH))	-0.09	0.0032	0.0051
AS	S(C21)a24:0	Cer(d21:1/24:0(2OH))	-0.049	0.0047	0.0073
AS	S(C21)a25:0	Cer(d21:1/25:0(2OH))	-0.11	0.0014	0.0024
AS	S(C21)a26:0	Cer(d21:1/26:0(2OH))	-0.036	0.0026	0.0041
AS	S(C22)a24:0	Cer(d22:1/24:0(2OH))	-0.11	0.0014	0.0025
AS	S(C22)a25:0	Cer(d22:1/25:0(2OH))	-0.34	1.2e-05	4.2e-05
AS	S(C22)a26:0	Cer(d22:1/26:0(2OH))	-0.12	0.00013	0.0003
AS	S(C22)a27:0	Cer(d22:1/27:0(2OH))	-0.073	0.00047	0.00095
AS	S(C22)a28:0	Cer(d22:1/28:0(2OH))	-0.025	0.022	0.028
Cholesterol Sulfate	Chol_SO4	Chol_SO4	570	2.2e-06	1.3e-05
EOH	H(C18)w30:0_18:2	_-linoleoyloxy-Cer(t18:1(6OH)/30:0)	0.38	0.00025	0.00053
EOH	H(C18)w32:0_18:2	_-linoleoyloxy-Cer(t18:1(6OH)/32:0)	0.86	0.00017	0.00039
EOH	H(C18)w34:0_18:2	_-linoleoyloxy-Cer(t18:1(6OH)/34:0)	0.15	0.018	0.024
EOH	H(C20)w32:0_18:2	_-linoleoyloxy-Cer(t20:1(6OH)/32:0)	0.19	0.0077	0.011
EOH	H(C20)w34:0_18:2	_-linoleoyloxy-Cer(t20:1(6OH)/34:0)	-0.18	0.0087	0.013
EOH	H(C23)w32:0_18:2	_-linoleoyloxy-Cer(t23:1(6OH)/32:0)	-0.022	0.012	0.017
EOH	H(C23)w34:0_18:2	_-linoleoyloxy-Cer(t23:1(6OH)/34:0)	-0.014	0.022	0.028
EOH	H(C24)w30:0_18:2	_-linoleoyloxy-Cer(t24:1(6OH)/30:0)	-0.023	0.0024	0.004
EOH	H(C24)w32:0_18:2	_-linoleoyloxy-Cer(t24:1(6OH)/32:0)	-0.013	0.037	0.045
EOH	H(C24)w34:0_18:2	_-linoleoyloxy-Cer(t24:1(6OH)/34:0)	-0.015	0.00072	0.0013
EOS	S(C18)w32:0_18:2	_-linoleoyloxy-Cer(d18:1/32:0)	4.4	3.1e-05	9e-05
EOS	S(C18)w34:0_18:2	_-linoleoyloxy-Cer(d18:1/34:0)	1.6	9.5e-06	3.4e-05
EOS	S(C20)w28:0_18:2	_-linoleoyloxy-Cer(d20:1/28:0)	-0.34	5.7e-05	0.00015
EOS	S(C20)w29:0_18:2	_-linoleoyloxy-Cer(d20:1/29:0)	-1.3	1.8e-05	5.5e-05
EOS	S(C20)w30:0_18:2	_-linoleoyloxy-Cer(d20:1/30:0)	-0.64	0.0059	0.009
EOS	S(C20)w31:0_18:2	_-linoleoyloxy-Cer(d20:1/31:0)	-1.7	2.1e-05	6.5e-05
EOS	S(C20)w32:0_18:2	_-linoleoyloxy-Cer(d20:1/32:0)	1.9	0.0018	0.003
EOS	S(C21)w30:0_18:2	_-linoleoyloxy-Cer(d21:1/30:0)	-0.28	0.00016	0.00035
EOS	S(C21)w34:0_18:2	_-linoleoyloxy-Cer(d21:1/34:0)	-0.25	0.0058	0.0089
EOS	S(C22)w30:0_18:2	_-linoleoyloxy-Cer(d22:1/30:0)	-0.58	3.7e-06	1.6e-05
EOS	S(C22)w31:0_18:2	_-linoleoyloxy-Cer(d22:1/31:0)	-0.81	1.4e-07	2.3e-06
EOS	S(C22)w32:0_18:2	_-linoleoyloxy-Cer(d22:1/32:0)	-1.3	0.00027	0.00057
EOS	S(C22)w33:0_18:2	_-linoleoyloxy-Cer(d22:1/33:0)	-0.26	7.4e-05	0.00018
EOS	S(C22)w34:0_18:2	_-linoleoyloxy-Cer(d22:1/34:0)	-1.1	0.00011	0.00026
EOS	S(C24)w30:0_18:2	_-linoleoyloxy-Cer(d24:1/30:0)	-0.025	0.013	0.018
EOS	S(C24)w32:0_18:2	_-linoleoyloxy-Cer(d24:1/32:0)	-0.24	4e-05	0.00011
EOS	S(C24)w34:0_18:2	_-linoleoyloxy-Cer(d24:1/34:0)	-0.057	0.00024	0.00051
Free Fatty Acids	FA16:0_SC	FA16:0_SC	-570	0.0006	0.0011
Free Fatty Acids	FA18:0_SC	FA18:0_SC	-440	0.0018	0.003
Free Fatty Acids	FA18:2_SC	FA18:2_SC	93	0.022	0.028
Free Fatty Acids	FA20:1_SC	FA20:1_SC	35	3.7e-05	0.0001
Free Fatty Acids	FA22:0_SC	FA22:0_SC	-100	0.0026	0.0041
Free Fatty Acids	FA22:1_SC	FA22:1_SC	28	4e-06	1.8e-05
Free Fatty Acids	FA24:0_SC	FA24:0_SC	-220	0.002	0.0034
Free Fatty Acids	FA24:1_SC	FA24:1_SC	40	2.2e-06	1.3e-05
NDS	DS(C16)25:0	Cer(d16:0/25:0)	-0.091	7.4e-05	0.00018
NDS	DS(C16)26:0	Cer(d16:0/26:0)	-0.03	0.014	0.019
NDS	DS(C17)24:0	Cer(d17:0/24:0)	0.92	1.5e-06	9.8e-06
NDS	DS(C17)25:0	Cer(d17:0/25:0)	0.056	0.0023	0.0038
NDS	DS(C17)26:0	Cer(d17:0/26:0)	0.14	1.3e-05	4.3e-05
NDS	DS(C18)18:0	Cer(d18:0/18:0)	11	1.7e-05	5.4e-05
NDS	DS(C18)20:0	Cer(d18:0/20:0)	23	8.8e-08	2.3e-06
NDS	DS(C18)23:0	Cer(d18:0/23:0)	1	3.6e-06	1.6e-05
NDS	DS(C18)24:0	Cer(d18:0/24:0)	50	5.2e-06	2.1e-05
NDS	DS(C18)25:0	Cer(d18:0/25:0)	0.9	7.4e-07	6.6e-06
NDS	DS(C18)26:0	Cer(d18:0/26:0)	1.9	1.3e-06	9.6e-06
NDS	DS(C18)28:0	Cer(d18:0/28:0)	1.2	1.5e-06	9.8e-06
NDS	DS(C19)24:0	Cer(d19:0/24:0)	0.23	1.2e-06	9.6e-06
NDS	DS(C19)26:0	Cer(d19:0/26:0)	0.057	0.0087	0.013
NDS	DS(C20)20:0	Cer(d20:0/20:0)	0.32	0.00034	0.00069
NDS	DS(C20)22:0	Cer(d20:0/22:0)	0.15	0.0021	0.0034
NDS	DS(C20)23:0	Cer(d20:0/23:0)	0.067	0.011	0.016
NDS	DS(C20)24:0	Cer(d20:0/24:0)	0.68	4e-05	0.00011
NDS	DS(C20)26:0	Cer(d20:0/26:0)	0.36	0.0023	0.0038
NDS	DS(C20)28:0	Cer(d20:0/28:0)	0.5	1.2e-05	4.3e-05
NDS	DS(C21)24:0	Cer(d21:0/24:0)	-0.053	0.03	0.038
NDS	DS(C21)26:0	Cer(d21:0/26:0)	-0.037	0.01	0.014
NDS	DS(C22)18:0	Cer(d22:0/18:0)	0.68	1.7e-06	1.1e-05
NDS	DS(C22)20:0	Cer(d22:0/20:0)	0.069	0.029	0.036
NDS	DS(C22)22:0	Cer(d22:0/22:0)	-0.19	1.7e-05	5.4e-05
NDS	DS(C22)24:0	Cer(d22:0/24:0)	-0.28	1.7e-07	2.4e-06
NDS	DS(C22)25:0	Cer(d22:0/25:0)	-0.14	2.6e-06	1.4e-05
NDS	DS(C22)26:0	Cer(d22:0/26:0)	-0.26	8.2e-05	0.0002
NDS	DS(C22)28:0	Cer(d22:0/28:0)	-0.047	0.01	0.014
NDS	DS(C23)18:0	Cer(d23:0/18:0)	0.35	0.00018	0.0004
NDS	DS(C23)24:0	Cer(d23:0/24:0)	-0.074	0.0044	0.007
NDS	DS(C23)25:0	Cer(d23:0/25:0)	-0.037	0.00019	0.00042
NDS	DS(C23)26:0	Cer(d23:0/26:0)	-0.027	0.017	0.022
NDS	DS(C24)16:0	Cer(d24:0/16:0)	-0.056	0.034	0.042
NDS	DS(C24)17:0	Cer(d24:0/17:0)	0.28	3e-06	1.4e-05
NDS	DS(C24)18:0	Cer(d24:0/18:0)	2.4	3.5e-05	0.0001
NDS	DS(C24)19:0	Cer(d24:0/19:0)	0.065	0.033	0.04
NDS	DS(C24)20:0	Cer(d24:0/20:0)	0.19	0.028	0.035
NDS	DS(C24)21:0	Cer(d24:0/21:0)	-0.085	0.0017	0.0029
NDS	DS(C24)22:0	Cer(d24:0/22:0)	-0.28	1.2e-06	9.6e-06
NDS	DS(C24)24:0	Cer(d24:0/24:0)	-0.35	5.1e-05	0.00013
NDS	DS(C24)25:0	Cer(d24:0/25:0)	-0.041	0.0016	0.0028
NDS	DS(C24)26:0	Cer(d24:0/26:0)	-0.46	2e-06	1.2e-05
NDS	DS(C26)16:0	Cer(d26:0/16:0)	-0.1	0.00096	0.0018
NDS	DS(C26)20:0	Cer(d26:0/20:0)	-0.074	0.019	0.024
NDS	DS(C26)22:0	Cer(d26:0/22:0)	-0.2	7.6e-07	6.7e-06
NDS	DS(C26)24:0	Cer(d26:0/24:0)	-0.28	0.00015	0.00034
NDS	DS(C26)25:0	Cer(d26:0/25:0)	-0.052	0.0088	0.013
NDS	DS(C26)26:0	Cer(d26:0/26:0)	-0.19	0.001	0.0018
NH	H(C16)28:0	Cer(t16:1(6OH)/28:0)	0.14	0.035	0.043
NH	H(C17)25:0	Cer(t17:1(6OH)/25:0)	-0.44	0.0065	0.0098
NH	H(C17)26:0	Cer(t17:1(6OH)/26:0)	-0.45	0.02	0.026
NH	H(C17)27:0	Cer(t17:1(6OH)/27:0)	-0.16	0.0001	0.00024
NH	H(C18)23:0	Cer(t18:1(6OH)/23:0)	1.1	6.7e-07	6.3e-06
NH	H(C18)24:0	Cer(t18:1(6OH)/24:0)	19	4.3e-06	1.8e-05
NH	H(C18)25:0	Cer(t18:1(6OH)/25:0)	0.82	0.026	0.033
NH	H(C18)26:0	Cer(t18:1(6OH)/26:0)	3.3	0.024	0.03
NH	H(C18)28:0	Cer(t18:1(6OH)/28:0)	3.4	0.0001	0.00024
NH	H(C18)29:0	Cer(t18:1(6OH)/29:0)	0.55	2.6e-05	7.8e-05
NH	H(C18)30:0	Cer(t18:1(6OH)/30:0)	8.9	3.4e-05	9.8e-05
NH	H(C19)23:0	Cer(t19:1(6OH)/23:0)	-0.047	0.0067	0.0099
NH	H(C19)24:0	Cer(t19:1(6OH)/24:0)	-0.18	0.013	0.017
NH	H(C19)25:0	Cer(t19:1(6OH)/25:0)	-0.17	0.0025	0.004
NH	H(C19)26:0	Cer(t19:1(6OH)/26:0)	-0.74	0.00083	0.0016
NH	H(C19)27:0	Cer(t19:1(6OH)/27:0)	-0.085	1.6e-05	5.1e-05
NH	H(C19)28:0	Cer(t19:1(6OH)/28:0)	-0.19	0.0011	0.002
NH	H(C20)16:0	Cer(t20:1(6OH)/16:0)	-1.3	0.0003	0.00063
NH	H(C20)18:0	Cer(t20:1(6OH)/18:0)	-0.68	4.2e-06	1.8e-05
NH	H(C20)22:0	Cer(t20:1(6OH)/22:0)	-0.32	0.00036	0.00073
NH	H(C20)24:0	Cer(t20:1(6OH)/24:0)	-1.7	5.1e-06	2.1e-05
NH	H(C20)25:0	Cer(t20:1(6OH)/25:0)	-0.86	3.8e-05	0.0001
NH	H(C20)26:0	Cer(t20:1(6OH)/26:0)	-2	1.4e-05	4.6e-05
NH	H(C20)27:0	Cer(t20:1(6OH)/27:0)	-0.56	1.7e-07	2.4e-06
NH	H(C20)28:0	Cer(t20:1(6OH)/28:0)	-1.4	1.5e-05	5e-05
NH	H(C20)29:0	Cer(t20:1(6OH)/29:0)	-0.23	4.9e-05	0.00013
NH	H(C20)30:0	Cer(t20:1(6OH)/30:0)	1.2	7.1e-05	0.00018
NH	H(C22)24:0	Cer(t22:1(6OH)/24:0)	-0.091	5.5e-06	2.2e-05
NH	H(C22)25:0	Cer(t22:1(6OH)/25:0)	-0.047	0.00013	0.00031
NH	H(C22)26:0	Cer(t22:1(6OH)/26:0)	-0.14	5.5e-07	5.5e-06
NH	H(C22)27:0	Cer(t22:1(6OH)/27:0)	-0.065	1.1e-05	3.9e-05
NP	P(C16)24:0	Cer(t16:0/24:0)	-0.25	0.0053	0.0082
NP	P(C16)25:0	Cer(t16:0/25:0)	-0.16	0.00057	0.0011
NP	P(C16)26:0	Cer(t16:0/26:0)	-0.27	0.014	0.019
NP	P(C16)27:0	Cer(t16:0/27:0)	-0.063	0.0086	0.013
NP	P(C17)22:0	Cer(t17:0/22:0)	0.23	1.6e-05	5.1e-05
NP	P(C17)25:0	Cer(t17:0/25:0)	-1.3	0.00059	0.0011
NP	P(C17)26:0	Cer(t17:0/26:0)	-0.32	0.014	0.019
NP	P(C17)27:0	Cer(t17:0/27:0)	-0.084	0.0013	0.0023
NP	P(C18)18:0	Cer(t18:0/18:0)	2.8	3.9e-05	0.00011
NP	P(C18)20:0	Cer(t18:0/20:0)	0.75	2e-07	2.5e-06
NP	P(C18)22:0	Cer(t18:0/22:0)	1.1	7.5e-05	0.00018
NP	P(C18)23:0	Cer(t18:0/23:0)	0.31	0.00022	0.00047
NP	P(C18)24:0	Cer(t18:0/24:0)	1.3	0.033	0.041
NP	P(C18)28:0	Cer(t18:0/28:0)	1.1	0.00023	0.00049
NP	P(C18)29:0	Cer(t18:0/29:0)	0.14	0.00063	0.0012
NP	P(C19)25:0	Cer(t19:0/25:0)	-0.065	0.0097	0.014
NP	P(C20)23:0	Cer(t20:0/23:0)	-0.096	0.0084	0.012
NP	P(C20)25:0	Cer(t20:0/25:0)	-0.18	0.0062	0.0093
NP	P(C20)27:0	Cer(t20:0/27:0)	-0.074	0.026	0.033
NP	P(C21)24:0	Cer(t21:0/24:0)	-0.29	1.5e-06	9.8e-06
NP	P(C21)25:0	Cer(t21:0/25:0)	-0.14	2.3e-05	7e-05
NP	P(C21)26:0	Cer(t21:0/26:0)	-0.065	0.0015	0.0026
NP	P(C22)22:0	Cer(t22:0/22:0)	-0.19	2.2e-06	1.3e-05
NP	P(C22)24:0	Cer(t22:0/24:0)	-1.1	2.3e-08	1.6e-06
NP	P(C22)25:0	Cer(t22:0/25:0)	-0.42	2.3e-06	1.3e-05
NP	P(C22)26:0	Cer(t22:0/26:0)	-1	5.2e-06	2.1e-05
NP	P(C22)28:0	Cer(t22:0/28:0)	-0.29	1e-05	3.8e-05
NP	P(C24)24:0	Cer(t24:0/24:0)	-0.22	1.1e-07	2.3e-06
NP	P(C24)25:0	Cer(t24:0/25:0)	-0.064	8.6e-06	3.2e-05
NP	P(C24)26:0	Cer(t24:0/26:0)	-0.11	0.0001	0.00024
NS	S(C16)23:0	Cer(d16:1/23:0)	0.4	3.8e-05	0.0001
NS	S(C16)24:0	Cer(d16:1/24:0)	1.8	7.4e-06	2.8e-05
NS	S(C16)26:0	Cer(d16:1/26:0)	0.5	0.00039	0.00078
NS	S(C16)28:0	Cer(d16:1/28:0)	0.065	0.0043	0.0068
NS	S(C17)24:0	Cer(d17:1/24:0)	2.6	7.7e-09	8.1e-07
NS	S(C17)25:0	Cer(d17:1/25:0)	0.48	1.1e-06	9.3e-06
NS	S(C17)26:0	Cer(d17:1/26:0)	1.2	2.9e-06	1.4e-05
NS	S(C17)27:0	Cer(d17:1/27:0)	0.22	1.3e-06	9.7e-06
NS	S(C17)28:0	Cer(d17:1/28:0)	0.36	2.1e-05	6.5e-05
NS	S(C18)14:0	Cer(d18:1/14:0)	26	5.8e-05	0.00015
NS	S(C18)16:0	Cer(d18:1/16:0)	290	7.4e-07	6.6e-06
NS	S(C18)17:0	Cer(d18:1/17:0)	-63	0.00028	0.00058
NS	S(C18)18:0	Cer(d18:1/18:0)	48	2.5e-06	1.3e-05
NS	S(C18)20:0	Cer(d18:1/20:0)	39	7e-08	2.3e-06
NS	S(C18)22:0	Cer(d18:1/22:0)	6.7	9e-08	2.3e-06
NS	S(C18)23:0	Cer(d18:1/23:0)	4	9.3e-09	8.1e-07
NS	S(C18)24:0	Cer(d18:1/24:0)	20	6.4e-06	2.5e-05
NS	S(C18)25:0	Cer(d18:1/25:0)	5.9	3.6e-08	1.6e-06
NS	S(C18)26:0	Cer(d18:1/26:0)	8	3.6e-07	3.8e-06
NS	S(C18)27:0	Cer(d18:1/27:0)	1.7	7.3e-09	8.1e-07
NS	S(C18)28:0	Cer(d18:1/28:0)	3.2	6.8e-05	0.00017
NS	S(C18)29:0	Cer(d18:1/29:0)	0.37	2.7e-06	1.4e-05
NS	S(C18)30:0	Cer(d18:1/30:0)	5.6	7.2e-06	2.8e-05
NS	S(C19)24:0	Cer(d19:1/24:0)	0.52	1.7e-06	1.1e-05
NS	S(C19)25:0	Cer(d19:1/25:0)	0.23	1.5e-07	2.3e-06
NS	S(C19)26:0	Cer(d19:1/26:0)	0.38	8.7e-06	3.2e-05
NS	S(C19)27:0	Cer(d19:1/27:0)	0.066	0.017	0.022
NS	S(C19)28:0	Cer(d19:1/28:0)	0.24	3.1e-06	1.5e-05
NS	S(C20)22:0	Cer(d20:1/22:0)	0.13	0.00057	0.0011
NS	S(C20)24:0	Cer(d20:1/24:0)	0.74	1.2e-07	2.3e-06
NS	S(C20)26:0	Cer(d20:1/26:0)	0.33	0.014	0.019
NS	S(C20)27:0	Cer(d20:1/27:0)	-0.29	0.00097	0.0018
NS	S(C20)28:0	Cer(d20:1/28:0)	0.16	0.00098	0.0018
NS	S(C20)29:0	Cer(d20:1/29:0)	-0.18	3e-05	8.9e-05
NS	S(C20)30:0	Cer(d20:1/30:0)	1	3.5e-07	3.8e-06
NS	S(C20)32:0	Cer(d20:1/32:0)	0.65	1e-07	2.3e-06
NS	S(C21)25:0	Cer(d21:1/25:0)	-0.16	2.6e-06	1.4e-05
NS	S(C21)27:0	Cer(d21:1/27:0)	-0.25	2.3e-06	1.3e-05
NS	S(C21)28:0	Cer(d21:1/28:0)	-0.082	0.0025	0.004
NS	S(C21)29:0	Cer(d21:1/29:0)	-0.11	0.0005	0.00098
NS	S(C21)30:0	Cer(d21:1/30:0)	0.086	0.018	0.023
NS	S(C22)24:0	Cer(d22:1/24:0)	-0.2	1.5e-07	2.3e-06
NS	S(C22)25:0	Cer(d22:1/25:0)	-0.27	2.4e-07	2.8e-06
NS	S(C22)26:0	Cer(d22:1/26:0)	-0.26	1.5e-07	2.3e-06
NS	S(C22)27:0	Cer(d22:1/27:0)	-0.9	2e-07	2.5e-06
NS	S(C22)28:0	Cer(d22:1/28:0)	-0.37	1.2e-06	9.6e-06
NS	S(C22)29:0	Cer(d22:1/29:0)	-0.43	3.7e-08	1.6e-06
NS	S(C22)30:0	Cer(d22:1/30:0)	-0.15	0.00096	0.0018
NS	S(C22)31:0	Cer(d22:1/31:0)	-0.028	0.01	0.014
NS	S(C22)32:0	Cer(d22:1/32:0)	-0.13	0.012	0.017
NS	S(C24)24:0	Cer(d24:1/24:0)	-0.046	0.014	0.019
NS	S(C24)25:0	Cer(d24:1/25:0)	-0.12	1.3e-05	4.4e-05
NS	S(C24)26:0	Cer(d24:1/26:0)	-0.082	6.4e-06	2.5e-05
NS	S(C24)28:0	Cer(d24:1/28:0)	-0.035	0.0087	0.013
NS	S(C26)24:0	Cer(d26:1/24:0)	-0.082	0.0049	0.0077
NS	S(C26)25:0	Cer(d26:1/25:0)	-0.19	1.4e-06	9.7e-06
NS	S(C26)26:0	Cer(d26:1/26:0)	-0.057	0.002	0.0033
