# Supplementary material for: Biogeographic and disease-specific alterations in epidermal lipid composition and single-cell analysis of acral keratinocytes
Source: JCI Insight. 2022 Aug 22;7(16):e159762. doi: 10.1172/jci.insight.159762 (PMC9462509; doi:10.1172/jci.insight.159762)
Supplement: Supplemental table 7 [file jciinsight-7-159762-s288.xlsx]

## Sheet: Table_S7
Table S7. Lipid expression in atopic dermatitis lesional skin compared to atopic dermatitis non-lesional skin.
SUBCLASS	Old Name	Common Name	Mean difference	p.val	FDR
ADS	DS(C18)a18:0	Cer(d18:0/18:0(2OH))	0.79	0.18	0.26
ADS	DS(C18)a24:0	Cer(d18:0/24:0(2OH))	0.44	0.0064	0.036
ADS	DS(C18)a25:0	Cer(d18:0/25:0(2OH))	0.083	0.018	0.052
ADS	DS(C18)a26:0	Cer(d18:0/26:0(2OH))	0.15	0.017	0.05
ADS	DS(C20)a24:0	Cer(d20:0/24:0(2OH))	0.25	0.039	0.084
ADS	DS(C20)a25:0	Cer(d20:0/25:0(2OH))	0.025	0.32	0.42
ADS	DS(C20)a26:0	Cer(d20:0/26:0(2OH))	0.078	0.02	0.055
AH	H(C16)a24:0	Cer(t16:1(6OH)/24:0(2OH))	-0.41	0.0064	0.036
AH	H(C16)a25:0	Cer(t16:1(6OH)/25:0(2OH))	-0.22	0.013	0.045
AH	H(C16)a26:0	Cer(t16:1(6OH)/26:0(2OH))	-0.077	0.29	0.38
AH	H(C16)a27:0	Cer(t16:1(6OH)/27:0(2OH))	-0.061	0.0086	0.04
AH	H(C16)a28:0	Cer(t16:1(6OH)/28:0(2OH))	-0.017	0.71	0.79
AH	H(C17)a24:0	Cer(t17:1(6OH)/24:0(2OH))	-2.2	0.0027	0.031
AH	H(C17)a25:0	Cer(t17:1(6OH)/25:0(2OH))	-0.7	0.0029	0.031
AH	H(C17)a26:0	Cer(t17:1(6OH)/26:0(2OH))	-1.4	0.0018	0.031
AH	H(C17)a27:0	Cer(t17:1(6OH)/27:0(2OH))	-0.11	0.015	0.047
AH	H(C17)a29:0	Cer(t17:1(6OH)/29:0(2OH))	-0.037	0.024	0.06
AH	H(C18)a20:0	Cer(t18:1(6OH)/20:0(2OH))	0.48	0.012	0.041
AH	H(C18)a22:0	Cer(t18:1(6OH)/22:0(2OH))	1.1	0.0099	0.04
AH	H(C18)a24:0	Cer(t18:1(6OH)/24:0(2OH))	-1.1	0.44	0.53
AH	H(C18)a25:0	Cer(t18:1(6OH)/25:0(2OH))	-1.9	0.028	0.068
AH	H(C18)a26:0	Cer(t18:1(6OH)/26:0(2OH))	-1.1	0.41	0.51
AH	H(C18)a27:0	Cer(t18:1(6OH)/27:0(2OH))	-0.14	0.41	0.51
AH	H(C18)a28:0	Cer(t18:1(6OH)/28:0(2OH))	0.26	0.074	0.13
AH	H(C19)a24:0	Cer(t19:1(6OH)/24:0(2OH))	-0.72	0.011	0.04
AH	H(C19)a25:0	Cer(t19:1(6OH)/25:0(2OH))	-0.46	0.0087	0.04
AH	H(C19)a26:0	Cer(t19:1(6OH)/26:0(2OH))	-0.63	0.0088	0.04
AH	H(C20)a24:0	Cer(t20:1(6OH)/24:0(2OH))	-1.6	0.0018	0.031
AH	H(C20)a25:0	Cer(t20:1(6OH)/25:0(2OH))	-0.67	0.0042	0.033
AH	H(C20)a26:0	Cer(t20:1(6OH)/26:0(2OH))	-2.1	0.0023	0.031
AH	H(C20)a28:0	Cer(t20:1(6OH)/28:0(2OH))	-0.21	0.036	0.081
AH	H(C21)a24:0	Cer(t21:1(6OH)/24:0(2OH))	-0.13	0.011	0.04
AH	H(C21)a25:0	Cer(t21:1(6OH)/25:0(2OH))	-0.074	0.044	0.092
AH	H(C21)a26:0	Cer(t21:1(6OH)/26:0(2OH))	-0.18	0.0038	0.033
AH	H(C22)a16:0	Cer(t22:1(6OH)/16:0(2OH))	-0.014	0.29	0.38
AH	H(C22)a24:0	Cer(t22:1(6OH)/24:0(2OH))	-0.094	0.0039	0.033
AH	H(C22)a25:0	Cer(t22:1(6OH)/25:0(2OH))	-0.088	0.005	0.035
AH	H(C22)a26:0	Cer(t22:1(6OH)/26:0(2OH))	-0.18	0.0057	0.036
AP	P(C16)a24:0	Cer(t16:0/24:0(2OH))	-0.17	0.081	0.14
AP	P(C16)a25:0	Cer(t16:0/25:0(2OH))	-0.11	0.0099	0.04
AP	P(C16)a26:0	Cer(t16:0/26:0(2OH))	0.022	0.75	0.82
AP	P(C17)a24:0	Cer(t17:0/24:0(2OH))	-0.35	0.21	0.29
AP	P(C17)a25:0	Cer(t17:0/25:0(2OH))	-0.16	0.045	0.094
AP	P(C17)a26:0	Cer(t17:0/26:0(2OH))	-0.0057	0.9	0.93
AP	P(C18)a18:0	Cer(t18:0/18:0(2OH))	0.26	0.018	0.052
AP	P(C18)a20:0	Cer(t18:0/20:0(2OH))	0.66	0.042	0.088
AP	P(C18)a22:0	Cer(t18:0/22:0(2OH))	0.52	0.1	0.17
AP	P(C18)a23:0	Cer(t18:0/23:0(2OH))	0.42	0.021	0.056
AP	P(C18)a24:0	Cer(t18:0/24:0(2OH))	1.7	0.037	0.082
AP	P(C18)a25:0	Cer(t18:0/25:0(2OH))	0.35	0.026	0.065
AP	P(C18)a26:0	Cer(t18:0/26:0(2OH))	0.78	0.031	0.074
AP	P(C18)a27:0	Cer(t18:0/27:0(2OH))	0.0072	0.74	0.81
AP	P(C18)a28:0	Cer(t18:0/28:0(2OH))	0.13	0.048	0.096
AP	P(C19)a24:0	Cer(t19:0/24:0(2OH))	-0.035	0.57	0.66
AP	P(C19)a25:0	Cer(t19:0/25:0(2OH))	-0.023	0.56	0.65
AP	P(C19)a26:0	Cer(t19:0/26:0(2OH))	-0.037	0.1	0.17
AP	P(C20)a20:0	Cer(t20:0/20:0(2OH))	0.086	0.021	0.056
AP	P(C20)a22:0	Cer(t20:0/22:0(2OH))	0.08	0.12	0.2
AP	P(C20)a23:0	Cer(t20:0/23:0(2OH))	0.014	0.67	0.76
AP	P(C20)a24:0	Cer(t20:0/24:0(2OH))	0.11	0.68	0.77
AP	P(C20)a25:0	Cer(t20:0/25:0(2OH))	-0.084	0.32	0.42
AP	P(C20)a26:0	Cer(t20:0/26:0(2OH))	-0.076	0.68	0.77
AP	P(C21)a24:0	Cer(t21:0/24:0(2OH))	-0.31	0.0034	0.031
AP	P(C21)a25:0	Cer(t21:0/25:0(2OH))	-0.11	0.014	0.047
AP	P(C21)a26:0	Cer(t21:0/26:0(2OH))	-0.17	0.011	0.04
AP	P(C22)a22:0	Cer(t22:0/22:0(2OH))	-0.095	0.0061	0.036
AP	P(C22)a24:0	Cer(t22:0/24:0(2OH))	-0.48	0.0063	0.036
AP	P(C22)a25:0	Cer(t22:0/25:0(2OH))	-0.38	0.0093	0.04
AP	P(C22)a26:0	Cer(t22:0/26:0(2OH))	-0.53	0.011	0.04
AS	S(C16)a24:0	Cer(d16:1/24:0(2OH))	0.087	0.22	0.3
AS	S(C16)a25:0	Cer(d16:1/25:0(2OH))	-0.034	0.36	0.45
AS	S(C16)a26:0	Cer(d16:1/26:0(2OH))	0.017	0.7	0.78
AS	S(C16)a27:0	Cer(d16:1/27:0(2OH))	0.0016	0.92	0.94
AS	S(C16)a28:0	Cer(d16:1/28:0(2OH))	-0.0051	0.71	0.79
AS	S(C17)a24:0	Cer(d17:1/24:0(2OH))	0.16	0.0067	0.037
AS	S(C17)a25:0	Cer(d17:1/25:0(2OH))	0.14	0.047	0.095
AS	S(C17)a26:0	Cer(d17:1/26:0(2OH))	0.069	0.2	0.29
AS	S(C17)a27:0	Cer(d17:1/27:0(2OH))	0.0053	0.57	0.66
AS	S(C17)a28:0	Cer(d17:1/28:0(2OH))	-0.00012	0.99	0.99
AS	S(C18)a17:0	Cer(d18:1/17:0(2OH))	0.19	0.069	0.13
AS	S(C18)a18:0	Cer(d18:1/18:0(2OH))	2.8	0.014	0.047
AS	S(C18)a20:0	Cer(d18:1/20:0(2OH))	1.8	0.0098	0.04
AS	S(C18)a22:0	Cer(d18:1/22:0(2OH))	3.6	0.021	0.056
AS	S(C18)a23:0	Cer(d18:1/23:0(2OH))	1.6	0.0085	0.04
AS	S(C18)a24:0	Cer(d18:1/24:0(2OH))	1.1	0.0074	0.039
AS	S(C18)a25:0	Cer(d18:1/25:0(2OH))	1.9	0.0014	0.031
AS	S(C18)a26:0	Cer(d18:1/26:0(2OH))	0.86	0.0074	0.039
AS	S(C18)a27:0	Cer(d18:1/27:0(2OH))	0.088	0.011	0.04
AS	S(C18)a28:0	Cer(d18:1/28:0(2OH))	0.023	0.57	0.66
AS	S(C19)a24:0	Cer(d19:1/24:0(2OH))	0.041	0.32	0.42
AS	S(C19)a25:0	Cer(d19:1/25:0(2OH))	0.089	0.12	0.19
AS	S(C19)a26:0	Cer(d19:1/26:0(2OH))	0.0044	0.92	0.94
AS	S(C20)a18:0	Cer(d20:1/18:0(2OH))	-0.0011	0.95	0.96
AS	S(C20)a24:0	Cer(d20:1/24:0(2OH))	-0.041	0.7	0.78
AS	S(C20)a25:0	Cer(d20:1/25:0(2OH))	-0.17	0.42	0.52
AS	S(C20)a26:0	Cer(d20:1/26:0(2OH))	0.033	0.31	0.4
AS	S(C20)a27:0	Cer(d20:1/27:0(2OH))	-0.0095	0.88	0.91
AS	S(C20)a28:0	Cer(d20:1/28:0(2OH))	-0.038	0.019	0.053
AS	S(C21)a24:0	Cer(d21:1/24:0(2OH))	-0.057	0.16	0.24
AS	S(C21)a25:0	Cer(d21:1/25:0(2OH))	-0.032	0.38	0.48
AS	S(C21)a26:0	Cer(d21:1/26:0(2OH))	-0.0085	0.66	0.75
AS	S(C22)a24:0	Cer(d22:1/24:0(2OH))	-0.12	0.033	0.076
AS	S(C22)a25:0	Cer(d22:1/25:0(2OH))	-0.21	0.042	0.088
AS	S(C22)a26:0	Cer(d22:1/26:0(2OH))	-0.058	0.0076	0.039
AS	S(C22)a27:0	Cer(d22:1/27:0(2OH))	-0.067	0.031	0.074
AS	S(C22)a28:0	Cer(d22:1/28:0(2OH))	-0.0056	0.81	0.86
Cholesterol Sulfate	Chol_SO4	Chol_SO4	240	0.0045	0.034
EOH	H(C18)w30:0_18:2	_-linoleoyloxy-Cer(t18:1(6OH)/30:0)	-0.0007	0.98	0.99
EOH	H(C18)w32:0_18:2	_-linoleoyloxy-Cer(t18:1(6OH)/32:0)	0.01	0.86	0.9
EOH	H(C18)w34:0_18:2	_-linoleoyloxy-Cer(t18:1(6OH)/34:0)	-0.056	0.32	0.42
EOH	H(C20)w30:0_18:2	_-linoleoyloxy-Cer(t20:1(6OH)/30:0)	-0.066	0.021	0.056
EOH	H(C20)w32:0_18:2	_-linoleoyloxy-Cer(t20:1(6OH)/32:0)	-0.064	0.14	0.22
EOH	H(C20)w34:0_18:2	_-linoleoyloxy-Cer(t20:1(6OH)/34:0)	-0.2	0.012	0.042
EOH	H(C23)w30:0_18:2	_-linoleoyloxy-Cer(t23:1(6OH)/30:0)	0.013	0.5	0.59
EOH	H(C23)w32:0_18:2	_-linoleoyloxy-Cer(t23:1(6OH)/32:0)	0.015	0.18	0.27
EOH	H(C23)w34:0_18:2	_-linoleoyloxy-Cer(t23:1(6OH)/34:0)	-0.024	0.36	0.45
EOH	H(C24)w30:0_18:2	_-linoleoyloxy-Cer(t24:1(6OH)/30:0)	-0.013	0.27	0.37
EOH	H(C24)w32:0_18:2	_-linoleoyloxy-Cer(t24:1(6OH)/32:0)	-0.0044	0.71	0.79
EOH	H(C24)w34:0_18:2	_-linoleoyloxy-Cer(t24:1(6OH)/34:0)	-0.0088	0.36	0.46
EOS	S(C18)w30:0_18:2	_-linoleoyloxy-Cer(d18:1/30:0)	-3.8	0.0029	0.031
EOS	S(C18)w32:0_18:2	_-linoleoyloxy-Cer(d18:1/32:0)	0.82	0.013	0.045
EOS	S(C18)w34:0_18:2	_-linoleoyloxy-Cer(d18:1/34:0)	0.22	0.08	0.14
EOS	S(C20)w28:0_18:2	_-linoleoyloxy-Cer(d20:1/28:0)	-0.23	0.029	0.07
EOS	S(C20)w29:0_18:2	_-linoleoyloxy-Cer(d20:1/29:0)	-0.95	0.0059	0.036
EOS	S(C20)w30:0_18:2	_-linoleoyloxy-Cer(d20:1/30:0)	-0.8	0.021	0.056
EOS	S(C20)w31:0_18:2	_-linoleoyloxy-Cer(d20:1/31:0)	-1.5	0.01	0.04
EOS	S(C20)w32:0_18:2	_-linoleoyloxy-Cer(d20:1/32:0)	-0.17	0.36	0.45
EOS	S(C20)w33:0_18:2	_-linoleoyloxy-Cer(d20:1/33:0)	-0.098	0.072	0.13
EOS	S(C20)w34:0_18:2	_-linoleoyloxy-Cer(d20:1/34:0)	-0.6	0.0081	0.04
EOS	S(C21)w30:0_18:2	_-linoleoyloxy-Cer(d21:1/30:0)	-0.31	0.0092	0.04
EOS	S(C21)w32:0_18:2	_-linoleoyloxy-Cer(d21:1/32:0)	-0.54	0.0008	0.028
EOS	S(C21)w34:0_18:2	_-linoleoyloxy-Cer(d21:1/34:0)	-0.26	0.032	0.076
EOS	S(C22)w30:0_18:2	_-linoleoyloxy-Cer(d22:1/30:0)	-0.53	0.01	0.04
EOS	S(C22)w31:0_18:2	_-linoleoyloxy-Cer(d22:1/31:0)	-0.58	0.017	0.05
EOS	S(C22)w32:0_18:2	_-linoleoyloxy-Cer(d22:1/32:0)	-1.1	0.00075	0.028
EOS	S(C22)w33:0_18:2	_-linoleoyloxy-Cer(d22:1/33:0)	-0.15	0.0056	0.036
EOS	S(C22)w34:0_18:2	_-linoleoyloxy-Cer(d22:1/34:0)	-0.68	0.017	0.051
EOS	S(C24)w30:0_18:2	_-linoleoyloxy-Cer(d24:1/30:0)	0.0016	0.95	0.96
EOS	S(C24)w32:0_18:2	_-linoleoyloxy-Cer(d24:1/32:0)	-0.16	0.047	0.095
EOS	S(C24)w34:0_18:2	_-linoleoyloxy-Cer(d24:1/34:0)	-0.039	0.19	0.27
Free Fatty Acids	FA16:0_SC	FA16:0_SC	-260	0.2	0.29
Free Fatty Acids	FA16:1_SC	FA16:1_SC	-9.8	0.87	0.91
Free Fatty Acids	FA18:0_SC	FA18:0_SC	-200	0.36	0.45
Free Fatty Acids	FA18:1_SC	FA18:1_SC	150	0.41	0.51
Free Fatty Acids	FA18:2_SC	FA18:2_SC	51	0.12	0.2
Free Fatty Acids	FA20:0_SC	FA20:0_SC	6.4	0.26	0.35
Free Fatty Acids	FA20:1_SC	FA20:1_SC	13	0.041	0.087
Free Fatty Acids	FA20:2_SC	FA20:2_SC	3.2	0.32	0.42
Free Fatty Acids	FA22:0_SC	FA22:0_SC	-29	0.26	0.35
Free Fatty Acids	FA22:1_SC	FA22:1_SC	11	0.025	0.063
Free Fatty Acids	FA24:0_SC	FA24:0_SC	-97	0.01	0.04
Free Fatty Acids	FA24:1_SC	FA24:1_SC	16	0.0034	0.031
NDS	DS(C16)24:0	Cer(d16:0/24:0)	-0.012	0.85	0.9
NDS	DS(C16)25:0	Cer(d16:0/25:0)	-0.029	0.24	0.32
NDS	DS(C16)26:0	Cer(d16:0/26:0)	-0.014	0.21	0.3
NDS	DS(C17)24:0	Cer(d17:0/24:0)	0.27	0.035	0.08
NDS	DS(C17)25:0	Cer(d17:0/25:0)	0.038	0.15	0.22
NDS	DS(C17)26:0	Cer(d17:0/26:0)	0.057	0.12	0.19
NDS	DS(C18)18:0	Cer(d18:0/18:0)	7.2	0.023	0.059
NDS	DS(C18)20:0	Cer(d18:0/20:0)	15	0.0093	0.04
NDS	DS(C18)23:0	Cer(d18:0/23:0)	0.35	0.021	0.056
NDS	DS(C18)24:0	Cer(d18:0/24:0)	25	0.018	0.052
NDS	DS(C18)25:0	Cer(d18:0/25:0)	0.31	0.016	0.05
NDS	DS(C18)26:0	Cer(d18:0/26:0)	0.74	0.026	0.065
NDS	DS(C18)28:0	Cer(d18:0/28:0)	0.43	0.015	0.047
NDS	DS(C19)24:0	Cer(d19:0/24:0)	0.23	0.00069	0.028
NDS	DS(C19)25:0	Cer(d19:0/25:0)	0.021	0.22	0.31
NDS	DS(C19)26:0	Cer(d19:0/26:0)	0.052	0.099	0.17
NDS	DS(C20)20:0	Cer(d20:0/20:0)	0.47	0.0041	0.033
NDS	DS(C20)22:0	Cer(d20:0/22:0)	0.37	0.00053	0.028
NDS	DS(C20)23:0	Cer(d20:0/23:0)	-0.018	0.79	0.85
NDS	DS(C20)24:0	Cer(d20:0/24:0)	0.62	0.017	0.05
NDS	DS(C20)25:0	Cer(d20:0/25:0)	0.12	0.0023	0.031
NDS	DS(C20)26:0	Cer(d20:0/26:0)	0.45	0.031	0.074
NDS	DS(C20)28:0	Cer(d20:0/28:0)	0.36	0.069	0.13
NDS	DS(C21)24:0	Cer(d21:0/24:0)	0.012	0.84	0.89
NDS	DS(C21)25:0	Cer(d21:0/25:0)	-0.0083	0.73	0.8
NDS	DS(C21)26:0	Cer(d21:0/26:0)	0.013	0.47	0.56
NDS	DS(C22)18:0	Cer(d22:0/18:0)	0.48	0.0096	0.04
NDS	DS(C22)20:0	Cer(d22:0/20:0)	0.094	0.015	0.047
NDS	DS(C22)22:0	Cer(d22:0/22:0)	-0.089	0.28	0.37
NDS	DS(C22)24:0	Cer(d22:0/24:0)	-0.17	0.035	0.079
NDS	DS(C22)25:0	Cer(d22:0/25:0)	-0.08	0.083	0.15
NDS	DS(C22)26:0	Cer(d22:0/26:0)	-0.15	0.019	0.054
NDS	DS(C22)28:0	Cer(d22:0/28:0)	-0.0073	0.78	0.84
NDS	DS(C23)18:0	Cer(d23:0/18:0)	0.18	0.0069	0.037
NDS	DS(C23)20:0	Cer(d23:0/20:0)	0.058	0.11	0.19
NDS	DS(C23)24:0	Cer(d23:0/24:0)	0.015	0.77	0.84
NDS	DS(C23)25:0	Cer(d23:0/25:0)	-0.015	0.069	0.13
NDS	DS(C23)26:0	Cer(d23:0/26:0)	-0.018	0.44	0.54
NDS	DS(C24)16:0	Cer(d24:0/16:0)	-0.051	0.2	0.28
NDS	DS(C24)17:0	Cer(d24:0/17:0)	0.12	0.059	0.11
NDS	DS(C24)18:0	Cer(d24:0/18:0)	1.2	0.022	0.056
NDS	DS(C24)19:0	Cer(d24:0/19:0)	0.03	0.54	0.64
NDS	DS(C24)20:0	Cer(d24:0/20:0)	0.33	0.0016	0.031
NDS	DS(C24)21:0	Cer(d24:0/21:0)	-0.049	0.19	0.27
NDS	DS(C24)22:0	Cer(d24:0/22:0)	-0.22	0.0051	0.035
NDS	DS(C24)24:0	Cer(d24:0/24:0)	-0.15	0.046	0.094
NDS	DS(C24)25:0	Cer(d24:0/25:0)	-0.023	0.2	0.28
NDS	DS(C24)26:0	Cer(d24:0/26:0)	-0.26	0.0028	0.031
NDS	DS(C26)16:0	Cer(d26:0/16:0)	-0.051	0.097	0.16
NDS	DS(C26)20:0	Cer(d26:0/20:0)	-0.0099	0.76	0.82
NDS	DS(C26)22:0	Cer(d26:0/22:0)	-0.073	0.17	0.26
NDS	DS(C26)24:0	Cer(d26:0/24:0)	-0.082	0.22	0.31
NDS	DS(C26)25:0	Cer(d26:0/25:0)	-0.052	0.022	0.056
NDS	DS(C26)26:0	Cer(d26:0/26:0)	-0.12	0.037	0.083
NH	H(C16)24:0	Cer(t16:1(6OH)/24:0)	-0.2	0.0011	0.031
NH	H(C16)25:0	Cer(t16:1(6OH)/25:0)	-0.067	0.011	0.04
NH	H(C16)26:0	Cer(t16:1(6OH)/26:0)	-0.054	0.42	0.52
NH	H(C16)27:0	Cer(t16:1(6OH)/27:0)	-0.032	0.064	0.12
NH	H(C16)28:0	Cer(t16:1(6OH)/28:0)	-0.031	0.54	0.63
NH	H(C17)24:0	Cer(t17:1(6OH)/24:0)	-0.47	0.16	0.24
NH	H(C17)25:0	Cer(t17:1(6OH)/25:0)	-0.41	0.012	0.041
NH	H(C17)26:0	Cer(t17:1(6OH)/26:0)	-0.61	0.011	0.04
NH	H(C17)27:0	Cer(t17:1(6OH)/27:0)	-0.069	0.086	0.15
NH	H(C17)28:0	Cer(t17:1(6OH)/28:0)	-0.14	0.015	0.047
NH	H(C18)23:0	Cer(t18:1(6OH)/23:0)	0.19	0.063	0.12
NH	H(C18)24:0	Cer(t18:1(6OH)/24:0)	3.6	0.18	0.26
NH	H(C18)25:0	Cer(t18:1(6OH)/25:0)	-0.49	0.15	0.22
NH	H(C18)26:0	Cer(t18:1(6OH)/26:0)	-0.47	0.47	0.56
NH	H(C18)27:0	Cer(t18:1(6OH)/27:0)	-0.3	0.015	0.047
NH	H(C18)28:0	Cer(t18:1(6OH)/28:0)	0.32	0.23	0.31
NH	H(C18)29:0	Cer(t18:1(6OH)/29:0)	0.014	0.73	0.8
NH	H(C18)30:0	Cer(t18:1(6OH)/30:0)	1.1	0.073	0.13
NH	H(C19)22:0	Cer(t19:1(6OH)/22:0)	-0.013	0.82	0.88
NH	H(C19)23:0	Cer(t19:1(6OH)/23:0)	-0.076	0.011	0.04
NH	H(C19)24:0	Cer(t19:1(6OH)/24:0)	-0.37	0.006	0.036
NH	H(C19)25:0	Cer(t19:1(6OH)/25:0)	-0.18	0.033	0.076
NH	H(C19)26:0	Cer(t19:1(6OH)/26:0)	-0.68	0.0018	0.031
NH	H(C19)27:0	Cer(t19:1(6OH)/27:0)	-0.095	0.0028	0.031
NH	H(C19)28:0	Cer(t19:1(6OH)/28:0)	-0.29	0.0035	0.031
NH	H(C20)16:0	Cer(t20:1(6OH)/16:0)	-0.91	0.091	0.16
NH	H(C20)18:0	Cer(t20:1(6OH)/18:0)	-0.46	0.011	0.04
NH	H(C20)22:0	Cer(t20:1(6OH)/22:0)	-0.29	0.0018	0.031
NH	H(C20)24:0	Cer(t20:1(6OH)/24:0)	-0.99	0.006	0.036
NH	H(C20)25:0	Cer(t20:1(6OH)/25:0)	-0.67	0.00074	0.028
NH	H(C20)26:0	Cer(t20:1(6OH)/26:0)	-1.6	0.00039	0.028
NH	H(C20)27:0	Cer(t20:1(6OH)/27:0)	-0.46	0.0015	0.031
NH	H(C20)28:0	Cer(t20:1(6OH)/28:0)	-1.2	0.0024	0.031
NH	H(C20)29:0	Cer(t20:1(6OH)/29:0)	-0.29	0.00057	0.028
NH	H(C20)30:0	Cer(t20:1(6OH)/30:0)	0.2	0.13	0.21
NH	H(C22)24:0	Cer(t22:1(6OH)/24:0)	-0.043	0.041	0.087
NH	H(C22)25:0	Cer(t22:1(6OH)/25:0)	-0.018	0.27	0.37
NH	H(C22)26:0	Cer(t22:1(6OH)/26:0)	-0.11	0.0024	0.031
NH	H(C22)27:0	Cer(t22:1(6OH)/27:0)	-0.055	0.026	0.065
NP	P(C16)24:0	Cer(t16:0/24:0)	-0.12	0.15	0.22
NP	P(C16)25:0	Cer(t16:0/25:0)	-0.051	0.0031	0.031
NP	P(C16)26:0	Cer(t16:0/26:0)	-0.062	0.19	0.28
NP	P(C16)27:0	Cer(t16:0/27:0)	0.01	0.53	0.63
NP	P(C16)28:0	Cer(t16:0/28:0)	0.0036	0.86	0.9
NP	P(C17)22:0	Cer(t17:0/22:0)	0.14	0.039	0.085
NP	P(C17)24:0	Cer(t17:0/24:0)	-0.12	0.37	0.47
NP	P(C17)25:0	Cer(t17:0/25:0)	-0.54	0.0051	0.035
NP	P(C17)26:0	Cer(t17:0/26:0)	-0.14	0.0025	0.031
NP	P(C17)27:0	Cer(t17:0/27:0)	-0.037	0.16	0.24
NP	P(C17)28:0	Cer(t17:0/28:0)	0.024	0.59	0.68
NP	P(C18)18:0	Cer(t18:0/18:0)	1.5	0.25	0.34
NP	P(C18)20:0	Cer(t18:0/20:0)	0.46	0.036	0.081
NP	P(C18)22:0	Cer(t18:0/22:0)	0.93	0.009	0.04
NP	P(C18)23:0	Cer(t18:0/23:0)	0.25	0.015	0.047
NP	P(C18)24:0	Cer(t18:0/24:0)	1.3	0.061	0.12
NP	P(C18)25:0	Cer(t18:0/25:0)	0.0097	0.92	0.94
NP	P(C18)26:0	Cer(t18:0/26:0)	0.53	0.14	0.22
NP	P(C18)27:0	Cer(t18:0/27:0)	0.023	0.33	0.43
NP	P(C18)28:0	Cer(t18:0/28:0)	0.55	0.054	0.11
NP	P(C18)29:0	Cer(t18:0/29:0)	0.058	0.058	0.11
NP	P(C19)24:0	Cer(t19:0/24:0)	-0.1	0.081	0.14
NP	P(C19)25:0	Cer(t19:0/25:0)	-0.021	0.42	0.51
NP	P(C19)26:0	Cer(t19:0/26:0)	-0.014	0.61	0.71
NP	P(C20)23:0	Cer(t20:0/23:0)	-0.006	0.89	0.92
NP	P(C20)24:0	Cer(t20:0/24:0)	0.11	0.72	0.8
NP	P(C20)25:0	Cer(t20:0/25:0)	0.012	0.89	0.92
NP	P(C20)26:0	Cer(t20:0/26:0)	0.0084	0.86	0.9
NP	P(C20)27:0	Cer(t20:0/27:0)	-0.019	0.55	0.64
NP	P(C20)28:0	Cer(t20:0/28:0)	0.26	0.041	0.087
NP	P(C21)24:0	Cer(t21:0/24:0)	-0.15	0.021	0.056
NP	P(C21)25:0	Cer(t21:0/25:0)	-0.084	0.13	0.21
NP	P(C21)26:0	Cer(t21:0/26:0)	-0.045	0.047	0.095
NP	P(C22)22:0	Cer(t22:0/22:0)	-0.081	0.058	0.11
NP	P(C22)24:0	Cer(t22:0/24:0)	-0.73	0.0033	0.031
NP	P(C22)25:0	Cer(t22:0/25:0)	-0.27	0.0093	0.04
NP	P(C22)26:0	Cer(t22:0/26:0)	-0.59	0.0066	0.037
NP	P(C22)28:0	Cer(t22:0/28:0)	-0.17	0.0051	0.035
NP	P(C24)24:0	Cer(t24:0/24:0)	-0.079	0.21	0.29
NP	P(C24)25:0	Cer(t24:0/25:0)	0.0054	0.72	0.79
NP	P(C24)26:0	Cer(t24:0/26:0)	-0.092	0.0022	0.031
NS	S(C16)23:0	Cer(d16:1/23:0)	0.18	0.084	0.15
NS	S(C16)24:0	Cer(d16:1/24:0)	0.86	0.0033	0.031
NS	S(C16)25:0	Cer(d16:1/25:0)	0.077	0.11	0.19
NS	S(C16)26:0	Cer(d16:1/26:0)	0.27	0.015	0.047
NS	S(C16)27:0	Cer(d16:1/27:0)	0.041	0.24	0.32
NS	S(C16)28:0	Cer(d16:1/28:0)	0.024	0.47	0.57
NS	S(C17)24:0	Cer(d17:1/24:0)	1	0.0018	0.031
NS	S(C17)25:0	Cer(d17:1/25:0)	0.27	0.019	0.053
NS	S(C17)26:0	Cer(d17:1/26:0)	0.22	0.11	0.18
NS	S(C17)27:0	Cer(d17:1/27:0)	0.23	0.00057	0.028
NS	S(C17)28:0	Cer(d17:1/28:0)	0.11	0.00024	0.028
NS	S(C18)14:0	Cer(d18:1/14:0)	11	0.038	0.084
NS	S(C18)16:0	Cer(d18:1/16:0)	230	0.0037	0.032
NS	S(C18)17:0	Cer(d18:1/17:0)	-38	0.04	0.086
NS	S(C18)18:0	Cer(d18:1/18:0)	39	0.002	0.031
NS	S(C18)20:0	Cer(d18:1/20:0)	24	0.0018	0.031
NS	S(C18)21:0	Cer(d18:1/21:0)	0.79	0.015	0.047
NS	S(C18)22:0	Cer(d18:1/22:0)	4.1	0.028	0.068
NS	S(C18)23:0	Cer(d18:1/23:0)	1.7	0.011	0.04
NS	S(C18)24:0	Cer(d18:1/24:0)	8.4	0.0078	0.04
NS	S(C18)25:0	Cer(d18:1/25:0)	2.7	0.011	0.04
NS	S(C18)26:0	Cer(d18:1/26:0)	3.4	0.011	0.04
NS	S(C18)27:0	Cer(d18:1/27:0)	0.95	0.0032	0.031
NS	S(C18)28:0	Cer(d18:1/28:0)	0.9	0.0051	0.035
NS	S(C18)29:0	Cer(d18:1/29:0)	0.075	0.1	0.17
NS	S(C18)30:0	Cer(d18:1/30:0)	0.82	0.069	0.13
NS	S(C19)24:0	Cer(d19:1/24:0)	0.14	0.07	0.13
NS	S(C19)25:0	Cer(d19:1/25:0)	0.097	0.07	0.13
NS	S(C19)26:0	Cer(d19:1/26:0)	0.11	0.12	0.19
NS	S(C19)27:0	Cer(d19:1/27:0)	-0.0022	0.97	0.98
NS	S(C19)28:0	Cer(d19:1/28:0)	0.048	0.35	0.45
NS	S(C20)22:0	Cer(d20:1/22:0)	0.06	0.44	0.54
NS	S(C20)24:0	Cer(d20:1/24:0)	0.34	0.086	0.15
NS	S(C20)25:0	Cer(d20:1/25:0)	0.27	0.2	0.28
NS	S(C20)26:0	Cer(d20:1/26:0)	0.27	0.12	0.19
NS	S(C20)27:0	Cer(d20:1/27:0)	-0.26	0.14	0.22
NS	S(C20)28:0	Cer(d20:1/28:0)	0.0015	0.97	0.98
NS	S(C20)29:0	Cer(d20:1/29:0)	-0.079	0.12	0.19
NS	S(C20)30:0	Cer(d20:1/30:0)	0.34	0.012	0.041
NS	S(C20)32:0	Cer(d20:1/32:0)	0.33	0.011	0.04
NS	S(C21)24:0	Cer(d21:1/24:0)	-0.074	0.055	0.11
NS	S(C21)25:0	Cer(d21:1/25:0)	-0.14	0.055	0.11
NS	S(C21)26:0	Cer(d21:1/26:0)	-0.11	0.0063	0.036
NS	S(C21)27:0	Cer(d21:1/27:0)	-0.17	0.094	0.16
NS	S(C21)28:0	Cer(d21:1/28:0)	-0.0029	0.95	0.96
NS	S(C21)29:0	Cer(d21:1/29:0)	-0.0089	0.9	0.93
NS	S(C21)30:0	Cer(d21:1/30:0)	0.13	0.094	0.16
NS	S(C21)31:0	Cer(d21:1/31:0)	-0.022	0.23	0.31
NS	S(C21)32:0	Cer(d21:1/32:0)	0.056	0.14	0.22
NS	S(C22)24:0	Cer(d22:1/24:0)	-0.14	0.033	0.077
NS	S(C22)25:0	Cer(d22:1/25:0)	-0.13	0.085	0.15
NS	S(C22)26:0	Cer(d22:1/26:0)	-0.11	0.069	0.13
NS	S(C22)27:0	Cer(d22:1/27:0)	-0.72	0.0054	0.036
NS	S(C22)28:0	Cer(d22:1/28:0)	-0.4	0.004	0.033
NS	S(C22)29:0	Cer(d22:1/29:0)	-0.29	0.052	0.1
NS	S(C22)30:0	Cer(d22:1/30:0)	-0.13	0.038	0.084
NS	S(C22)31:0	Cer(d22:1/31:0)	-0.031	0.15	0.23
NS	S(C22)32:0	Cer(d22:1/32:0)	-0.12	0.18	0.26
NS	S(C24)24:0	Cer(d24:1/24:0)	-0.012	0.69	0.77
NS	S(C24)25:0	Cer(d24:1/25:0)	-0.039	0.46	0.55
NS	S(C24)26:0	Cer(d24:1/26:0)	-0.034	0.14	0.22
NS	S(C24)28:0	Cer(d24:1/28:0)	-0.0079	0.62	0.71
NS	S(C26)24:0	Cer(d26:1/24:0)	-0.0096	0.79	0.84
NS	S(C26)25:0	Cer(d26:1/25:0)	-0.2	0.00023	0.028
NS	S(C26)26:0	Cer(d26:1/26:0)	-0.007	0.77	0.84
