# Supplementary material for: Biogeographic and disease-specific alterations in epidermal lipid composition and single-cell analysis of acral keratinocytes
Source: JCI Insight. 2022 Aug 22;7(16):e159762. doi: 10.1172/jci.insight.159762 (PMC9462509; doi:10.1172/jci.insight.159762)
Supplement: Supplemental table 8 [file jciinsight-7-159762-s289.xlsx]

## Sheet: Table_S8
Table S8. Differential lipid expression between atopic dermatitis and psoriasis lesional skin.
SUBCLASS	Old Name	Common Name	Mean difference	p.val	FDR
ADS	DS(C18)a24:0	Cer(d18:0/24:0(2OH))	-0.55	0.0013	0.011
ADS	DS(C18)a26:0	Cer(d18:0/26:0(2OH))	-0.22	0.0022	0.016
ADS	DS(C18)a25:0	Cer(d18:0/25:0(2OH))	-0.092	0.025	0.082
ADS	DS(C20)a24:0	Cer(d20:0/24:0(2OH))	0.21	0.044	0.11
ADS	DS(C20)a26:0	Cer(d20:0/26:0(2OH))	0.032	0.22	0.32
ADS	DS(C18)a18:0	Cer(d18:0/18:0(2OH))	0.71	0.28	0.37
ADS	DS(C20)a25:0	Cer(d20:0/25:0(2OH))	0.022	0.41	0.5
AH	H(C18)a24:0	Cer(t18:1(6OH)/24:0(2OH))	-15	1.8e-07	2.1e-05
AH	H(C18)a25:0	Cer(t18:1(6OH)/25:0(2OH))	-4.1	1.4e-07	2.1e-05
AH	H(C18)a28:0	Cer(t18:1(6OH)/28:0(2OH))	-2.1	1.1e-06	7.7e-05
AH	H(C18)a26:0	Cer(t18:1(6OH)/26:0(2OH))	-8.8	4.1e-06	0.00014
AH	H(C18)a22:0	Cer(t18:1(6OH)/22:0(2OH))	-3.1	9.7e-06	0.00023
AH	H(C16)a28:0	Cer(t16:1(6OH)/28:0(2OH))	-0.23	0.00016	0.0023
AH	H(C18)a20:0	Cer(t18:1(6OH)/20:0(2OH))	-1.1	0.00037	0.0048
AH	H(C18)a27:0	Cer(t18:1(6OH)/27:0(2OH))	-0.58	0.00057	0.0065
AH	H(C16)a27:0	Cer(t16:1(6OH)/27:0(2OH))	-0.056	0.0029	0.019
AH	H(C22)a26:0	Cer(t22:1(6OH)/26:0(2OH))	0.092	0.013	0.052
AH	H(C17)a26:0	Cer(t17:1(6OH)/26:0(2OH))	-0.77	0.021	0.072
AH	H(C17)a24:0	Cer(t17:1(6OH)/24:0(2OH))	-1.2	0.037	0.098
AH	H(C22)a24:0	Cer(t22:1(6OH)/24:0(2OH))	0.048	0.05	0.11
AH	H(C22)a25:0	Cer(t22:1(6OH)/25:0(2OH))	0.024	0.067	0.14
AH	H(C21)a25:0	Cer(t21:1(6OH)/25:0(2OH))	0.034	0.092	0.17
AH	H(C21)a26:0	Cer(t21:1(6OH)/26:0(2OH))	0.075	0.091	0.17
AH	H(C20)a26:0	Cer(t20:1(6OH)/26:0(2OH))	0.46	0.1	0.18
AH	H(C17)a25:0	Cer(t17:1(6OH)/25:0(2OH))	-0.24	0.13	0.21
AH	H(C20)a25:0	Cer(t20:1(6OH)/25:0(2OH))	0.17	0.14	0.23
AH	H(C16)a26:0	Cer(t16:1(6OH)/26:0(2OH))	-0.12	0.16	0.25
AH	H(C19)a24:0	Cer(t19:1(6OH)/24:0(2OH))	-0.19	0.17	0.26
AH	H(C21)a24:0	Cer(t21:1(6OH)/24:0(2OH))	0.038	0.19	0.28
AH	H(C22)a16:0	Cer(t22:1(6OH)/16:0(2OH))	0.011	0.23	0.32
AH	H(C20)a24:0	Cer(t20:1(6OH)/24:0(2OH))	0.23	0.48	0.57
AH	H(C16)a24:0	Cer(t16:1(6OH)/24:0(2OH))	-0.072	0.49	0.58
AH	H(C17)a27:0	Cer(t17:1(6OH)/27:0(2OH))	-0.015	0.55	0.62
AH	H(C20)a28:0	Cer(t20:1(6OH)/28:0(2OH))	0.044	0.57	0.64
AH	H(C19)a25:0	Cer(t19:1(6OH)/25:0(2OH))	-0.031	0.63	0.69
AH	H(C17)a29:0	Cer(t17:1(6OH)/29:0(2OH))	0.0042	0.65	0.7
AH	H(C16)a25:0	Cer(t16:1(6OH)/25:0(2OH))	-0.01	0.81	0.85
AH	H(C19)a26:0	Cer(t19:1(6OH)/26:0(2OH))	0.03	0.82	0.85
AP	P(C20)a20:0	Cer(t20:0/20:0(2OH))	0.12	0.00069	0.0075
AP	P(C22)a26:0	Cer(t22:0/26:0(2OH))	0.38	0.0029	0.019
AP	P(C22)a24:0	Cer(t22:0/24:0(2OH))	0.3	0.022	0.074
AP	P(C20)a23:0	Cer(t20:0/23:0(2OH))	0.12	0.023	0.075
AP	P(C18)a27:0	Cer(t18:0/27:0(2OH))	-0.06	0.024	0.078
AP	P(C21)a25:0	Cer(t21:0/25:0(2OH))	0.06	0.025	0.08
AP	P(C18)a28:0	Cer(t18:0/28:0(2OH))	-0.19	0.027	0.086
AP	P(C18)a26:0	Cer(t18:0/26:0(2OH))	-0.77	0.042	0.1
AP	P(C21)a26:0	Cer(t21:0/26:0(2OH))	0.076	0.04	0.1
AP	P(C22)a25:0	Cer(t22:0/25:0(2OH))	0.17	0.043	0.1
AP	P(C20)a22:0	Cer(t20:0/22:0(2OH))	0.13	0.07	0.14
AP	P(C18)a23:0	Cer(t18:0/23:0(2OH))	-0.27	0.074	0.15
AP	P(C20)a25:0	Cer(t20:0/25:0(2OH))	0.13	0.081	0.16
AP	P(C21)a24:0	Cer(t21:0/24:0(2OH))	0.12	0.079	0.16
AP	P(C18)a25:0	Cer(t18:0/25:0(2OH))	-0.27	0.098	0.17
AP	P(C18)a24:0	Cer(t18:0/24:0(2OH))	-1.1	0.1	0.18
AP	P(C18)a20:0	Cer(t18:0/20:0(2OH))	-0.37	0.16	0.25
AP	P(C22)a22:0	Cer(t22:0/22:0(2OH))	0.026	0.17	0.26
AP	P(C18)a22:0	Cer(t18:0/22:0(2OH))	-0.34	0.19	0.28
AP	P(C16)a24:0	Cer(t16:0/24:0(2OH))	0.21	0.25	0.34
AP	P(C20)a24:0	Cer(t20:0/24:0(2OH))	0.31	0.29	0.38
AP	P(C17)a26:0	Cer(t17:0/26:0(2OH))	-0.091	0.35	0.44
AP	P(C20)a26:0	Cer(t20:0/26:0(2OH))	0.18	0.41	0.5
AP	P(C19)a25:0	Cer(t19:0/25:0(2OH))	0.018	0.47	0.56
AP	P(C16)a25:0	Cer(t16:0/25:0(2OH))	0.034	0.54	0.61
AP	P(C17)a25:0	Cer(t17:0/25:0(2OH))	-0.035	0.74	0.79
AP	P(C19)a24:0	Cer(t19:0/24:0(2OH))	0.033	0.74	0.79
AP	P(C17)a24:0	Cer(t17:0/24:0(2OH))	-0.11	0.82	0.86
AP	P(C16)a26:0	Cer(t16:0/26:0(2OH))	0.016	0.88	0.89
AP	P(C18)a18:0	Cer(t18:0/18:0(2OH))	-0.011	0.9	0.92
AP	P(C19)a26:0	Cer(t19:0/26:0(2OH))	0.0025	0.94	0.95
AS	S(C18)a18:0	Cer(d18:1/18:0(2OH))	-5.6	0.00013	0.002
AS	S(C17)a24:0	Cer(d17:1/24:0(2OH))	-0.29	0.00041	0.005
AS	S(C22)a25:0	Cer(d22:1/25:0(2OH))	0.19	0.0014	0.012
AS	S(C18)a24:0	Cer(d18:1/24:0(2OH))	-1	0.0047	0.027
AS	S(C18)a26:0	Cer(d18:1/26:0(2OH))	-0.82	0.0066	0.033
AS	S(C21)a25:0	Cer(d21:1/25:0(2OH))	0.071	0.0077	0.038
AS	S(C18)a28:0	Cer(d18:1/28:0(2OH))	-0.14	0.0093	0.043
AS	S(C18)a23:0	Cer(d18:1/23:0(2OH))	-1.4	0.01	0.045
AS	S(C22)a26:0	Cer(d22:1/26:0(2OH))	0.071	0.011	0.047
AS	S(C17)a27:0	Cer(d17:1/27:0(2OH))	-0.03	0.013	0.052
AS	S(C17)a25:0	Cer(d17:1/25:0(2OH))	-0.12	0.021	0.073
AS	S(C16)a27:0	Cer(d16:1/27:0(2OH))	0.028	0.028	0.086
AS	S(C17)a26:0	Cer(d17:1/26:0(2OH))	-0.11	0.034	0.096
AS	S(C16)a28:0	Cer(d16:1/28:0(2OH))	0.019	0.037	0.098
AS	S(C20)a27:0	Cer(d20:1/27:0(2OH))	0.089	0.048	0.11
AS	S(C22)a24:0	Cer(d22:1/24:0(2OH))	0.065	0.05	0.11
AS	S(C22)a27:0	Cer(d22:1/27:0(2OH))	0.035	0.046	0.11
AS	S(C18)a20:0	Cer(d18:1/20:0(2OH))	-1.5	0.068	0.14
AS	S(C18)a22:0	Cer(d18:1/22:0(2OH))	-3.5	0.084	0.16
AS	S(C20)a18:0	Cer(d20:1/18:0(2OH))	0.031	0.092	0.17
AS	S(C22)a28:0	Cer(d22:1/28:0(2OH))	0.028	0.12	0.2
AS	S(C20)a26:0	Cer(d20:1/26:0(2OH))	0.041	0.13	0.21
AS	S(C20)a25:0	Cer(d20:1/25:0(2OH))	0.24	0.14	0.22
AS	S(C18)a25:0	Cer(d18:1/25:0(2OH))	-0.71	0.18	0.28
AS	S(C21)a24:0	Cer(d21:1/24:0(2OH))	0.024	0.21	0.31
AS	S(C20)a24:0	Cer(d20:1/24:0(2OH))	-0.096	0.22	0.32
AS	S(C17)a28:0	Cer(d17:1/28:0(2OH))	0.019	0.24	0.33
AS	S(C19)a24:0	Cer(d19:1/24:0(2OH))	-0.05	0.31	0.4
AS	S(C18)a27:0	Cer(d18:1/27:0(2OH))	-0.029	0.32	0.42
AS	S(C16)a26:0	Cer(d16:1/26:0(2OH))	-0.033	0.37	0.46
AS	S(C16)a25:0	Cer(d16:1/25:0(2OH))	0.028	0.46	0.55
AS	S(C19)a25:0	Cer(d19:1/25:0(2OH))	0.033	0.47	0.56
AS	S(C21)a26:0	Cer(d21:1/26:0(2OH))	0.0096	0.56	0.63
AS	S(C16)a24:0	Cer(d16:1/24:0(2OH))	0.034	0.6	0.67
AS	S(C20)a28:0	Cer(d20:1/28:0(2OH))	0.0053	0.63	0.69
AS	S(C19)a26:0	Cer(d19:1/26:0(2OH))	-0.014	0.65	0.7
AS	S(C18)a17:0	Cer(d18:1/17:0(2OH))	0.0098	0.92	0.93
Cholesterol Sulfate	Chol_SO4	Chol_SO4	-200	0.082	0.16
EOH	H(C18)w32:0_18:2	_-linoleoyloxy-Cer(t18:1(6OH)/32:0)	-0.67	1.5e-06	8.5e-05
EOH	H(C18)w30:0_18:2	_-linoleoyloxy-Cer(t18:1(6OH)/30:0)	-0.25	0.00071	0.0075
EOH	H(C23)w32:0_18:2	_-linoleoyloxy-Cer(t23:1(6OH)/32:0)	0.029	0.013	0.052
EOH	H(C23)w34:0_18:2	_-linoleoyloxy-Cer(t23:1(6OH)/34:0)	0.035	0.022	0.074
EOH	H(C18)w34:0_18:2	_-linoleoyloxy-Cer(t18:1(6OH)/34:0)	-0.15	0.037	0.098
EOH	H(C20)w32:0_18:2	_-linoleoyloxy-Cer(t20:1(6OH)/32:0)	-0.13	0.037	0.098
EOH	H(C23)w30:0_18:2	_-linoleoyloxy-Cer(t23:1(6OH)/30:0)	0.042	0.051	0.11
EOH	H(C20)w30:0_18:2	_-linoleoyloxy-Cer(t20:1(6OH)/30:0)	-0.034	0.087	0.16
EOH	H(C24)w32:0_18:2	_-linoleoyloxy-Cer(t24:1(6OH)/32:0)	0.034	0.083	0.16
EOH	H(C24)w30:0_18:2	_-linoleoyloxy-Cer(t24:1(6OH)/30:0)	0.031	0.19	0.28
EOH	H(C24)w34:0_18:2	_-linoleoyloxy-Cer(t24:1(6OH)/34:0)	0.0098	0.25	0.34
EOH	H(C20)w34:0_18:2	_-linoleoyloxy-Cer(t20:1(6OH)/34:0)	0.043	0.5	0.58
EOS	S(C18)w34:0_18:2	_-linoleoyloxy-Cer(d18:1/34:0)	-1	1.9e-06	8.5e-05
EOS	S(C18)w32:0_18:2	_-linoleoyloxy-Cer(d18:1/32:0)	-2.3	5.2e-05	0.00083
EOS	S(C20)w32:0_18:2	_-linoleoyloxy-Cer(d20:1/32:0)	-1.2	0.0024	0.017
EOS	S(C20)w29:0_18:2	_-linoleoyloxy-Cer(d20:1/29:0)	0.7	0.0027	0.018
EOS	S(C20)w31:0_18:2	_-linoleoyloxy-Cer(d20:1/31:0)	0.66	0.012	0.05
EOS	S(C20)w28:0_18:2	_-linoleoyloxy-Cer(d20:1/28:0)	0.29	0.013	0.052
EOS	S(C18)w30:0_18:2	_-linoleoyloxy-Cer(d18:1/30:0)	-2.3	0.027	0.085
EOS	S(C24)w30:0_18:2	_-linoleoyloxy-Cer(d24:1/30:0)	0.036	0.028	0.086
EOS	S(C22)w31:0_18:2	_-linoleoyloxy-Cer(d22:1/31:0)	0.26	0.053	0.11
EOS	S(C22)w30:0_18:2	_-linoleoyloxy-Cer(d22:1/30:0)	0.22	0.059	0.12
EOS	S(C22)w33:0_18:2	_-linoleoyloxy-Cer(d22:1/33:0)	0.1	0.086	0.16
EOS	S(C22)w34:0_18:2	_-linoleoyloxy-Cer(d22:1/34:0)	0.34	0.084	0.16
EOS	S(C24)w34:0_18:2	_-linoleoyloxy-Cer(d24:1/34:0)	0.026	0.11	0.19
EOS	S(C21)w30:0_18:2	_-linoleoyloxy-Cer(d21:1/30:0)	0.11	0.17	0.26
EOS	S(C22)w32:0_18:2	_-linoleoyloxy-Cer(d22:1/32:0)	0.37	0.22	0.32
EOS	S(C20)w30:0_18:2	_-linoleoyloxy-Cer(d20:1/30:0)	0.19	0.26	0.35
EOS	S(C21)w34:0_18:2	_-linoleoyloxy-Cer(d21:1/34:0)	0.069	0.35	0.45
EOS	S(C20)w34:0_18:2	_-linoleoyloxy-Cer(d20:1/34:0)	-0.26	0.5	0.58
EOS	S(C24)w32:0_18:2	_-linoleoyloxy-Cer(d24:1/32:0)	0.042	0.51	0.59
EOS	S(C21)w32:0_18:2	_-linoleoyloxy-Cer(d21:1/32:0)	-0.11	0.53	0.61
EOS	S(C20)w33:0_18:2	_-linoleoyloxy-Cer(d20:1/33:0)	0.0068	0.85	0.87
Free Fatty Acids	FA24:1_SC	FA24:1_SC	-20	0.00078	0.0081
Free Fatty Acids	FA22:1_SC	FA22:1_SC	-14	0.046	0.11
Free Fatty Acids	FA16:1_SC	FA16:1_SC	230	0.11	0.19
Free Fatty Acids	FA16:0_SC	FA16:0_SC	690	0.12	0.2
Free Fatty Acids	FA20:1_SC	FA20:1_SC	-14	0.19	0.28
Free Fatty Acids	FA24:0_SC	FA24:0_SC	38	0.18	0.28
Free Fatty Acids	FA20:0_SC	FA20:0_SC	12	0.28	0.36
Free Fatty Acids	FA18:0_SC	FA18:0_SC	450	0.28	0.37
Free Fatty Acids	FA20:2_SC	FA20:2_SC	7	0.37	0.46
Free Fatty Acids	FA22:0_SC	FA22:0_SC	23	0.41	0.5
Free Fatty Acids	FA18:1_SC	FA18:1_SC	160	0.56	0.63
Free Fatty Acids	FA18:2_SC	FA18:2_SC	24	0.72	0.77
NDS	DS(C17)24:0	Cer(d17:0/24:0)	-0.57	1.2e-05	0.00027
NDS	DS(C18)25:0	Cer(d18:0/25:0)	-0.54	0.00018	0.0026
NDS	DS(C18)23:0	Cer(d18:0/23:0)	-0.62	0.00096	0.0094
NDS	DS(C18)26:0	Cer(d18:0/26:0)	-1.2	0.0012	0.01
NDS	DS(C18)28:0	Cer(d18:0/28:0)	-0.7	0.0011	0.01
NDS	DS(C24)17:0	Cer(d24:0/17:0)	-0.14	0.0017	0.013
NDS	DS(C26)16:0	Cer(d26:0/16:0)	0.098	0.0025	0.017
NDS	DS(C24)24:0	Cer(d24:0/24:0)	0.15	0.0029	0.019
NDS	DS(C22)25:0	Cer(d22:0/25:0)	0.067	0.0049	0.027
NDS	DS(C22)26:0	Cer(d22:0/26:0)	0.15	0.0056	0.03
NDS	DS(C24)25:0	Cer(d24:0/25:0)	0.021	0.0067	0.033
NDS	DS(C23)18:0	Cer(d23:0/18:0)	-0.19	0.009	0.042
NDS	DS(C26)24:0	Cer(d26:0/24:0)	0.1	0.0099	0.044
NDS	DS(C18)24:0	Cer(d18:0/24:0)	-26	0.01	0.045
NDS	DS(C24)22:0	Cer(d24:0/22:0)	0.16	0.015	0.059
NDS	DS(C22)24:0	Cer(d22:0/24:0)	0.19	0.016	0.061
NDS	DS(C19)26:0	Cer(d19:0/26:0)	-0.06	0.017	0.062
NDS	DS(C17)26:0	Cer(d17:0/26:0)	-0.083	0.023	0.075
NDS	DS(C23)26:0	Cer(d23:0/26:0)	0.031	0.029	0.086
NDS	DS(C24)18:0	Cer(d24:0/18:0)	-1.1	0.029	0.086
NDS	DS(C26)22:0	Cer(d26:0/22:0)	0.12	0.029	0.086
NDS	DS(C21)25:0	Cer(d21:0/25:0)	0.052	0.032	0.092
NDS	DS(C23)24:0	Cer(d23:0/24:0)	0.063	0.033	0.094
NDS	DS(C19)25:0	Cer(d19:0/25:0)	0.04	0.036	0.098
NDS	DS(C20)22:0	Cer(d20:0/22:0)	0.2	0.036	0.098
NDS	DS(C24)26:0	Cer(d24:0/26:0)	0.15	0.036	0.098
NDS	DS(C26)26:0	Cer(d26:0/26:0)	0.083	0.036	0.098
NDS	DS(C24)21:0	Cer(d24:0/21:0)	0.038	0.04	0.1
NDS	DS(C16)25:0	Cer(d16:0/25:0)	0.059	0.047	0.11
NDS	DS(C18)20:0	Cer(d18:0/20:0)	-9.1	0.075	0.15
NDS	DS(C22)22:0	Cer(d22:0/22:0)	0.11	0.085	0.16
NDS	DS(C22)20:0	Cer(d22:0/20:0)	0.078	0.12	0.2
NDS	DS(C20)25:0	Cer(d20:0/25:0)	0.078	0.16	0.25
NDS	DS(C20)20:0	Cer(d20:0/20:0)	0.26	0.19	0.28
NDS	DS(C24)16:0	Cer(d24:0/16:0)	0.038	0.18	0.28
NDS	DS(C26)20:0	Cer(d26:0/20:0)	0.069	0.21	0.3
NDS	DS(C26)25:0	Cer(d26:0/25:0)	0.018	0.22	0.31
NDS	DS(C17)25:0	Cer(d17:0/25:0)	-0.029	0.22	0.32
NDS	DS(C23)20:0	Cer(d23:0/20:0)	0.044	0.24	0.33
NDS	DS(C24)20:0	Cer(d24:0/20:0)	0.14	0.24	0.33
NDS	DS(C21)24:0	Cer(d21:0/24:0)	0.043	0.26	0.35
NDS	DS(C23)25:0	Cer(d23:0/25:0)	0.017	0.27	0.35
NDS	DS(C21)26:0	Cer(d21:0/26:0)	0.022	0.36	0.45
NDS	DS(C16)26:0	Cer(d16:0/26:0)	0.015	0.38	0.47
NDS	DS(C19)24:0	Cer(d19:0/24:0)	-0.051	0.4	0.49
NDS	DS(C24)19:0	Cer(d24:0/19:0)	-0.027	0.45	0.54
NDS	DS(C18)18:0	Cer(d18:0/18:0)	-1.8	0.5	0.58
NDS	DS(C20)28:0	Cer(d20:0/28:0)	-0.13	0.5	0.58
NDS	DS(C16)24:0	Cer(d16:0/24:0)	0.033	0.53	0.61
NDS	DS(C22)18:0	Cer(d22:0/18:0)	-0.092	0.6	0.66
NDS	DS(C22)28:0	Cer(d22:0/28:0)	0.0068	0.75	0.79
NDS	DS(C20)26:0	Cer(d20:0/26:0)	0.02	0.92	0.93
NDS	DS(C20)23:0	Cer(d20:0/23:0)	0.0018	0.97	0.97
NDS	DS(C20)24:0	Cer(d20:0/24:0)	-0.004	0.99	0.99
NH	H(C18)29:0	Cer(t18:1(6OH)/29:0)	-0.45	1.6e-07	2.1e-05
NH	H(C18)28:0	Cer(t18:1(6OH)/28:0)	-2.8	7.8e-07	6.9e-05
NH	H(C18)30:0	Cer(t18:1(6OH)/30:0)	-6.6	1.9e-06	8.5e-05
NH	H(C18)26:0	Cer(t18:1(6OH)/26:0)	-5.1	3.2e-06	0.00013
NH	H(C16)28:0	Cer(t16:1(6OH)/28:0)	-0.25	7.8e-06	0.00023
NH	H(C17)24:0	Cer(t17:1(6OH)/24:0)	-1.6	1e-05	0.00023
NH	H(C18)23:0	Cer(t18:1(6OH)/23:0)	-0.81	8.3e-06	0.00023
NH	H(C18)25:0	Cer(t18:1(6OH)/25:0)	-1.4	9.6e-06	0.00023
NH	H(C16)26:0	Cer(t16:1(6OH)/26:0)	-0.33	2e-05	0.00038
NH	H(C18)24:0	Cer(t18:1(6OH)/24:0)	-14	2.3e-05	0.00042
NH	H(C17)28:0	Cer(t17:1(6OH)/28:0)	-0.24	4.5e-05	0.00076
NH	H(C18)27:0	Cer(t18:1(6OH)/27:0)	-0.39	0.00047	0.0055
NH	H(C20)30:0	Cer(t20:1(6OH)/30:0)	-0.82	0.0011	0.01
NH	H(C20)18:0	Cer(t20:1(6OH)/18:0)	0.43	0.0023	0.016
NH	H(C17)26:0	Cer(t17:1(6OH)/26:0)	-0.52	0.0051	0.027
NH	H(C20)16:0	Cer(t20:1(6OH)/16:0)	0.55	0.021	0.072
NH	H(C17)25:0	Cer(t17:1(6OH)/25:0)	-0.25	0.029	0.086
NH	H(C16)27:0	Cer(t16:1(6OH)/27:0)	-0.07	0.031	0.089
NH	H(C22)25:0	Cer(t22:1(6OH)/25:0)	0.027	0.036	0.098
NH	H(C16)24:0	Cer(t16:1(6OH)/24:0)	-0.14	0.045	0.11
NH	H(C16)25:0	Cer(t16:1(6OH)/25:0)	-0.05	0.048	0.11
NH	H(C20)27:0	Cer(t20:1(6OH)/27:0)	0.13	0.05	0.11
NH	H(C20)28:0	Cer(t20:1(6OH)/28:0)	0.26	0.056	0.12
NH	H(C22)27:0	Cer(t22:1(6OH)/27:0)	0.031	0.071	0.15
NH	H(C20)24:0	Cer(t20:1(6OH)/24:0)	0.38	0.083	0.16
NH	H(C20)26:0	Cer(t20:1(6OH)/26:0)	0.33	0.092	0.17
NH	H(C22)24:0	Cer(t22:1(6OH)/24:0)	0.022	0.1	0.18
NH	H(C20)25:0	Cer(t20:1(6OH)/25:0)	0.15	0.13	0.21
NH	H(C22)26:0	Cer(t22:1(6OH)/26:0)	0.03	0.13	0.21
NH	H(C19)24:0	Cer(t19:1(6OH)/24:0)	-0.13	0.14	0.22
NH	H(C17)27:0	Cer(t17:1(6OH)/27:0)	-0.028	0.2	0.29
NH	H(C19)27:0	Cer(t19:1(6OH)/27:0)	-0.016	0.21	0.31
NH	H(C20)22:0	Cer(t20:1(6OH)/22:0)	0.086	0.26	0.35
NH	H(C20)29:0	Cer(t20:1(6OH)/29:0)	-0.024	0.38	0.47
NH	H(C19)22:0	Cer(t19:1(6OH)/22:0)	-0.027	0.39	0.48
NH	H(C19)25:0	Cer(t19:1(6OH)/25:0)	-0.024	0.48	0.57
NH	H(C19)23:0	Cer(t19:1(6OH)/23:0)	-0.013	0.56	0.63
NH	H(C19)26:0	Cer(t19:1(6OH)/26:0)	-0.031	0.73	0.78
NH	H(C19)28:0	Cer(t19:1(6OH)/28:0)	0.015	0.8	0.84
NP	P(C17)28:0	Cer(t17:0/28:0)	-0.18	0.00092	0.0092
NP	P(C22)26:0	Cer(t22:0/26:0)	0.37	0.0015	0.012
NP	P(C22)22:0	Cer(t22:0/22:0)	0.12	0.0022	0.016
NP	P(C18)29:0	Cer(t18:0/29:0)	-0.087	0.0036	0.022
NP	P(C24)24:0	Cer(t24:0/24:0)	0.086	0.0063	0.032
NP	P(C20)25:0	Cer(t20:0/25:0)	0.14	0.0094	0.043
NP	P(C21)24:0	Cer(t21:0/24:0)	0.11	0.011	0.048
NP	P(C22)24:0	Cer(t22:0/24:0)	0.33	0.013	0.052
NP	P(C17)22:0	Cer(t17:0/22:0)	-0.13	0.018	0.065
NP	P(C22)25:0	Cer(t22:0/25:0)	0.14	0.019	0.067
NP	P(C20)24:0	Cer(t20:0/24:0)	0.31	0.029	0.086
NP	P(C24)25:0	Cer(t24:0/25:0)	0.033	0.03	0.086
NP	P(C18)28:0	Cer(t18:0/28:0)	-0.63	0.042	0.1
NP	P(C20)23:0	Cer(t20:0/23:0)	0.058	0.053	0.11
NP	P(C21)25:0	Cer(t21:0/25:0)	0.068	0.05	0.11
NP	P(C22)28:0	Cer(t22:0/28:0)	0.11	0.05	0.11
NP	P(C24)26:0	Cer(t24:0/26:0)	0.028	0.045	0.11
NP	P(C18)24:0	Cer(t18:0/24:0)	-1.1	0.075	0.15
NP	P(C17)26:0	Cer(t17:0/26:0)	-0.088	0.086	0.16
NP	P(C18)23:0	Cer(t18:0/23:0)	-0.1	0.087	0.16
NP	P(C16)27:0	Cer(t16:0/27:0)	0.026	0.093	0.17
NP	P(C18)27:0	Cer(t18:0/27:0)	-0.042	0.096	0.17
NP	P(C18)25:0	Cer(t18:0/25:0)	-0.16	0.1	0.18
NP	P(C18)26:0	Cer(t18:0/26:0)	-0.55	0.11	0.18
NP	P(C19)25:0	Cer(t19:0/25:0)	0.03	0.11	0.19
NP	P(C18)20:0	Cer(t18:0/20:0)	-0.25	0.16	0.25
NP	P(C18)18:0	Cer(t18:0/18:0)	5.8	0.18	0.28
NP	P(C20)27:0	Cer(t20:0/27:0)	0.051	0.19	0.28
NP	P(C21)26:0	Cer(t21:0/26:0)	0.026	0.23	0.32
NP	P(C16)24:0	Cer(t16:0/24:0)	0.052	0.31	0.4
NP	P(C16)28:0	Cer(t16:0/28:0)	-0.021	0.35	0.44
NP	P(C17)24:0	Cer(t17:0/24:0)	-0.1	0.37	0.46
NP	P(C16)26:0	Cer(t16:0/26:0)	0.028	0.54	0.62
NP	P(C18)22:0	Cer(t18:0/22:0)	-0.16	0.59	0.66
NP	P(C20)28:0	Cer(t20:0/28:0)	0.066	0.61	0.67
NP	P(C19)26:0	Cer(t19:0/26:0)	0.017	0.63	0.69
NP	P(C20)26:0	Cer(t20:0/26:0)	0.018	0.63	0.69
NP	P(C16)25:0	Cer(t16:0/25:0)	0.0085	0.69	0.74
NP	P(C17)25:0	Cer(t17:0/25:0)	0.058	0.69	0.74
NP	P(C17)27:0	Cer(t17:0/27:0)	0.0055	0.79	0.83
NP	P(C19)24:0	Cer(t19:0/24:0)	0.0091	0.84	0.87
NS	S(C18)29:0	Cer(d18:1/29:0)	-0.23	1.3e-05	0.00027
NS	S(C18)30:0	Cer(d18:1/30:0)	-3.8	4.2e-05	0.00073
NS	S(C17)26:0	Cer(d17:1/26:0)	-0.75	0.0002	0.0027
NS	S(C17)28:0	Cer(d17:1/28:0)	-0.2	0.00041	0.005
NS	S(C18)24:0	Cer(d18:1/24:0)	-11	0.0015	0.012
NS	S(C18)28:0	Cer(d18:1/28:0)	-1.7	0.0018	0.014
NS	S(C19)26:0	Cer(d19:1/26:0)	-0.25	0.0022	0.016
NS	S(C22)27:0	Cer(d22:1/27:0)	0.42	0.0031	0.019
NS	S(C16)26:0	Cer(d16:1/26:0)	-0.33	0.0037	0.023
NS	S(C18)23:0	Cer(d18:1/23:0)	-1.8	0.0038	0.023
NS	S(C19)24:0	Cer(d19:1/24:0)	-0.31	0.0044	0.026
NS	S(C20)28:0	Cer(d20:1/28:0)	-0.094	0.0048	0.027
NS	S(C22)26:0	Cer(d22:1/26:0)	0.16	0.0049	0.027
NS	S(C17)25:0	Cer(d17:1/25:0)	-0.26	0.0063	0.032
NS	S(C18)25:0	Cer(d18:1/25:0)	-2.7	0.006	0.032
NS	S(C20)32:0	Cer(d20:1/32:0)	-0.34	0.0079	0.038
NS	S(C19)28:0	Cer(d19:1/28:0)	-0.12	0.0085	0.04
NS	S(C18)26:0	Cer(d18:1/26:0)	-3.7	0.012	0.05
NS	S(C21)29:0	Cer(d21:1/29:0)	0.14	0.013	0.052
NS	S(C20)29:0	Cer(d20:1/29:0)	0.11	0.015	0.058
NS	S(C17)24:0	Cer(d17:1/24:0)	-1.1	0.017	0.062
NS	S(C21)25:0	Cer(d21:1/25:0)	0.093	0.017	0.062
NS	S(C21)27:0	Cer(d21:1/27:0)	0.15	0.019	0.067
NS	S(C22)25:0	Cer(d22:1/25:0)	0.16	0.027	0.086
NS	S(C26)25:0	Cer(d26:1/25:0)	0.042	0.029	0.086
NS	S(C18)17:0	Cer(d18:1/17:0)	78	0.039	0.099
NS	S(C20)27:0	Cer(d20:1/27:0)	0.43	0.038	0.099
NS	S(C22)29:0	Cer(d22:1/29:0)	0.12	0.038	0.099
NS	S(C18)27:0	Cer(d18:1/27:0)	-0.59	0.042	0.1
NS	S(C20)30:0	Cer(d20:1/30:0)	-0.53	0.043	0.1
NS	S(C16)24:0	Cer(d16:1/24:0)	-0.72	0.048	0.11
NS	S(C18)14:0	Cer(d18:1/14:0)	-11	0.046	0.11
NS	S(C24)25:0	Cer(d24:1/25:0)	0.1	0.049	0.11
NS	S(C22)24:0	Cer(d22:1/24:0)	0.064	0.058	0.12
NS	S(C24)24:0	Cer(d24:1/24:0)	0.048	0.058	0.12
NS	S(C18)21:0	Cer(d18:1/21:0)	-0.57	0.074	0.15
NS	S(C20)24:0	Cer(d20:1/24:0)	-0.31	0.072	0.15
NS	S(C16)23:0	Cer(d16:1/23:0)	-0.2	0.08	0.16
NS	S(C24)26:0	Cer(d24:1/26:0)	0.047	0.086	0.16
NS	S(C21)26:0	Cer(d21:1/26:0)	0.058	0.092	0.17
NS	S(C26)24:0	Cer(d26:1/24:0)	0.053	0.091	0.17
NS	S(C21)28:0	Cer(d21:1/28:0)	0.083	0.11	0.18
NS	S(C22)28:0	Cer(d22:1/28:0)	0.097	0.14	0.22
NS	S(C22)31:0	Cer(d22:1/31:0)	0.026	0.14	0.23
NS	S(C16)27:0	Cer(d16:1/27:0)	0.051	0.16	0.25
NS	S(C22)30:0	Cer(d22:1/30:0)	-0.071	0.16	0.25
NS	S(C18)20:0	Cer(d18:1/20:0)	-12	0.22	0.31
NS	S(C18)22:0	Cer(d18:1/22:0)	-2.1	0.21	0.31
NS	S(C20)25:0	Cer(d20:1/25:0)	0.27	0.23	0.32
NS	S(C26)26:0	Cer(d26:1/26:0)	0.031	0.23	0.32
NS	S(C18)16:0	Cer(d18:1/16:0)	-69	0.26	0.35
NS	S(C21)24:0	Cer(d21:1/24:0)	0.016	0.26	0.35
NS	S(C19)25:0	Cer(d19:1/25:0)	-0.052	0.3	0.38
NS	S(C16)28:0	Cer(d16:1/28:0)	-0.031	0.35	0.44
NS	S(C20)22:0	Cer(d20:1/22:0)	-0.047	0.37	0.46
NS	S(C20)26:0	Cer(d20:1/26:0)	-0.12	0.39	0.48
NS	S(C21)31:0	Cer(d21:1/31:0)	0.014	0.41	0.5
NS	S(C24)28:0	Cer(d24:1/28:0)	0.0098	0.5	0.58
NS	S(C21)32:0	Cer(d21:1/32:0)	0.025	0.57	0.64
NS	S(C21)30:0	Cer(d21:1/30:0)	0.032	0.69	0.74
NS	S(C22)32:0	Cer(d22:1/32:0)	0.0093	0.83	0.86
NS	S(C16)25:0	Cer(d16:1/25:0)	-0.012	0.84	0.87
NS	S(C19)27:0	Cer(d19:1/27:0)	-0.0084	0.84	0.87
NS	S(C17)27:0	Cer(d17:1/27:0)	-0.0091	0.86	0.88
NS	S(C18)18:0	Cer(d18:1/18:0)	-1.4	0.92	0.93
