# Supplementary material for: Biogeographic and disease-specific alterations in epidermal lipid composition and single-cell analysis of acral keratinocytes
Source: JCI Insight. 2022 Aug 22;7(16):e159762. doi: 10.1172/jci.insight.159762 (PMC9462509; doi:10.1172/jci.insight.159762)
Supplement: Supplemental table 9 [file jciinsight-7-159762-s290.xlsx]

## Sheet: Table_S9
Table S9. Lipid-lipid expression comparisons- Pearson correlation coefficients.
lipid1	lipid2	Correlation	pval	FDR
H(C18)a22:0	H(C18)a20:0	0.987186	4.1e-91	2.52e-86
P(C18)a22:0	P(C18)a20:0	0.955447	3.49e-61	2.14e-56
S(C18)a22:0	S(C18)a20:0	0.953377	4.19e-60	2.57e-55
FA24:1_SC	FA22:1_SC	0.953271	4.75e-60	2.92e-55
S(C18)a25:0	S(C18)a23:0	0.95205	1.94e-59	1.19e-54
S(C18)22:0	S(C18)21:0	0.951026	6.17e-59	3.79e-54
H(C20)26:0	H(C20)24:0	0.95101	6.29e-59	3.86e-54
S(C18)23:0	S(C18)22:0	0.950069	1.78e-58	1.09e-53
S(C18)26:0	S(C18)25:0	0.949998	1.92e-58	1.18e-53
H(C16)a25:0	H(C16)a24:0	0.949989	1.94e-58	1.19e-53
H(C20)27:0	H(C20)25:0	0.949907	2.12e-58	1.3e-53
S(C18)20:0	S(C18)18:0	0.948499	9.64e-58	5.92e-53
H(C20)26:0	H(C20)25:0	0.946959	4.81e-57	2.95e-52
P(C22)26:0	P(C22)24:0	0.946866	5.29e-57	3.25e-52
S(C18)a24:0	S(C18)a23:0	0.946859	5.33e-57	3.27e-52
S(C18)a25:0	S(C18)a24:0	0.944258	7.2e-56	4.42e-51
S(C18)25:0	S(C18)24:0	0.942333	4.57e-55	2.81e-50
H(C17)a26:0	H(C17)a25:0	0.941917	6.75e-55	4.15e-50
S(C18)26:0	S(C18)24:0	0.94183	7.32e-55	4.5e-50
S(C18)25:0	S(C18)23:0	0.941724	8.09e-55	4.97e-50
S(C18)16:0	DS(C18)20:0	0.941013	1.56e-54	9.6e-50
S(C18)30:0	H(C18)30:0	0.939769	4.86e-54	2.99e-49
H(C20)25:0	H(C20)24:0	0.939662	5.35e-54	3.29e-49
S(C18)23:0	S(C18)a23:0	0.939439	6.54e-54	4.02e-49
FA18:0_SC	FA16:0_SC	0.939215	7.99e-54	4.91e-49
S(C18)24:0	S(C18)16:0	0.938849	1.11e-53	6.81e-49
P(C22)26:0	P(C22)25:0	0.938736	1.22e-53	7.52e-49
S(C18)23:0	S(C18)21:0	0.937716	3e-53	1.84e-48
FA22:1_SC	FA20:1_SC	0.937703	3.03e-53	1.86e-48
H(C20)28:0	H(C20)27:0	0.934497	4.61e-52	2.83e-47
S(C18)a22:0	H(C18)a20:0	0.934309	5.38e-52	3.31e-47
S(C18)24:0	S(C18)23:0	0.933968	7.13e-52	4.38e-47
S(C18)22:0	S(C18)a22:0	0.933825	8.01e-52	4.92e-47
S(C18)22:0	S(C18)16:0	0.933727	8.68e-52	5.33e-47
S(C18)24:0	S(C18)22:0	0.933424	1.11e-51	6.83e-47
H(C20)28:0	H(C20)26:0	0.933304	1.22e-51	7.52e-47
S(C18)23:0	S(C18)16:0	0.932906	1.69e-51	1.04e-46
S(C18)a26:0	S(C18)a25:0	0.931804	4.08e-51	2.51e-46
P(C22)25:0	P(C22)24:0	0.93076	9.28e-51	5.7e-46
H(C20)27:0	H(C20)26:0	0.930625	1.03e-50	6.34e-46
S(C20)w31:0_18:2	S(C20)w29:0_18:2	0.929079	3.39e-50	2.09e-45
H(C20)25:0	H(C19)26:0	0.928781	4.26e-50	2.61e-45
S(C18)23:0	S(C18)a24:0	0.928276	6.24e-50	3.83e-45
S(C18)25:0	S(C18)16:0	0.928104	7.09e-50	4.36e-45
S(C18)27:0	S(C18)25:0	0.928062	7.32e-50	4.5e-45
S(C18)22:0	DS(C18)20:0	0.927799	8.92e-50	5.48e-45
S(C18)21:0	DS(C18)20:0	0.927707	9.55e-50	5.87e-45
S(C18)a22:0	H(C18)a22:0	0.925531	4.73e-49	2.91e-44
S(C18)20:0	DS(C18)20:0	0.925478	4.91e-49	3.02e-44
DS(C24)18:0	DS(C18)24:0	0.925094	6.48e-49	3.98e-44
S(C18)22:0	S(C18)a24:0	0.924939	7.25e-49	4.45e-44
S(C22)w31:0_18:2	S(C22)w30:0_18:2	0.924841	7.77e-49	4.77e-44
S(C18)16:0	S(C18)a22:0	0.924609	9.18e-49	5.64e-44
H(C20)26:0	H(C19)26:0	0.924344	1.11e-48	6.81e-44
P(C22)a26:0	P(C22)a24:0	0.924099	1.32e-48	8.11e-44
S(C18)a20:0	H(C18)a20:0	0.9229	3.07e-48	1.89e-43
S(C18)23:0	DS(C18)20:0	0.92285	3.18e-48	1.95e-43
H(C22)a26:0	H(C21)a26:0	0.922654	3.64e-48	2.24e-43
S(C18)22:0	S(C18)a20:0	0.922598	3.79e-48	2.33e-43
H(C18)a26:0	H(C16)a28:0	0.922424	4.28e-48	2.63e-43
DS(C18)20:0	S(C18)a22:0	0.921756	6.78e-48	4.17e-43
S(C18)25:0	S(C18)a23:0	0.921516	8e-48	4.91e-43
S(C18)a26:0	S(C18)a24:0	0.921168	1.01e-47	6.23e-43
P(C22)a26:0	P(C22)a25:0	0.921131	1.04e-47	6.39e-43
S(C18)16:0	S(C18)a23:0	0.919289	3.6e-47	2.21e-42
S(C18)a24:0	S(C18)a22:0	0.919015	4.32e-47	2.65e-42
S(C18)25:0	S(C18)a25:0	0.918965	4.46e-47	2.74e-42
S(C18)20:0	DS(C18)18:0	0.918708	5.29e-47	3.25e-42
S(C18)28:0	S(C18)26:0	0.918546	5.89e-47	3.62e-42
S(C18)23:0	S(C18)a22:0	0.918054	8.14e-47	5e-42
S(C18)a24:0	S(C18)a20:0	0.917621	1.08e-46	6.63e-42
S(C18)24:0	S(C18)a23:0	0.917357	1.28e-46	7.88e-42
S(C22)29:0	S(C22)27:0	0.917341	1.3e-46	7.96e-42
S(C18)25:0	S(C18)a24:0	0.916875	1.75e-46	1.08e-41
S(C18)22:0	S(C18)a23:0	0.916723	1.93e-46	1.19e-41
S(C18)16:0	S(C18)a24:0	0.916529	2.19e-46	1.34e-41
S(C18)21:0	S(C18)a22:0	0.916178	2.74e-46	1.68e-41
S(C18)21:0	S(C18)a20:0	0.915752	3.6e-46	2.21e-41
S(C18)26:0	S(C18)a26:0	0.915743	3.62e-46	2.22e-41
S(C18)26:0	S(C18)23:0	0.915735	3.64e-46	2.24e-41
S(C18)26:0	S(C18)16:0	0.915695	3.73e-46	2.29e-41
S(C18)28:0	S(C18)25:0	0.915615	3.93e-46	2.41e-41
S(C18)23:0	S(C18)a25:0	0.915381	4.56e-46	2.8e-41
H(C21)a26:0	H(C20)a25:0	0.914638	7.28e-46	4.47e-41
H(C17)a25:0	H(C17)a24:0	0.914472	8.08e-46	4.96e-41
H(C22)a26:0	H(C22)a24:0	0.913901	1.15e-45	7.09e-41
S(C18)a22:0	S(C18)a18:0	0.913884	1.17e-45	7.16e-41
S(C18)16:0	S(C18)a25:0	0.913866	1.18e-45	7.24e-41
S(C18)a22:0	P(C18)a20:0	0.913685	1.32e-45	8.11e-41
S(C18)a20:0	H(C18)a22:0	0.913456	1.52e-45	9.34e-41
P(C18)a20:0	H(C18)a20:0	0.91345	1.53e-45	9.38e-41
S(C18)18:0	DS(C18)18:0	0.913175	1.81e-45	1.11e-40
S(C18)a23:0	S(C18)a22:0	0.913024	1.99e-45	1.22e-40
S(C18)24:0	S(C18)a24:0	0.912691	2.44e-45	1.5e-40
S(C18)23:0	S(C18)a20:0	0.912206	3.28e-45	2.01e-40
S(C18)16:0	S(C18)a20:0	0.912068	3.56e-45	2.19e-40
H(C20)28:0	H(C20)24:0	0.912055	3.59e-45	2.21e-40
S(C18)a26:0	S(C18)a23:0	0.911904	3.94e-45	2.42e-40
DS(C18)20:0	DS(C18)18:0	0.911333	5.57e-45	3.42e-40
S(C18)24:0	S(C17)24:0	0.911299	5.68e-45	3.49e-40
DS(C18)20:0	S(C18)a20:0	0.91111	6.36e-45	3.91e-40
S(C18)a20:0	S(C18)a18:0	0.910559	8.86e-45	5.44e-40
S(C18)23:0	S(C17)24:0	0.910535	8.98e-45	5.52e-40
P(C16)a25:0	P(C16)a24:0	0.910411	9.68e-45	5.94e-40
H(C20)28:0	H(C20)25:0	0.910084	1.18e-44	7.22e-40
H(C20)24:0	H(C19)26:0	0.909238	1.94e-44	1.19e-39
S(C18)22:0	S(C17)24:0	0.908949	2.3e-44	1.41e-39
H(C20)27:0	H(C20)24:0	0.908884	2.39e-44	1.47e-39
S(C18)a23:0	S(C18)a20:0	0.90874	2.6e-44	1.6e-39
P(C18)26:0	P(C18)25:0	0.908238	3.48e-44	2.14e-39
S(C18)27:0	S(C18)26:0	0.908222	3.51e-44	2.16e-39
S(C18)a18:0	H(C18)a20:0	0.907182	6.41e-44	3.94e-39
P(C17)26:0	P(C16)26:0	0.90693	7.42e-44	4.56e-39
S(C18)25:0	DS(C18)20:0	0.906667	8.62e-44	5.29e-39
P(C18)a23:0	P(C18)a22:0	0.906629	8.81e-44	5.41e-39
S(C18)21:0	H(C18)a20:0	0.906422	9.91e-44	6.09e-39
S(C18)28:0	S(C18)24:0	0.905874	1.35e-43	8.31e-39
H(C17)26:0	H(C17)25:0	0.905708	1.49e-43	9.14e-39
S(C18)24:0	DS(C18)20:0	0.90497	2.25e-43	1.38e-38
S(C18)27:0	S(C18)24:0	0.904786	2.5e-43	1.53e-38
S(C17)24:0	S(C18)a22:0	0.904739	2.56e-43	1.57e-38
S(C18)30:0	S(C18)25:0	0.904587	2.79e-43	1.72e-38
S(C18)22:0	H(C18)a20:0	0.90455	2.85e-43	1.75e-38
S(C18)a18:0	H(C18)a22:0	0.90447	2.98e-43	1.83e-38
P(C17)a25:0	P(C17)a24:0	0.903864	4.18e-43	2.56e-38
S(C18)a20:0	P(C18)a20:0	0.903263	5.82e-43	3.57e-38
S(C18)24:0	S(C18)21:0	0.902773	7.62e-43	4.68e-38
S(C18)16:0	S(C18)14:0	0.902669	8.06e-43	4.95e-38
P(C18)a20:0	H(C18)a22:0	0.902125	1.08e-42	6.66e-38
H(C20)a25:0	H(C20)a24:0	0.901966	1.18e-42	7.26e-38
S(C18)21:0	S(C18)16:0	0.901918	1.21e-42	7.45e-38
S(C18)25:0	DS(C18)24:0	0.901847	1.26e-42	7.75e-38
H(C21)a26:0	H(C21)a25:0	0.901356	1.65e-42	1.01e-37
H(C22)a24:0	H(C21)a26:0	0.90131	1.69e-42	1.04e-37
S(C18)25:0	S(C18)a26:0	0.901111	1.88e-42	1.15e-37
S(C18)25:0	H(C18)30:0	0.901059	1.93e-42	1.19e-37
S(C18)30:0	S(C18)26:0	0.90096	2.04e-42	1.25e-37
S(C18)26:0	DS(C18)20:0	0.900513	2.59e-42	1.59e-37
S(C22)w34:0_18:2	S(C22)w32:0_18:2	0.900277	2.93e-42	1.8e-37
P(C17)25:0	P(C16)25:0	0.899593	4.22e-42	2.59e-37
S(C17)24:0	S(C18)a24:0	0.898943	5.94e-42	3.65e-37
S(C18)21:0	S(C18)a18:0	0.898624	7.03e-42	4.32e-37
S(C18)30:0	S(C18)23:0	0.898573	7.22e-42	4.43e-37
S(C18)23:0	S(C18)a26:0	0.898481	7.57e-42	4.65e-37
S(C18)21:0	DS(C18)23:0	0.898195	8.8e-42	5.4e-37
S(C18)21:0	H(C18)a22:0	0.898125	9.12e-42	5.6e-37
S(C18)22:0	H(C18)a22:0	0.897896	1.03e-41	6.31e-37
S(C18)28:0	S(C18)23:0	0.897021	1.62e-41	9.93e-37
DS(C18)26:0	DS(C18)24:0	0.896794	1.82e-41	1.12e-36
S(C18)30:0	S(C18)28:0	0.896707	1.9e-41	1.17e-36
H(C22)26:0	H(C20)25:0	0.896396	2.23e-41	1.37e-36
S(C18)22:0	S(C18)a18:0	0.896186	2.48e-41	1.52e-36
S(C18)a25:0	S(C18)a20:0	0.896096	2.6e-41	1.6e-36
H(C20)27:0	H(C19)26:0	0.895935	2.82e-41	1.73e-36
S(C18)a25:0	S(C18)a22:0	0.895367	3.76e-41	2.31e-36
S(C18)26:0	S(C18)a24:0	0.89472	5.22e-41	3.21e-36
S(C18)16:0	S(C18)a26:0	0.894499	5.83e-41	3.58e-36
S(C18)a23:0	H(C18)a22:0	0.894062	7.26e-41	4.46e-36
S(C18)21:0	S(C18)a24:0	0.893909	7.84e-41	4.81e-36
S(C20)w31:0_18:2	S(C20)w30:0_18:2	0.893799	8.28e-41	5.09e-36
H(C18)a26:0	H(C18)a25:0	0.893743	8.52e-41	5.23e-36
S(C18)24:0	S(C18)a26:0	0.893739	8.53e-41	5.24e-36
P(C22)26:0	H(C20)26:0	0.893465	9.78e-41	6.01e-36
P(C18)a23:0	P(C18)a20:0	0.892985	1.24e-40	7.62e-36
DS(C18)20:0	P(C18)a20:0	0.892524	1.56e-40	9.57e-36
S(C18)21:0	S(C18)20:0	0.892443	1.62e-40	9.96e-36
H(C20)a26:0	H(C20)a24:0	0.891638	2.41e-40	1.48e-35
FA24:1_SC	FA20:1_SC	0.891545	2.52e-40	1.55e-35
H(C20)28:0	H(C19)26:0	0.891486	2.59e-40	1.59e-35
P(C17)26:0	P(C17)25:0	0.891442	2.65e-40	1.63e-35
S(C18)24:0	S(C18)a22:0	0.89084	3.55e-40	2.18e-35
P(C22)28:0	P(C22)26:0	0.8904	4.39e-40	2.69e-35
P(C18)25:0	P(C17)26:0	0.890232	4.76e-40	2.92e-35
S(C18)24:0	S(C18)a25:0	0.889994	5.33e-40	3.28e-35
S(C18)30:0	S(C18)24:0	0.889869	5.67e-40	3.48e-35
S(C18)21:0	S(C18)a23:0	0.889823	5.79e-40	3.56e-35
S(C18)25:0	S(C18)22:0	0.889768	5.94e-40	3.65e-35
S(C18)22:0	S(C18)a25:0	0.889714	6.1e-40	3.75e-35
S(C18)27:0	S(C18)a23:0	0.889455	6.91e-40	4.24e-35
DS(C18)23:0	DS(C18)20:0	0.889327	7.34e-40	4.51e-35
S(C18)a23:0	H(C18)a20:0	0.889229	7.7e-40	4.73e-35
S(C22)27:0	H(C22)a26:0	0.889057	8.35e-40	5.13e-35
S(C18)23:0	H(C18)a20:0	0.888893	9.03e-40	5.55e-35
S(C18)26:0	DS(C18)24:0	0.888227	1.24e-39	7.61e-35
H(C20)a25:0	H(C19)a26:0	0.887779	1.53e-39	9.39e-35
H(C22)a25:0	H(C22)a24:0	0.887767	1.54e-39	9.45e-35
S(C18)26:0	S(C18)a23:0	0.887765	1.54e-39	9.46e-35
P(C17)24:0	P(C16)24:0	0.88733	1.89e-39	1.16e-34
H(C22)a25:0	H(C21)a26:0	0.886861	2.35e-39	1.44e-34
S(C18)27:0	S(C18)a25:0	0.886453	2.84e-39	1.75e-34
DS(C18)20:0	S(C18)a24:0	0.8864	2.91e-39	1.79e-34
H(C20)a26:0	H(C20)a25:0	0.886367	2.96e-39	1.82e-34
S(C18)28:0	S(C18)16:0	0.886274	3.09e-39	1.9e-34
S(C18)16:0	S(C17)24:0	0.886273	3.09e-39	1.9e-34
H(C22)26:0	H(C20)27:0	0.886191	3.21e-39	1.97e-34
S(C17)24:0	S(C18)a23:0	0.886169	3.24e-39	1.99e-34
P(C22)a25:0	P(C22)a24:0	0.885917	3.64e-39	2.24e-34
DS(C18)25:0	DS(C18)24:0	0.885913	3.65e-39	2.24e-34
DS(C18)20:0	S(C18)a23:0	0.88569	4.05e-39	2.49e-34
S(C18)23:0	H(C18)a22:0	0.885402	4.62e-39	2.84e-34
S(C18)30:0	DS(C18)20:0	0.885083	5.35e-39	3.29e-34
P(C17)26:0	P(C17)24:0	0.884867	5.91e-39	3.63e-34
S(C18)26:0	S(C18)a25:0	0.88463	6.58e-39	4.04e-34
S(C18)a26:0	S(C18)a22:0	0.883536	1.08e-38	6.65e-34
P(C17)25:0	P(C16)26:0	0.883235	1.24e-38	7.62e-34
S(C18)23:0	S(C18)a18:0	0.882959	1.4e-38	8.62e-34
DS(C18)20:0	H(C18)a20:0	0.882911	1.43e-38	8.81e-34
P(C16)26:0	P(C16)25:0	0.882699	1.58e-38	9.69e-34
S(C18)a24:0	S(C18)a18:0	0.882301	1.89e-38	1.16e-33
S(C18)a26:0	S(C18)a20:0	0.88216	2.01e-38	1.23e-33
S(C18)30:0	S(C18)a23:0	0.882158	2.01e-38	1.23e-33
S(C20)30:0	H(C18)30:0	0.882145	2.02e-38	1.24e-33
S(C18)22:0	P(C18)a20:0	0.882058	2.1e-38	1.29e-33
S(C18)30:0	S(C18)a24:0	0.882047	2.11e-38	1.3e-33
S(C18)21:0	S(C17)24:0	0.881787	2.37e-38	1.46e-33
S(C18)28:0	DS(C18)20:0	0.88176	2.4e-38	1.47e-33
S(C18)23:0	DS(C18)23:0	0.881385	2.84e-38	1.74e-33
S(C18)22:0	S(C18)20:0	0.881368	2.86e-38	1.75e-33
S(C18)25:0	S(C17)24:0	0.881151	3.15e-38	1.93e-33
DS(C18)28:0	DS(C18)24:0	0.881003	3.36e-38	2.06e-33
S(C18)22:0	DS(C18)23:0	0.880978	3.4e-38	2.09e-33
S(C18)28:0	S(C18)a24:0	0.880948	3.44e-38	2.11e-33
S(C18)20:0	FA24:1_SC	0.880878	3.55e-38	2.18e-33
S(C22)27:0	S(C22)w31:0_18:2	0.880297	4.58e-38	2.82e-33
P(C22)26:0	DS(C24)26:0	0.879814	5.66e-38	3.48e-33
P(C17)a25:0	P(C16)a25:0	0.879415	6.74e-38	4.14e-33
P(C22)26:0	DS(C24)24:0	0.879208	7.38e-38	4.53e-33
S(C18)26:0	S(C18)22:0	0.878927	8.33e-38	5.12e-33
DS(C18)28:0	DS(C18)26:0	0.87887	8.54e-38	5.25e-33
H(C22)a26:0	H(C22)a25:0	0.878632	9.47e-38	5.82e-33
S(C18)24:0	S(C18)a20:0	0.878533	9.88e-38	6.07e-33
S(C18)24:0	S(C18)a18:0	0.878385	1.05e-37	6.47e-33
S(C20)32:0	H(C18)30:0	0.878354	1.07e-37	6.56e-33
S(C18)28:0	S(C17)24:0	0.87796	1.27e-37	7.77e-33
S(C18)30:0	S(C18)a26:0	0.877747	1.39e-37	8.52e-33
S(C17)24:0	S(C18)a20:0	0.877378	1.62e-37	9.98e-33
S(C18)a23:0	S(C18)a18:0	0.877367	1.63e-37	1e-32
H(C18)30:0	S(C18)a23:0	0.877137	1.8e-37	1.11e-32
S(C18)24:0	S(C18)14:0	0.876574	2.29e-37	1.41e-32
H(C22)24:0	H(C20)25:0	0.876541	2.32e-37	1.43e-32
DS(C18)26:0	DS(C18)25:0	0.875992	2.93e-37	1.8e-32
H(C22)26:0	H(C20)26:0	0.875956	2.97e-37	1.83e-32
S(C18)28:0	H(C18)30:0	0.875701	3.31e-37	2.03e-32
S(C22)29:0	S(C22)w31:0_18:2	0.875683	3.34e-37	2.05e-32
P(C18)26:0	P(C18)24:0	0.875052	4.35e-37	2.67e-32
S(C17)24:0	H(C18)a20:0	0.874955	4.53e-37	2.78e-32
S(C18)a24:0	H(C18)a22:0	0.874935	4.57e-37	2.81e-32
P(C24)24:0	P(C22)24:0	0.874829	4.78e-37	2.94e-32
DS(C18)20:0	FA24:1_SC	0.874787	4.86e-37	2.99e-32
S(C18)16:0	P(C18)a20:0	0.874734	4.97e-37	3.05e-32
S(C18)26:0	H(C18)30:0	0.874725	4.99e-37	3.07e-32
P(C24)24:0	P(C22)26:0	0.87459	5.28e-37	3.24e-32
DS(C18)20:0	H(C18)a22:0	0.874528	5.42e-37	3.33e-32
S(C20)30:0	S(C18)30:0	0.874038	6.65e-37	4.08e-32
P(C17)25:0	P(C16)24:0	0.873711	7.62e-37	4.68e-32
S(C18)28:0	S(C18)22:0	0.873592	8e-37	4.91e-32
S(C18)25:0	S(C18)21:0	0.873341	8.87e-37	5.45e-32
S(C18)30:0	S(C18)a20:0	0.87333	8.92e-37	5.48e-32
S(C18)27:0	S(C18)16:0	0.873169	9.53e-37	5.85e-32
P(C18)22:0	P(C18)20:0	0.873011	1.02e-36	6.25e-32
S(C22)w31:0_18:2	S(C20)w31:0_18:2	0.872945	1.04e-36	6.42e-32
H(C20)27:0	H(C20)a26:0	0.872936	1.05e-36	6.44e-32
S(C18)28:0	S(C18)14:0	0.872876	1.08e-36	6.6e-32
S(C18)26:0	S(C18)21:0	0.872436	1.29e-36	7.91e-32
H(C18)26:0	H(C16)28:0	0.871989	1.55e-36	9.5e-32
H(C20)28:0	H(C20)a26:0	0.871837	1.65e-36	1.01e-31
H(C22)26:0	H(C22)24:0	0.871834	1.65e-36	1.01e-31
S(C18)23:0	P(C18)a20:0	0.871504	1.89e-36	1.16e-31
P(C16)25:0	P(C16)24:0	0.871457	1.92e-36	1.18e-31
S(C18)27:0	S(C18)23:0	0.871431	1.94e-36	1.19e-31
P(C17)25:0	H(C16)a25:0	0.871186	2.15e-36	1.32e-31
P(C18)25:0	P(C17)24:0	0.871018	2.3e-36	1.41e-31
S(C18)25:0	S(C18)a22:0	0.870994	2.32e-36	1.42e-31
DS(C18)20:0	S(C18)a18:0	0.870912	2.4e-36	1.47e-31
S(C18)a24:0	H(C18)a20:0	0.870795	2.51e-36	1.54e-31
H(C22)24:0	H(C20)27:0	0.870587	2.73e-36	1.68e-31
S(C18)26:0	DS(C24)18:0	0.870551	2.77e-36	1.7e-31
DS(C18)23:0	H(C18)a22:0	0.870498	2.83e-36	1.74e-31
H(C17)27:0	H(C17)25:0	0.870251	3.13e-36	1.92e-31
S(C18)21:0	P(C18)a20:0	0.870162	3.25e-36	1.99e-31
DS(C18)23:0	S(C18)a20:0	0.870093	3.34e-36	2.05e-31
S(C18)20:0	S(C18)16:0	0.869993	3.47e-36	2.13e-31
P(C17)26:0	P(C16)24:0	0.869823	3.72e-36	2.28e-31
S(C18)23:0	H(C18)30:0	0.869138	4.89e-36	3.01e-31
S(C22)w31:0_18:2	S(C20)w29:0_18:2	0.869055	5.06e-36	3.11e-31
S(C17)24:0	H(C18)a22:0	0.869038	5.09e-36	3.13e-31
P(C18)a26:0	P(C18)a24:0	0.869031	5.11e-36	3.14e-31
S(C18)25:0	S(C18)a20:0	0.868921	5.34e-36	3.28e-31
P(C22)25:0	H(C20)27:0	0.868854	5.48e-36	3.36e-31
S(C18)26:0	S(C18)a20:0	0.868585	6.1e-36	3.75e-31
S(C18)16:0	S(C18)a18:0	0.868542	6.2e-36	3.81e-31
S(C18)a22:0	P(C18)a22:0	0.868516	6.27e-36	3.85e-31
S(C18)w34:0_18:2	S(C18)w32:0_18:2	0.868481	6.36e-36	3.9e-31
S(C18)20:0	S(C18)a22:0	0.868403	6.55e-36	4.03e-31
S(C18)24:0	DS(C18)24:0	0.868154	7.23e-36	4.44e-31
P(C22)24:0	H(C22)26:0	0.868015	7.64e-36	4.69e-31
H(C17)26:0	H(C16)25:0	0.867791	8.35e-36	5.13e-31
H(C19)26:0	H(C19)25:0	0.86774	8.52e-36	5.23e-31
S(C18)26:0	DS(C18)28:0	0.867555	9.17e-36	5.63e-31
DS(C26)26:0	DS(C24)26:0	0.86755	9.18e-36	5.64e-31
S(C22)w30:0_18:2	S(C20)w29:0_18:2	0.867538	9.23e-36	5.67e-31
P(C22)24:0	DS(C24)24:0	0.867537	9.23e-36	5.67e-31
P(C24)26:0	P(C22)26:0	0.867532	9.25e-36	5.68e-31
DS(C26)24:0	DS(C24)26:0	0.867374	9.84e-36	6.05e-31
S(C17)24:0	S(C18)a26:0	0.867281	1.02e-35	6.27e-31
P(C17)a24:0	P(C16)a24:0	0.867206	1.05e-35	6.46e-31
S(C18)30:0	S(C18)22:0	0.86688	1.19e-35	7.34e-31
S(C18)26:0	S(C17)24:0	0.866841	1.21e-35	7.45e-31
S(C18)30:0	S(C18)16:0	0.866527	1.37e-35	8.43e-31
S(C18)25:0	DS(C24)18:0	0.866306	1.5e-35	9.18e-31
P(C22)26:0	H(C22)26:0	0.866292	1.5e-35	9.23e-31
S(C18)14:0	S(C18)a26:0	0.866023	1.67e-35	1.03e-30
S(C18)23:0	P(C18)20:0	0.865941	1.72e-35	1.06e-30
DS(C18)28:0	DS(C18)a24:0	0.865789	1.83e-35	1.12e-30
P(C22)26:0	H(C20)24:0	0.865741	1.86e-35	1.14e-30
S(C18)30:0	S(C18)a25:0	0.865707	1.89e-35	1.16e-30
H(C22)26:0	H(C22)a26:0	0.865514	2.03e-35	1.25e-30
P(C22)24:0	DS(C24)26:0	0.865466	2.07e-35	1.27e-30
S(C18)30:0	S(C18)a22:0	0.865437	2.1e-35	1.29e-30
S(C17)24:0	DS(C18)20:0	0.865431	2.1e-35	1.29e-30
S(C18)28:0	S(C18)a26:0	0.865298	2.21e-35	1.36e-30
S(C18)24:0	H(C18)30:0	0.865204	2.29e-35	1.41e-30
P(C22)26:0	H(C20)25:0	0.865198	2.3e-35	1.41e-30
S(C18)a18:0	P(C18)a20:0	0.86508	2.41e-35	1.48e-30
P(C22)28:0	P(C22)24:0	0.865067	2.42e-35	1.49e-30
S(C20)32:0	S(C18)30:0	0.865006	2.48e-35	1.52e-30
P(C16)26:0	P(C16)24:0	0.864854	2.63e-35	1.61e-30
S(C18)a23:0	P(C18)a20:0	0.864715	2.77e-35	1.7e-30
DS(C18)23:0	H(C18)a20:0	0.864617	2.88e-35	1.77e-30
S(C18)25:0	S(C18)w32:0_18:2	0.864579	2.92e-35	1.79e-30
S(C18)14:0	S(C18)a23:0	0.864472	3.04e-35	1.87e-30
S(C18)22:0	S(C18)a26:0	0.864402	3.12e-35	1.92e-30
H(C18)23:0	H(C18)a22:0	0.864345	3.19e-35	1.96e-30
DS(C26)24:0	DS(C24)24:0	0.864227	3.34e-35	2.05e-30
P(C22)25:0	H(C20)25:0	0.863924	3.75e-35	2.3e-30
S(C18)30:0	S(C18)21:0	0.863917	3.76e-35	2.31e-30
DS(C24)18:0	DS(C18)28:0	0.863606	4.24e-35	2.6e-30
P(C22)26:0	DS(C26)26:0	0.863375	4.63e-35	2.84e-30
H(C18)30:0	S(C18)w32:0_18:2	0.863171	5e-35	3.07e-30
H(C18)a27:0	H(C18)a25:0	0.863003	5.33e-35	3.28e-30
S(C18)30:0	DS(C18)28:0	0.862931	5.48e-35	3.37e-30
H(C21)a26:0	H(C20)a26:0	0.862859	5.63e-35	3.46e-30
P(C22)24:0	P(C21)24:0	0.862851	5.65e-35	3.47e-30
S(C20)32:0	DS(C18)20:0	0.862605	6.2e-35	3.81e-30
S(C22)w31:0_18:2	H(C22)a26:0	0.862202	7.22e-35	4.44e-30
P(C22)26:0	H(C20)27:0	0.861855	8.23e-35	5.06e-30
S(C18)27:0	S(C18)a24:0	0.861786	8.45e-35	5.19e-30
S(C18)28:0	DS(C18)28:0	0.861733	8.62e-35	5.29e-30
H(C18)23:0	H(C18)a20:0	0.861645	8.91e-35	5.47e-30
S(C18)25:0	S(C18)14:0	0.861623	8.98e-35	5.52e-30
S(C18)26:0	S(C18)w32:0_18:2	0.861274	1.02e-34	6.29e-30
H(C19)a26:0	H(C19)a25:0	0.861234	1.04e-34	6.38e-30
P(C17)26:0	P(C16)25:0	0.861056	1.11e-34	6.82e-30
P(C22)26:0	DS(C26)24:0	0.860956	1.15e-34	7.08e-30
H(C22)26:0	H(C19)26:0	0.860734	1.25e-34	7.69e-30
S(C18)a24:0	P(C18)a20:0	0.860721	1.26e-34	7.73e-30
H(C21)a25:0	H(C20)a25:0	0.860642	1.3e-34	7.96e-30
S(C18)28:0	S(C18)21:0	0.860383	1.43e-34	8.77e-30
S(C18)w32:0_18:2	S(C18)a24:0	0.860345	1.45e-34	8.89e-30
S(C17)24:0	S(C18)a25:0	0.860296	1.47e-34	9.06e-30
S(C18)26:0	S(C18)14:0	0.860268	1.49e-34	9.15e-30
S(C21)w32:0_18:2	S(C20)w34:0_18:2	0.859831	1.75e-34	1.08e-29
S(C18)26:0	S(C18)a22:0	0.859771	1.79e-34	1.1e-29
DS(C23)18:0	DS(C18)23:0	0.85934	2.1e-34	1.29e-29
S(C22)28:0	S(C22)27:0	0.859329	2.11e-34	1.3e-29
S(C17)24:0	S(C18)w32:0_18:2	0.85914	2.26e-34	1.39e-29
S(C18)18:0	DS(C18)20:0	0.858961	2.42e-34	1.48e-29
H(C22)26:0	H(C20)24:0	0.858915	2.46e-34	1.51e-29
S(C18)24:0	DS(C18)23:0	0.858871	2.5e-34	1.53e-29
H(C20)27:0	H(C22)a24:0	0.858845	2.52e-34	1.55e-29
H(C17)a26:0	H(C16)a25:0	0.85872	2.64e-34	1.62e-29
H(C20)25:0	H(C19)25:0	0.858629	2.73e-34	1.68e-29
DS(C20)22:0	DS(C20)20:0	0.858493	2.87e-34	1.76e-29
DS(C18)28:0	DS(C18)25:0	0.858425	2.94e-34	1.81e-29
P(C18)25:0	P(C16)26:0	0.858038	3.39e-34	2.08e-29
S(C18)23:0	DS(C18)24:0	0.857847	3.63e-34	2.23e-29
S(C18)16:0	H(C18)a20:0	0.857826	3.66e-34	2.25e-29
S(C18)30:0	S(C18)w32:0_18:2	0.857492	4.14e-34	2.54e-29
S(C18)20:0	S(C18)a20:0	0.857391	4.29e-34	2.64e-29
S(C18)28:0	S(C18)a23:0	0.857296	4.44e-34	2.73e-29
DS(C18)23:0	S(C18)a24:0	0.857264	4.49e-34	2.76e-29
S(C18)27:0	S(C18)a26:0	0.857219	4.57e-34	2.81e-29
P(C24)24:0	P(C22)25:0	0.857016	4.92e-34	3.02e-29
H(C22)a24:0	H(C21)a24:0	0.856821	5.28e-34	3.24e-29
S(C22)27:0	H(C21)a26:0	0.856722	5.47e-34	3.36e-29
H(C18)30:0	DS(C18)20:0	0.856384	6.18e-34	3.8e-29
P(C17)25:0	H(C20)26:0	0.856101	6.85e-34	4.2e-29
S(C18)20:0	FA22:1_SC	0.855857	7.47e-34	4.59e-29
S(C18)24:0	DS(C24)18:0	0.855854	7.48e-34	4.6e-29
DS(C24)26:0	DS(C24)24:0	0.855782	7.68e-34	4.72e-29
H(C22)a26:0	H(C21)a25:0	0.855766	7.72e-34	4.74e-29
DS(C18)24:0	DS(C17)24:0	0.855738	7.8e-34	4.79e-29
P(C22)25:0	DS(C24)24:0	0.855478	8.56e-34	5.26e-29
H(C22)a24:0	H(C20)a25:0	0.85536	8.93e-34	5.49e-29
DS(C24)18:0	DS(C18)25:0	0.85535	8.96e-34	5.51e-29
S(C18)16:0	P(C18)20:0	0.855147	9.64e-34	5.92e-29
H(C18)30:0	H(C18)a28:0	0.855138	9.67e-34	5.94e-29
S(C22)27:0	S(C20)w29:0_18:2	0.854972	1.03e-33	6.3e-29
H(C22)26:0	H(C22)a24:0	0.854968	1.03e-33	6.31e-29
S(C18)16:0	DS(C18)18:0	0.854748	1.11e-33	6.83e-29
S(C20)32:0	S(C18)24:0	0.854545	1.2e-33	7.34e-29
S(C22)29:0	H(C22)a26:0	0.853874	1.52e-33	9.31e-29
S(C18)23:0	S(C18)14:0	0.853545	1.7e-33	1.05e-28
S(C18)14:0	S(C18)a24:0	0.853278	1.87e-33	1.15e-28
P(C22)24:0	S(C22)w31:0_18:2	0.85324	1.9e-33	1.17e-28
H(C17)a25:0	H(C16)a25:0	0.853144	1.96e-33	1.21e-28
DS(C18)20:0	S(C18)a25:0	0.852959	2.09e-33	1.29e-28
DS(C24)18:0	DS(C18)a24:0	0.852914	2.13e-33	1.31e-28
H(C20)27:0	H(C22)a26:0	0.852835	2.19e-33	1.34e-28
H(C20)27:0	S(C20)w29:0_18:2	0.852805	2.21e-33	1.36e-28
DS(C24)18:0	DS(C18)26:0	0.852384	2.56e-33	1.57e-28
H(C18)a28:0	H(C18)a22:0	0.852179	2.75e-33	1.69e-28
P(C22)25:0	H(C20)26:0	0.852106	2.82e-33	1.74e-28
DS(C18)23:0	S(C18)a23:0	0.851986	2.95e-33	1.81e-28
S(C18)25:0	DS(C18)28:0	0.851911	3.02e-33	1.86e-28
P(C17)a25:0	P(C16)a24:0	0.85178	3.17e-33	1.94e-28
P(C18)20:0	DS(C18)20:0	0.851669	3.29e-33	2.02e-28
S(C19)24:0	S(C18)24:0	0.851532	3.45e-33	2.12e-28
S(C18)14:0	S(C17)24:0	0.851355	3.67e-33	2.25e-28
DS(C26)26:0	DS(C26)24:0	0.851027	4.11e-33	2.53e-28
S(C18)30:0	S(C17)24:0	0.85099	4.17e-33	2.56e-28
S(C18)a25:0	S(C18)a18:0	0.85094	4.24e-33	2.6e-28
S(C22)w31:0_18:2	H(C22)a24:0	0.85084	4.39e-33	2.7e-28
DS(C18)20:0	S(C18)a26:0	0.850793	4.46e-33	2.74e-28
DS(C18)24:0	DS(C18)a24:0	0.85078	4.48e-33	2.75e-28
H(C21)a26:0	H(C21)a24:0	0.850663	4.67e-33	2.87e-28
S(C18)28:0	S(C18)27:0	0.850264	5.35e-33	3.29e-28
P(C18)22:0	P(C18)a20:0	0.850227	5.42e-33	3.33e-28
S(C18)28:0	S(C18)a25:0	0.850111	5.64e-33	3.47e-28
P(C22)25:0	H(C22)26:0	0.8498	6.28e-33	3.86e-28
S(C18)14:0	S(C18)a25:0	0.849778	6.33e-33	3.89e-28
S(C18)24:0	S(C18)w32:0_18:2	0.84977	6.35e-33	3.9e-28
S(C20)32:0	S(C18)25:0	0.849654	6.61e-33	4.06e-28
DS(C18)18:0	FA24:1_SC	0.849558	6.83e-33	4.19e-28
P(C22)24:0	H(C20)27:0	0.849419	7.16e-33	4.4e-28
P(C22)25:0	P(C21)24:0	0.849245	7.6e-33	4.67e-28
H(C18)a25:0	H(C18)a24:0	0.849118	7.94e-33	4.87e-28
H(C19)25:0	H(C17)25:0	0.849024	8.2e-33	5.03e-28
S(C22)w31:0_18:2	H(C21)a26:0	0.848963	8.37e-33	5.14e-28
DS(C18)26:0	DS(C18)a26:0	0.848923	8.48e-33	5.21e-28
DS(C22)18:0	S(C18)a20:0	0.848904	8.54e-33	5.24e-28
S(C22)29:0	P(C22)24:0	0.848645	9.33e-33	5.73e-28
H(C18)30:0	S(C18)a24:0	0.848615	9.42e-33	5.79e-28
S(C22)27:0	S(C22)25:0	0.848588	9.51e-33	5.84e-28
S(C18)28:0	DS(C24)18:0	0.84848	9.87e-33	6.06e-28
S(C17)24:0	S(C18)a18:0	0.848437	1e-32	6.15e-28
S(C18)23:0	S(C18)20:0	0.848406	1.01e-32	6.21e-28
S(C22)29:0	P(C22)26:0	0.84806	1.14e-32	6.99e-28
DS(C18)23:0	DS(C17)24:0	0.847988	1.17e-32	7.16e-28
S(C17)24:0	P(C18)a20:0	0.847865	1.22e-32	7.47e-28
DS(C18)23:0	S(C18)a22:0	0.847804	1.24e-32	7.63e-28
S(C18)23:0	DS(C24)18:0	0.847727	1.27e-32	7.83e-28
H(C22)26:0	H(C20)28:0	0.847623	1.32e-32	8.11e-28
P(C22)25:0	S(C22)w31:0_18:2	0.847563	1.35e-32	8.27e-28
DS(C18)24:0	DS(C18)20:0	0.847369	1.44e-32	8.83e-28
P(C17)24:0	P(C16)26:0	0.847327	1.46e-32	8.96e-28
S(C22)w30:0_18:2	S(C21)w30:0_18:2	0.847209	1.52e-32	9.32e-28
S(C18)28:0	DS(C18)24:0	0.846707	1.8e-32	1.1e-27
S(C18)24:0	H(C18)a20:0	0.846432	1.97e-32	1.21e-27
P(C22)24:0	H(C20)26:0	0.846404	1.99e-32	1.22e-27
P(C22)25:0	DS(C24)26:0	0.846086	2.21e-32	1.36e-27
DS(C18)18:0	FA22:1_SC	0.845919	2.34e-32	1.44e-27
H(C22)a26:0	H(C20)a25:0	0.845722	2.5e-32	1.54e-27
P(C22)28:0	P(C22)25:0	0.845715	2.51e-32	1.54e-27
S(C18)24:0	H(C18)a22:0	0.845511	2.68e-32	1.65e-27
P(C17)a26:0	P(C17)a25:0	0.845495	2.7e-32	1.66e-27
H(C22)a26:0	H(C20)a26:0	0.845475	2.71e-32	1.67e-27
H(C18)30:0	DS(C18)28:0	0.84513	3.05e-32	1.87e-27
S(C18)w32:0_18:2	S(C18)a26:0	0.845091	3.08e-32	1.89e-27
S(C18)14:0	S(C18)a22:0	0.845081	3.09e-32	1.9e-27
S(C22)27:0	H(C22)a24:0	0.844988	3.19e-32	1.96e-27
S(C18)25:0	S(C18)a18:0	0.844937	3.25e-32	1.99e-27
S(C18)26:0	DS(C18)23:0	0.844857	3.33e-32	2.05e-27
S(C18)18:0	FA24:1_SC	0.844846	3.35e-32	2.06e-27
P(C20)a26:0	P(C20)a24:0	0.844794	3.4e-32	2.09e-27
S(C18)w32:0_18:2	S(C18)a23:0	0.844627	3.6e-32	2.21e-27
H(C17)27:0	H(C17)26:0	0.844106	4.27e-32	2.63e-27
H(C20)27:0	H(C21)a26:0	0.843882	4.6e-32	2.83e-27
S(C18)28:0	S(C18)20:0	0.843706	4.88e-32	3e-27
H(C18)30:0	H(C18)a22:0	0.843595	5.06e-32	3.11e-27
S(C18)22:0	DS(C22)18:0	0.843555	5.12e-32	3.15e-27
S(C18)16:0	H(C18)a22:0	0.84325	5.67e-32	3.48e-27
S(C17)24:0	DS(C18)23:0	0.843199	5.76e-32	3.54e-27
H(C18)30:0	S(C18)a25:0	0.843113	5.93e-32	3.64e-27
H(C20)25:0	DS(C24)26:0	0.842955	6.24e-32	3.83e-27
S(C18)27:0	DS(C18)24:0	0.84267	6.85e-32	4.21e-27
H(C20)30:0	H(C18)30:0	0.84267	6.85e-32	4.21e-27
H(C20)25:0	H(C20)a26:0	0.842621	6.96e-32	4.28e-27
P(C22)26:0	P(C21)24:0	0.842584	7.04e-32	4.33e-27
S(C18)30:0	H(C18)a28:0	0.842577	7.06e-32	4.34e-27
H(C18)30:0	H(C18)a20:0	0.842491	7.26e-32	4.46e-27
H(C20)26:0	H(C20)a26:0	0.842489	7.27e-32	4.46e-27
H(C17)a26:0	H(C17)a24:0	0.842484	7.28e-32	4.47e-27
S(C22)w30:0_18:2	H(C21)a26:0	0.842471	7.31e-32	4.49e-27
S(C22)29:0	S(C22)25:0	0.842433	7.4e-32	4.55e-27
S(C18)30:0	DS(C18)23:0	0.842289	7.76e-32	4.76e-27
P(C17)a24:0	P(C16)a25:0	0.842209	7.96e-32	4.89e-27
S(C18)30:0	H(C18)a22:0	0.842072	8.32e-32	5.11e-27
S(C18)28:0	DS(C18)23:0	0.841988	8.56e-32	5.26e-27
S(C18)25:0	DS(C18)23:0	0.841946	8.67e-32	5.33e-27
H(C18)30:0	S(C18)a20:0	0.841832	9e-32	5.53e-27
DS(C18)28:0	DS(C18)20:0	0.841692	9.42e-32	5.79e-27
S(C18)21:0	S(C18)a25:0	0.841613	9.66e-32	5.94e-27
P(C18)a22:0	H(C18)a20:0	0.841486	1.01e-31	6.18e-27
S(C18)28:0	S(C18)a20:0	0.841451	1.02e-31	6.26e-27
S(C20)w30:0_18:2	S(C20)w29:0_18:2	0.84145	1.02e-31	6.26e-27
S(C18)16:0	DS(C22)18:0	0.841423	1.03e-31	6.31e-27
S(C18)w32:0_18:2	S(C18)a22:0	0.841417	1.03e-31	6.32e-27
P(C22)28:0	DS(C24)26:0	0.841216	1.1e-31	6.75e-27
P(C18)22:0	DS(C18)20:0	0.84099	1.18e-31	7.26e-27
P(C16)a26:0	P(C16)a24:0	0.840835	1.24e-31	7.63e-27
S(C18)14:0	DS(C18)20:0	0.840791	1.26e-31	7.74e-27
S(C18)18:0	FA22:1_SC	0.840754	1.28e-31	7.84e-27
H(C18)26:0	H(C16)26:0	0.840703	1.3e-31	7.97e-27
S(C18)23:0	S(C18)w32:0_18:2	0.840685	1.3e-31	8.01e-27
S(C18)28:0	S(C18)a22:0	0.840303	1.47e-31	9.06e-27
DS(C18)23:0	S(C18)a18:0	0.840293	1.48e-31	9.09e-27
S(C18)22:0	S(C18)14:0	0.840274	1.49e-31	9.14e-27
S(C22)w30:0_18:2	H(C22)a26:0	0.840273	1.49e-31	9.15e-27
S(C18)30:0	S(C18)14:0	0.840231	1.51e-31	9.27e-27
S(C18)24:0	DS(C18)28:0	0.840155	1.55e-31	9.5e-27
S(C19)24:0	S(C18)22:0	0.839983	1.63e-31	1e-26
P(C22)24:0	H(C20)25:0	0.839934	1.66e-31	1.02e-26
H(C21)a24:0	H(C20)a25:0	0.839889	1.68e-31	1.03e-26
H(C22)24:0	H(C22)a26:0	0.839686	1.8e-31	1.1e-26
S(C18)30:0	H(C18)a20:0	0.839681	1.8e-31	1.11e-26
S(C18)30:0	S(C18)27:0	0.839643	1.82e-31	1.12e-26
S(C18)16:0	P(C18)a22:0	0.839588	1.86e-31	1.14e-26
H(C18)a26:0	H(C18)a24:0	0.839445	1.94e-31	1.19e-26
S(C22)29:0	DS(C26)22:0	0.839287	2.04e-31	1.25e-26
S(C22)w30:0_18:2	S(C20)w31:0_18:2	0.839199	2.1e-31	1.29e-26
H(C22)26:0	H(C22)25:0	0.839179	2.11e-31	1.3e-26
DS(C24)24:0	DS(C22)26:0	0.838929	2.29e-31	1.41e-26
H(C18)30:0	S(C18)a26:0	0.838927	2.29e-31	1.41e-26
S(C18)26:0	S(C18)a18:0	0.83884	2.36e-31	1.45e-26
S(C18)23:0	P(C18)22:0	0.83835	2.75e-31	1.69e-26
S(C18)24:0	P(C18)22:0	0.837793	3.28e-31	2.02e-26
H(C22)26:0	DS(C24)26:0	0.837787	3.29e-31	2.02e-26
S(C18)28:0	S(C17)26:0	0.837756	3.32e-31	2.04e-26
S(C18)w32:0_18:2	S(C18)a25:0	0.837598	3.49e-31	2.14e-26
DS(C18)20:0	P(C18)a22:0	0.83757	3.52e-31	2.16e-26
H(C22)a25:0	H(C21)a25:0	0.836931	4.31e-31	2.64e-26
S(C22)27:0	H(C20)27:0	0.836854	4.41e-31	2.71e-26
S(C18)a20:0	P(C18)a22:0	0.836841	4.43e-31	2.72e-26
S(C18)23:0	DS(C18)28:0	0.836798	4.49e-31	2.76e-26
S(C18)20:0	S(C18)a18:0	0.836407	5.07e-31	3.12e-26
DS(C22)18:0	S(C18)a24:0	0.836224	5.37e-31	3.3e-26
S(C22)w30:0_18:2	H(C22)a24:0	0.836087	5.61e-31	3.45e-26
P(C18)a22:0	H(C18)a22:0	0.835999	5.76e-31	3.54e-26
H(C20)27:0	S(C22)w31:0_18:2	0.835908	5.93e-31	3.64e-26
H(C17)25:0	H(C16)25:0	0.835484	6.77e-31	4.16e-26
S(C19)24:0	S(C18)23:0	0.835407	6.93e-31	4.26e-26
S(C18)a26:0	S(C18)a18:0	0.83539	6.97e-31	4.28e-26
S(C20)32:0	S(C18)28:0	0.83517	7.46e-31	4.58e-26
S(C20)32:0	S(C18)26:0	0.83508	7.67e-31	4.71e-26
DS(C24)24:0	DS(C24)22:0	0.83503	7.79e-31	4.79e-26
S(C20)32:0	S(C18)21:0	0.834923	8.05e-31	4.95e-26
S(C18)16:0	DS(C18)23:0	0.834785	8.41e-31	5.16e-26
P(C18)27:0	P(C18)25:0	0.834716	8.59e-31	5.28e-26
DS(C18)24:0	DS(C18)23:0	0.834598	8.91e-31	5.47e-26
H(C17)a27:0	H(C17)a25:0	0.834573	8.98e-31	5.52e-26
DS(C26)22:0	DS(C24)22:0	0.834546	9.05e-31	5.56e-26
H(C19)a25:0	H(C19)a24:0	0.834471	9.26e-31	5.69e-26
S(C20)32:0	S(C18)16:0	0.834413	9.43e-31	5.79e-26
P(C22)26:0	S(C20)w29:0_18:2	0.83434	9.65e-31	5.93e-26
S(C18)24:0	P(C18)20:0	0.834325	9.69e-31	5.95e-26
H(C20)26:0	DS(C24)26:0	0.834319	9.71e-31	5.97e-26
S(C18)21:0	H(C18)30:0	0.834156	1.02e-30	6.27e-26
S(C19)24:0	S(C18)26:0	0.833959	1.08e-30	6.66e-26
P(C17)25:0	P(C17)24:0	0.833908	1.1e-30	6.77e-26
S(C18)16:0	FA24:1_SC	0.83374	1.16e-30	7.13e-26
H(C18)a25:0	H(C16)a28:0	0.833727	1.17e-30	7.16e-26
S(C18)14:0	S(C18)a20:0	0.833519	1.24e-30	7.63e-26
S(C20)w32:0_18:2	H(C20)w32:0_18:2	0.833516	1.24e-30	7.64e-26
P(C22)26:0	S(C22)w31:0_18:2	0.833514	1.24e-30	7.64e-26
DS(C17)24:0	DS(C18)a24:0	0.833502	1.25e-30	7.67e-26
S(C18)21:0	FA24:1_SC	0.833366	1.3e-30	8e-26
P(C18)22:0	P(C18)a22:0	0.833298	1.33e-30	8.17e-26
H(C22)a24:0	H(C21)a25:0	0.833257	1.35e-30	8.27e-26
P(C22)25:0	H(C22)a26:0	0.833237	1.35e-30	8.32e-26
S(C20)32:0	S(C18)a24:0	0.833235	1.36e-30	8.32e-26
DS(C22)18:0	S(C18)a18:0	0.833226	1.36e-30	8.35e-26
H(C20)24:0	H(C20)a26:0	0.833218	1.36e-30	8.37e-26
S(C18)30:0	S(C18)20:0	0.833025	1.45e-30	8.88e-26
P(C17)25:0	H(C16)a24:0	0.833003	1.45e-30	8.94e-26
FA18:2_SC	FA18:1_SC	0.832999	1.46e-30	8.95e-26
P(C22)25:0	DS(C26)24:0	0.832963	1.47e-30	9.05e-26
S(C18)a25:0	H(C18)a22:0	0.83287	1.52e-30	9.31e-26
S(C18)24:0	S(C18)20:0	0.832824	1.54e-30	9.44e-26
P(C16)26:0	H(C20)26:0	0.832824	1.54e-30	9.44e-26
P(C18)a26:0	P(C18)a25:0	0.832765	1.56e-30	9.61e-26
DS(C18)23:0	P(C18)a20:0	0.832747	1.57e-30	9.67e-26
H(C22)a25:0	H(C21)a24:0	0.832596	1.65e-30	1.01e-25
S(C18)24:0	P(C18)a20:0	0.832492	1.7e-30	1.04e-25
S(C20)w29:0_18:2	S(C20)w28:0_18:2	0.832404	1.75e-30	1.07e-25
S(C22)27:0	S(C20)w31:0_18:2	0.832276	1.82e-30	1.12e-25
H(C18)a28:0	H(C18)a20:0	0.832122	1.9e-30	1.17e-25
S(C20)32:0	S(C18)23:0	0.832056	1.94e-30	1.19e-25
S(C18)16:0	DS(C18)24:0	0.832041	1.95e-30	1.2e-25
S(C18)27:0	S(C18)22:0	0.831998	1.98e-30	1.21e-25
S(C20)32:0	S(C18)22:0	0.831783	2.11e-30	1.3e-25
P(C22)24:0	H(C20)24:0	0.831584	2.24e-30	1.38e-25
S(C18)25:0	P(C18)20:0	0.831404	2.37e-30	1.45e-25
P(C22)25:0	DS(C26)26:0	0.831334	2.42e-30	1.49e-25
H(C22)a25:0	H(C20)a25:0	0.83129	2.45e-30	1.51e-25
S(C18)22:0	DS(C18)18:0	0.831247	2.48e-30	1.52e-25
H(C17)26:0	H(C16)26:0	0.831141	2.56e-30	1.57e-25
S(C22)27:0	S(C22)w30:0_18:2	0.831059	2.63e-30	1.61e-25
DS(C18)28:0	DS(C18)a26:0	0.831056	2.63e-30	1.62e-25
S(C18)26:0	S(C18)20:0	0.830996	2.68e-30	1.65e-25
S(C18)a25:0	P(C18)a20:0	0.830919	2.74e-30	1.68e-25
S(C18)30:0	DS(C18)24:0	0.830374	3.23e-30	1.98e-25
H(C18)30:0	S(C18)a22:0	0.830339	3.26e-30	2.01e-25
S(C18)21:0	S(C18)a26:0	0.830319	3.28e-30	2.02e-25
H(C22)24:0	H(C20)24:0	0.830298	3.3e-30	2.03e-25
S(C20)32:0	S(C18)a23:0	0.830276	3.33e-30	2.04e-25
P(C16)25:0	H(C16)a25:0	0.830224	3.38e-30	2.08e-25
S(C18)30:0	S(C18)a18:0	0.830199	3.4e-30	2.09e-25
P(C22)25:0	H(C20)24:0	0.830003	3.61e-30	2.22e-25
S(C19)24:0	S(C18)30:0	0.829914	3.71e-30	2.28e-25
P(C17)a26:0	P(C16)a26:0	0.829691	3.96e-30	2.44e-25
S(C18)22:0	P(C18)a22:0	0.829455	4.25e-30	2.61e-25
S(C18)22:0	P(C18)20:0	0.829453	4.26e-30	2.61e-25
P(C22)a25:0	P(C21)a24:0	0.829398	4.33e-30	2.66e-25
P(C22)26:0	H(C20)28:0	0.829224	4.56e-30	2.8e-25
S(C22)29:0	H(C22)26:0	0.829223	4.56e-30	2.8e-25
S(C22)w30:0_18:2	H(C22)a25:0	0.829191	4.6e-30	2.83e-25
S(C18)20:0	S(C18)a24:0	0.828973	4.91e-30	3.02e-25
S(C17)24:0	H(C18)30:0	0.828953	4.94e-30	3.04e-25
S(C22)27:0	P(C22)24:0	0.828798	5.18e-30	3.18e-25
S(C17)24:0	S(C17)a24:0	0.828665	5.38e-30	3.31e-25
S(C24)w32:0_18:2	S(C22)w32:0_18:2	0.828566	5.55e-30	3.41e-25
S(C20)w29:0_18:2	H(C20)a26:0	0.828377	5.87e-30	3.6e-25
S(C22)28:0	S(C22)w31:0_18:2	0.82835	5.91e-30	3.63e-25
S(C18)14:0	S(C18)w32:0_18:2	0.828259	6.08e-30	3.73e-25
H(C20)25:0	H(C22)a24:0	0.828167	6.24e-30	3.84e-25
H(C20)28:0	S(C20)w29:0_18:2	0.828098	6.37e-30	3.91e-25
DS(C24)18:0	DS(C18)23:0	0.827894	6.77e-30	4.16e-25
S(C18)16:0	S(C18)w32:0_18:2	0.827839	6.88e-30	4.23e-25
S(C18)25:0	S(C17)25:0	0.827534	7.53e-30	4.62e-25
S(C18)27:0	H(C18)30:0	0.827409	7.81e-30	4.8e-25
S(C18)16:0	H(C18)30:0	0.827378	7.88e-30	4.84e-25
S(C18)30:0	FA24:1_SC	0.827226	8.24e-30	5.06e-25
S(C22)w33:0_18:2	S(C22)w32:0_18:2	0.827218	8.26e-30	5.08e-25
H(C22)24:0	H(C20)26:0	0.827112	8.53e-30	5.24e-25
FA24:1_SC	S(C18)a22:0	0.82709	8.58e-30	5.27e-25
S(C18)24:0	DS(C18)a24:0	0.827028	8.74e-30	5.37e-25
S(C18)26:0	P(C18)20:0	0.826966	8.9e-30	5.47e-25
S(C18)22:0	H(C18)30:0	0.826794	9.36e-30	5.75e-25
S(C18)24:0	DS(C22)18:0	0.826461	1.03e-29	6.34e-25
S(C18)a25:0	H(C18)a20:0	0.82635	1.07e-29	6.55e-25
S(C18)a24:0	H(C18)a28:0	0.826296	1.08e-29	6.66e-25
S(C18)a26:0	P(C18)a20:0	0.826264	1.09e-29	6.72e-25
S(C18)21:0	DS(C18)18:0	0.826237	1.1e-29	6.77e-25
S(C18)16:0	P(C18)22:0	0.826119	1.14e-29	7.01e-25
DS(C18)23:0	DS(C18)a24:0	0.826005	1.18e-29	7.25e-25
P(C17)a24:0	P(C16)a26:0	0.825633	1.32e-29	8.08e-25
DS(C18)25:0	DS(C18)a26:0	0.825614	1.32e-29	8.12e-25
S(C22)29:0	H(C20)a26:0	0.825494	1.37e-29	8.41e-25
P(C18)20:0	P(C18)a20:0	0.825338	1.43e-29	8.8e-25
S(C19)24:0	DS(C18)20:0	0.82517	1.5e-29	9.24e-25
S(C22)w33:0_18:2	S(C22)w30:0_18:2	0.825055	1.56e-29	9.56e-25
P(C22)a26:0	P(C21)a25:0	0.824925	1.62e-29	9.93e-25
S(C22)27:0	H(C20)a26:0	0.824814	1.67e-29	1.03e-24
S(C18)20:0	H(C18)a20:0	0.824735	1.71e-29	1.05e-24
S(C22)29:0	H(C20)27:0	0.824471	1.84e-29	1.13e-24
S(C18)22:0	FA24:1_SC	0.824347	1.91e-29	1.17e-24
S(C18)22:0	P(C18)22:0	0.824224	1.98e-29	1.22e-24
P(C17)25:0	H(C17)26:0	0.824112	2.05e-29	1.26e-24
H(C20)27:0	DS(C24)26:0	0.824031	2.09e-29	1.29e-24
S(C18)26:0	P(C18)22:0	0.823726	2.29e-29	1.4e-24
H(C22)a24:0	H(C20)a26:0	0.823701	2.3e-29	1.41e-24
S(C22)27:0	S(C22)26:0	0.823581	2.38e-29	1.46e-24
P(C21)a26:0	P(C21)a24:0	0.823564	2.4e-29	1.47e-24
P(C22)a26:0	P(C21)a26:0	0.823559	2.4e-29	1.47e-24
H(C20)25:0	S(C20)w29:0_18:2	0.823527	2.42e-29	1.49e-24
P(C22)24:0	DS(C26)24:0	0.823506	2.44e-29	1.5e-24
P(C22)26:0	DS(C26)22:0	0.823495	2.44e-29	1.5e-24
P(C18)22:0	P(C17)22:0	0.82347	2.46e-29	1.51e-24
S(C20)32:0	S(C20)30:0	0.823421	2.5e-29	1.53e-24
S(C18)25:0	S(C18)20:0	0.823412	2.5e-29	1.54e-24
H(C18)26:0	H(C18)25:0	0.823357	2.54e-29	1.56e-24
S(C18)30:0	DS(C18)a24:0	0.823235	2.63e-29	1.62e-24
P(C22)26:0	H(C22)24:0	0.823179	2.68e-29	1.64e-24
S(C18)21:0	S(C18)18:0	0.823063	2.77e-29	1.7e-24
S(C18)28:0	FA24:1_SC	0.822888	2.91e-29	1.79e-24
S(C18)23:0	DS(C22)18:0	0.822877	2.92e-29	1.79e-24
S(C18)23:0	P(C18)a22:0	0.822815	2.97e-29	1.82e-24
S(C18)20:0	DS(C18)23:0	0.822717	3.05e-29	1.88e-24
H(C22)26:0	DS(C26)24:0	0.822633	3.13e-29	1.92e-24
DS(C18)28:0	DS(C18)23:0	0.822314	3.43e-29	2.11e-24
FA24:1_SC	S(C18)a24:0	0.822291	3.45e-29	2.12e-24
S(C19)24:0	S(C18)28:0	0.822197	3.54e-29	2.18e-24
P(C22)a24:0	P(C21)a24:0	0.822193	3.55e-29	2.18e-24
S(C18)16:0	DS(C24)18:0	0.82219	3.55e-29	2.18e-24
S(C18)a24:0	S(C17)a24:0	0.822123	3.62e-29	2.22e-24
S(C18)24:0	DS(C18)18:0	0.822068	3.68e-29	2.26e-24
S(C22)25:0	H(C22)a26:0	0.82203	3.72e-29	2.28e-24
H(C22)26:0	S(C22)w31:0_18:2	0.821907	3.85e-29	2.36e-24
P(C22)24:0	H(C22)24:0	0.821899	3.86e-29	2.37e-24
S(C20)w34:0_18:2	S(C20)w32:0_18:2	0.821813	3.95e-29	2.43e-24
H(C17)a25:0	H(C16)a24:0	0.821721	4.06e-29	2.49e-24
S(C22)29:0	S(C22)28:0	0.821652	4.14e-29	2.54e-24
P(C18)20:0	DS(C18)23:0	0.82132	4.55e-29	2.79e-24
S(C18)30:0	P(C18)a20:0	0.821256	4.63e-29	2.85e-24
S(C18)27:0	S(C18)14:0	0.821243	4.65e-29	2.86e-24
DS(C18)25:0	DS(C18)a24:0	0.821082	4.87e-29	2.99e-24
S(C18)a23:0	H(C18)a28:0	0.821047	4.92e-29	3.02e-24
H(C20)27:0	H(C20)a25:0	0.821023	4.95e-29	3.04e-24
H(C22)a26:0	H(C21)a24:0	0.820924	5.09e-29	3.13e-24
S(C18)24:0	FA24:1_SC	0.820701	5.42e-29	3.33e-24
P(C22)26:0	DS(C24)22:0	0.82069	5.44e-29	3.34e-24
S(C18)14:0	H(C18)30:0	0.820674	5.46e-29	3.36e-24
S(C18)18:0	S(C18)16:0	0.820588	5.6e-29	3.44e-24
DS(C18)28:0	DS(C17)24:0	0.820498	5.74e-29	3.53e-24
S(C22)29:0	S(C20)w29:0_18:2	0.820379	5.94e-29	3.65e-24
S(C19)24:0	DS(C23)18:0	0.820308	6.06e-29	3.72e-24
S(C18)26:0	P(C18)a20:0	0.820164	6.31e-29	3.87e-24
S(C18)25:0	P(C18)a20:0	0.820153	6.33e-29	3.89e-24
S(C24)w32:0_18:2	S(C22)w34:0_18:2	0.820104	6.42e-29	3.94e-24
S(C18)w32:0_18:2	S(C18)a20:0	0.820068	6.48e-29	3.98e-24
H(C20)25:0	H(C22)a26:0	0.819826	6.94e-29	4.26e-24
S(C17)28:0	S(C17)26:0	0.819816	6.96e-29	4.27e-24
S(C22)27:0	S(C22)a25:0	0.819681	7.23e-29	4.44e-24
S(C19)24:0	S(C18)25:0	0.819568	7.46e-29	4.58e-24
S(C18)26:0	S(C17)26:0	0.819391	7.84e-29	4.82e-24
P(C18)27:0	P(C18)26:0	0.819333	7.97e-29	4.89e-24
S(C18)14:0	P(C18)20:0	0.819297	8.05e-29	4.94e-24
DS(C24)18:0	S(C18)a24:0	0.819292	8.06e-29	4.95e-24
S(C18)22:0	S(C18)18:0	0.819234	8.19e-29	5.03e-24
S(C18)20:0	S(C18)a23:0	0.819219	8.23e-29	5.05e-24
H(C20)26:0	S(C20)w29:0_18:2	0.819218	8.23e-29	5.05e-24
DS(C18)24:0	S(C18)a23:0	0.819167	8.35e-29	5.13e-24
S(C18)28:0	S(C18)a18:0	0.819021	8.69e-29	5.34e-24
S(C22)29:0	P(C22)a26:0	0.818888	9.03e-29	5.54e-24
S(C20)30:0	S(C18)25:0	0.818662	9.61e-29	5.91e-24
S(C18)25:0	H(C18)a22:0	0.818488	1.01e-28	6.2e-24
P(C22)26:0	P(C17)25:0	0.818487	1.01e-28	6.2e-24
S(C22)29:0	H(C21)a26:0	0.818363	1.05e-28	6.42e-24
S(C22)29:0	P(C22)25:0	0.818342	1.05e-28	6.46e-24
S(C18)26:0	DS(C18)18:0	0.818325	1.06e-28	6.49e-24
S(C20)32:0	S(C18)a20:0	0.818284	1.07e-28	6.56e-24
S(C22)28:0	H(C22)a26:0	0.818208	1.09e-28	6.7e-24
S(C19)24:0	S(C18)a24:0	0.818191	1.1e-28	6.73e-24
S(C17)26:0	S(C17)24:0	0.818146	1.11e-28	6.82e-24
S(C18)a24:0	P(C18)a22:0	0.81814	1.11e-28	6.83e-24
H(C18)27:0	H(C17)26:0	0.818089	1.13e-28	6.93e-24
P(C22)a25:0	P(C21)a25:0	0.818054	1.14e-28	7e-24
S(C22)27:0	H(C22)a25:0	0.817981	1.16e-28	7.14e-24
P(C22)24:0	H(C22)a26:0	0.817959	1.17e-28	7.18e-24
S(C18)27:0	S(C18)w32:0_18:2	0.817936	1.18e-28	7.23e-24
S(C18)w32:0_18:2	P(C18)a20:0	0.81791	1.19e-28	7.28e-24
S(C19)24:0	S(C18)a23:0	0.817895	1.19e-28	7.31e-24
S(C18)25:0	DS(C18)a24:0	0.817801	1.22e-28	7.5e-24
S(C22)27:0	DS(C26)22:0	0.817736	1.24e-28	7.64e-24
DS(C18)20:0	S(C18)w32:0_18:2	0.81773	1.25e-28	7.65e-24
P(C18)20:0	P(C17)22:0	0.817726	1.25e-28	7.66e-24
S(C22)w32:0_18:2	S(C21)w34:0_18:2	0.817525	1.32e-28	8.1e-24
P(C17)27:0	P(C16)25:0	0.817504	1.33e-28	8.15e-24
S(C22)w34:0_18:2	S(C22)w30:0_18:2	0.817475	1.34e-28	8.22e-24
H(C17)25:0	H(C16)24:0	0.817403	1.36e-28	8.38e-24
S(C18)23:0	DS(C18)a24:0	0.8174	1.37e-28	8.39e-24
S(C18)25:0	H(C18)a20:0	0.817374	1.38e-28	8.45e-24
S(C22)27:0	P(C22)a24:0	0.817367	1.38e-28	8.46e-24
P(C22)24:0	DS(C24)22:0	0.816987	1.53e-28	9.4e-24
S(C22)w34:0_18:2	S(C22)w33:0_18:2	0.816927	1.56e-28	9.56e-24
S(C18)w32:0_18:2	H(C18)a22:0	0.816918	1.56e-28	9.59e-24
P(C17)25:0	H(C20)25:0	0.816881	1.58e-28	9.68e-24
P(C24)26:0	P(C22)25:0	0.816869	1.58e-28	9.71e-24
P(C22)24:0	DS(C26)22:0	0.816817	1.6e-28	9.85e-24
S(C20)32:0	S(C18)a22:0	0.816654	1.68e-28	1.03e-23
S(C20)32:0	DS(C18)23:0	0.816638	1.69e-28	1.04e-23
DS(C18)26:0	DS(C18)a24:0	0.816509	1.75e-28	1.07e-23
S(C19)24:0	DS(C18)23:0	0.816366	1.82e-28	1.12e-23
H(C19)25:0	H(C17)26:0	0.816314	1.84e-28	1.13e-23
S(C18)27:0	DS(C24)18:0	0.816149	1.93e-28	1.18e-23
S(C20)32:0	H(C18)a20:0	0.816116	1.95e-28	1.2e-23
S(C22)29:0	P(C22)a24:0	0.816075	1.97e-28	1.21e-23
P(C16)26:0	P(C16)a24:0	0.816067	1.97e-28	1.21e-23
P(C22)26:0	H(C22)a26:0	0.815996	2.01e-28	1.24e-23
P(C17)27:0	P(C17)25:0	0.815975	2.02e-28	1.24e-23
H(C22)27:0	H(C22)a26:0	0.815848	2.1e-28	1.29e-23
DS(C18)18:0	S(C18)a22:0	0.815798	2.12e-28	1.3e-23
S(C18)w32:0_18:2	H(C18)a28:0	0.815625	2.23e-28	1.37e-23
S(C22)27:0	P(C22)26:0	0.815516	2.29e-28	1.41e-23
S(C22)27:0	P(C22)a25:0	0.815443	2.34e-28	1.44e-23
S(C18)28:0	DS(C18)18:0	0.815436	2.35e-28	1.44e-23
H(C18)a27:0	H(C18)a24:0	0.815405	2.37e-28	1.45e-23
H(C21)a25:0	H(C21)a24:0	0.815373	2.39e-28	1.47e-23
P(C17)24:0	P(C16)25:0	0.815303	2.43e-28	1.49e-23
P(C18)20:0	DS(C18)24:0	0.815233	2.48e-28	1.52e-23
S(C18)22:0	S(C18)w32:0_18:2	0.815057	2.6e-28	1.6e-23
S(C19)24:0	H(C18)30:0	0.815053	2.6e-28	1.6e-23
P(C17)25:0	H(C19)26:0	0.814795	2.79e-28	1.72e-23
S(C18)21:0	P(C18)20:0	0.814725	2.85e-28	1.75e-23
P(C22)25:0	H(C22)24:0	0.814467	3.06e-28	1.88e-23
P(C18)25:0	P(C16)24:0	0.814452	3.07e-28	1.88e-23
P(C17)25:0	P(C16)a24:0	0.814404	3.11e-28	1.91e-23
DS(C22)18:0	S(C18)a22:0	0.814319	3.18e-28	1.95e-23
S(C20)32:0	H(C18)a22:0	0.814289	3.21e-28	1.97e-23
S(C18)25:0	FA24:1_SC	0.814278	3.22e-28	1.98e-23
P(C17)a25:0	P(C16)a26:0	0.81427	3.22e-28	1.98e-23
S(C22)w31:0_18:2	H(C22)a25:0	0.814269	3.22e-28	1.98e-23
S(C18)21:0	DS(C22)18:0	0.814232	3.26e-28	2e-23
S(C18)a26:0	H(C18)a20:0	0.814229	3.26e-28	2e-23
DS(C23)18:0	H(C18)a22:0	0.814222	3.27e-28	2.01e-23
H(C19)26:0	H(C17)26:0	0.814089	3.39e-28	2.08e-23
S(C18)28:0	S(C18)w32:0_18:2	0.814086	3.39e-28	2.08e-23
P(C22)25:0	H(C22)a24:0	0.814008	3.46e-28	2.13e-23
P(C22)26:0	P(C22)a26:0	0.813869	3.6e-28	2.21e-23
P(C20)26:0	P(C20)24:0	0.813866	3.6e-28	2.21e-23
H(C18)30:0	DS(C18)24:0	0.813786	3.68e-28	2.26e-23
H(C20)27:0	DS(C26)24:0	0.813777	3.69e-28	2.26e-23
P(C24)24:0	DS(C24)24:0	0.813719	3.74e-28	2.3e-23
S(C18)28:0	DS(C18)a24:0	0.813624	3.84e-28	2.36e-23
S(C17)25:0	S(C17)24:0	0.813585	3.88e-28	2.38e-23
DS(C22)18:0	DS(C18)20:0	0.81348	3.99e-28	2.45e-23
H(C17)a26:0	H(C16)a24:0	0.813448	4.03e-28	2.47e-23
P(C22)24:0	H(C20)28:0	0.813218	4.29e-28	2.63e-23
S(C19)24:0	S(C17)24:0	0.813213	4.29e-28	2.64e-23
S(C18)21:0	P(C18)a22:0	0.813023	4.52e-28	2.78e-23
S(C18)23:0	FA24:1_SC	0.812997	4.55e-28	2.8e-23
P(C22)a26:0	P(C21)a24:0	0.81275	4.86e-28	2.99e-23
S(C26)25:0	P(C22)26:0	0.812644	5e-28	3.07e-23
S(C22)27:0	S(C21)27:0	0.812564	5.11e-28	3.14e-23
H(C20)24:0	DS(C24)26:0	0.812551	5.13e-28	3.15e-23
P(C24)24:0	P(C21)24:0	0.812536	5.15e-28	3.16e-23
H(C18)30:0	S(C18)a18:0	0.812476	5.24e-28	3.22e-23
S(C18)20:0	S(C17)24:0	0.812421	5.31e-28	3.26e-23
H(C20)25:0	DS(C26)24:0	0.812404	5.34e-28	3.28e-23
S(C20)w29:0_18:2	H(C22)a26:0	0.812305	5.48e-28	3.37e-23
S(C18)26:0	DS(C18)26:0	0.81204	5.89e-28	3.62e-23
P(C17)25:0	H(C20)24:0	0.811703	6.44e-28	3.96e-23
DS(C24)18:0	DS(C18)20:0	0.81164	6.55e-28	4.03e-23
S(C18)w32:0_18:2	H(C18)a20:0	0.811565	6.69e-28	4.11e-23
S(C22)27:0	P(C22)25:0	0.811499	6.8e-28	4.18e-23
S(C20)32:0	S(C18)a25:0	0.811268	7.24e-28	4.45e-23
DS(C18)25:0	DS(C17)24:0	0.811198	7.37e-28	4.53e-23
FA20:1_SC	FA18:2_SC	0.811159	7.45e-28	4.58e-23
H(C19)25:0	H(C19)24:0	0.811124	7.52e-28	4.62e-23
S(C20)32:0	S(C18)a18:0	0.811041	7.69e-28	4.72e-23
S(C18)a24:0	DS(C18)a24:0	0.811008	7.76e-28	4.77e-23
DS(C18)18:0	FA20:1_SC	0.810976	7.82e-28	4.81e-23
P(C22)25:0	S(C22)w30:0_18:2	0.810957	7.86e-28	4.83e-23
DS(C20)26:0	DS(C20)24:0	0.810908	7.97e-28	4.89e-23
S(C20)30:0	S(C18)a20:0	0.810744	8.32e-28	5.11e-23
S(C18)a23:0	S(C17)a24:0	0.810663	8.5e-28	5.22e-23
DS(C22)18:0	DS(C18)23:0	0.810663	8.51e-28	5.22e-23
P(C18)20:0	S(C18)a23:0	0.810516	8.84e-28	5.43e-23
H(C20)25:0	DS(C26)26:0	0.810437	9.03e-28	5.55e-23
P(C22)24:0	S(C20)w29:0_18:2	0.810355	9.23e-28	5.67e-23
S(C18)26:0	FA24:1_SC	0.810279	9.42e-28	5.78e-23
P(C24)26:0	DS(C24)26:0	0.8102	9.62e-28	5.91e-23
DS(C26)26:0	DS(C24)24:0	0.810164	9.71e-28	5.96e-23
H(C18)30:0	FA24:1_SC	0.81012	9.82e-28	6.03e-23
P(C24)26:0	H(C20)26:0	0.809974	1.02e-27	6.27e-23
DS(C18)24:0	S(C18)a24:0	0.809943	1.03e-27	6.32e-23
P(C22)25:0	H(C20)28:0	0.809896	1.04e-27	6.4e-23
S(C18)25:0	DS(C18)18:0	0.809762	1.08e-27	6.63e-23
H(C22)25:0	H(C20)25:0	0.809693	1.1e-27	6.76e-23
P(C18)22:0	DS(C18)23:0	0.809676	1.11e-27	6.79e-23
S(C22)28:0	S(C22)25:0	0.809633	1.12e-27	6.87e-23
S(C19)24:0	S(C18)21:0	0.809536	1.15e-27	7.04e-23
S(C22)29:0	S(C22)w30:0_18:2	0.809405	1.19e-27	7.29e-23
S(C22)w30:0_18:2	S(C20)w30:0_18:2	0.809335	1.21e-27	7.43e-23
H(C17)27:0	H(C16)25:0	0.809309	1.22e-27	7.48e-23
S(C22)29:0	P(C22)a25:0	0.809253	1.24e-27	7.59e-23
H(C22)25:0	H(C20)27:0	0.80918	1.26e-27	7.74e-23
S(C18)24:0	S(C17)26:0	0.809158	1.27e-27	7.78e-23
DS(C22)18:0	DS(C20)22:0	0.808991	1.32e-27	8.13e-23
DS(C18)24:0	DS(C18)a26:0	0.80887	1.37e-27	8.4e-23
H(C18)27:0	H(C16)26:0	0.808863	1.37e-27	8.41e-23
S(C22)29:0	S(C22)26:0	0.808829	1.38e-27	8.49e-23
S(C18)27:0	DS(C18)20:0	0.808762	1.41e-27	8.64e-23
H(C17)26:0	H(C16)24:0	0.808736	1.42e-27	8.7e-23
S(C18)20:0	P(C18)a20:0	0.808655	1.45e-27	8.88e-23
S(C18)w34:0_18:2	H(C18)w32:0_18:2	0.808647	1.45e-27	8.9e-23
DS(C18)20:0	FA22:1_SC	0.808583	1.47e-27	9.05e-23
H(C22)24:0	H(C22)a24:0	0.808396	1.55e-27	9.51e-23
S(C19)24:0	H(C18)a22:0	0.808298	1.59e-27	9.76e-23
S(C22)w31:0_18:2	H(C20)a26:0	0.80828	1.6e-27	9.8e-23
P(C22)24:0	DS(C26)26:0	0.808195	1.63e-27	1e-22
S(C20)30:0	S(C18)26:0	0.808148	1.65e-27	1.01e-22
P(C22)26:0	H(C19)26:0	0.808075	1.68e-27	1.03e-22
S(C18)22:0	DS(C24)18:0	0.808011	1.71e-27	1.05e-22
H(C22)24:0	DS(C26)24:0	0.807873	1.78e-27	1.09e-22
S(C18)25:0	P(C18)22:0	0.807808	1.81e-27	1.11e-22
S(C18)28:0	P(C18)20:0	0.80759	1.91e-27	1.17e-22
S(C18)30:0	S(C18)29:0	0.807533	1.94e-27	1.19e-22
S(C18)25:0	DS(C18)26:0	0.807492	1.96e-27	1.21e-22
P(C17)a26:0	P(C17)a24:0	0.807488	1.96e-27	1.21e-22
H(C20)26:0	DS(C26)26:0	0.807455	1.98e-27	1.22e-22
S(C18)23:0	DS(C18)18:0	0.807377	2.02e-27	1.24e-22
P(C24)26:0	P(C22)24:0	0.807367	2.03e-27	1.24e-22
S(C20)30:0	S(C18)24:0	0.807364	2.03e-27	1.25e-22
S(C18)20:0	H(C18)a22:0	0.807344	2.04e-27	1.25e-22
S(C18)21:0	P(C18)22:0	0.807319	2.05e-27	1.26e-22
P(C17)26:0	P(C16)27:0	0.807301	2.06e-27	1.27e-22
P(C18)28:0	P(C18)a26:0	0.80729	2.07e-27	1.27e-22
DS(C22)18:0	S(C18)a25:0	0.807134	2.15e-27	1.32e-22
DS(C23)18:0	H(C18)a20:0	0.807055	2.2e-27	1.35e-22
H(C20)27:0	H(C19)25:0	0.806954	2.26e-27	1.39e-22
P(C18)20:0	DS(C24)18:0	0.806822	2.34e-27	1.43e-22
S(C20)32:0	S(C18)20:0	0.806701	2.41e-27	1.48e-22
S(C19)24:0	S(C18)a22:0	0.806659	2.44e-27	1.5e-22
S(C18)a25:0	S(C17)a24:0	0.806519	2.53e-27	1.55e-22
DS(C24)22:0	DS(C22)26:0	0.806497	2.54e-27	1.56e-22
S(C18)a23:0	P(C18)a22:0	0.806473	2.56e-27	1.57e-22
P(C16)25:0	H(C20)26:0	0.806452	2.57e-27	1.58e-22
P(C22)25:0	S(C20)w29:0_18:2	0.806444	2.58e-27	1.58e-22
DS(C24)22:0	S(C22)w31:0_18:2	0.806405	2.6e-27	1.6e-22
DS(C18)23:0	S(C18)a26:0	0.806397	2.61e-27	1.6e-22
H(C18)27:0	H(C18)25:0	0.806259	2.7e-27	1.66e-22
DS(C24)18:0	DS(C17)24:0	0.806244	2.71e-27	1.67e-22
DS(C18)26:0	DS(C17)24:0	0.806182	2.76e-27	1.69e-22
DS(C18)20:0	DS(C18)a24:0	0.806131	2.8e-27	1.72e-22
P(C18)22:0	S(C18)a23:0	0.806066	2.84e-27	1.75e-22
H(C16)28:0	H(C16)26:0	0.805964	2.92e-27	1.79e-22
P(C22)25:0	H(C19)26:0	0.805957	2.92e-27	1.8e-22
S(C19)24:0	H(C18)a20:0	0.805873	2.99e-27	1.84e-22
H(C20)27:0	S(C20)w31:0_18:2	0.805872	2.99e-27	1.84e-22
H(C20)25:0	S(C22)w31:0_18:2	0.805851	3e-27	1.85e-22
S(C24)25:0	S(C22)27:0	0.805776	3.06e-27	1.88e-22
P(C22)28:0	H(C20)26:0	0.805507	3.28e-27	2.02e-22
DS(C26)22:0	DS(C24)24:0	0.805477	3.31e-27	2.03e-22
S(C22)25:0	H(C22)26:0	0.805424	3.36e-27	2.06e-22
S(C18)23:0	S(C17)25:0	0.805321	3.45e-27	2.12e-22
H(C22)24:0	H(C19)26:0	0.805258	3.5e-27	2.15e-22
S(C18)14:0	P(C18)a20:0	0.805257	3.5e-27	2.15e-22
S(C18)26:0	DS(C18)a24:0	0.805158	3.59e-27	2.21e-22
DS(C23)18:0	S(C18)a22:0	0.804919	3.82e-27	2.35e-22
P(C17)25:0	H(C17)27:0	0.804823	3.92e-27	2.41e-22
S(C18)a22:0	S(C17)a24:0	0.804792	3.95e-27	2.43e-22
S(C18)a22:0	H(C18)a28:0	0.804744	4e-27	2.46e-22
H(C18)a27:0	H(C18)a26:0	0.804734	4.01e-27	2.46e-22
S(C22)w33:0_18:2	S(C22)w31:0_18:2	0.804686	4.06e-27	2.49e-22
S(C18)a26:0	H(C18)a22:0	0.804642	4.1e-27	2.52e-22
H(C17)25:0	H(C17)24:0	0.804629	4.12e-27	2.53e-22
DS(C23)18:0	S(C18)a20:0	0.804619	4.13e-27	2.54e-22
S(C18)16:0	DS(C18)28:0	0.804552	4.2e-27	2.58e-22
S(C18)27:0	S(C17)24:0	0.804492	4.26e-27	2.62e-22
P(C16)27:0	P(C16)26:0	0.804401	4.37e-27	2.68e-22
DS(C26)24:0	DS(C24)22:0	0.804322	4.46e-27	2.74e-22
H(C18)30:0	DS(C18)23:0	0.804156	4.65e-27	2.86e-22
S(C17)a24:0	H(C18)a22:0	0.803972	4.87e-27	2.99e-22
P(C22)28:0	DS(C26)26:0	0.803898	4.97e-27	3.05e-22
P(C22)a25:0	P(C21)a26:0	0.803883	4.98e-27	3.06e-22
P(C17)27:0	P(C17)26:0	0.803863	5.01e-27	3.08e-22
DS(C18)24:0	S(C18)a26:0	0.803838	5.04e-27	3.1e-22
H(C22)25:0	H(C22)a26:0	0.803809	5.08e-27	3.12e-22
S(C17)a25:0	S(C17)a24:0	0.803792	5.1e-27	3.13e-22
S(C18)29:0	S(C18)28:0	0.803789	5.11e-27	3.14e-22
FA24:1_SC	S(C18)a23:0	0.803787	5.11e-27	3.14e-22
S(C20)32:0	S(C18)w32:0_18:2	0.803671	5.26e-27	3.23e-22
P(C16)24:0	P(C16)a24:0	0.803354	5.71e-27	3.5e-22
P(C18)25:0	H(C16)26:0	0.803342	5.72e-27	3.52e-22
S(C18)a23:0	DS(C18)a24:0	0.803244	5.87e-27	3.6e-22
S(C18)14:0	P(C18)22:0	0.803209	5.92e-27	3.64e-22
S(C19)24:0	S(C18)a18:0	0.803099	6.09e-27	3.74e-22
S(C18)23:0	Chol_SO4	0.803086	6.11e-27	3.75e-22
DS(C24)24:0	S(C22)w31:0_18:2	0.802994	6.25e-27	3.84e-22
H(C18)27:0	H(C17)28:0	0.802991	6.26e-27	3.84e-22
H(C22)27:0	H(C22)a24:0	0.802942	6.34e-27	3.89e-22
DS(C22)18:0	S(C18)a23:0	0.802915	6.38e-27	3.92e-22
H(C20)w32:0_18:2	H(C18)w34:0_18:2	0.802849	6.49e-27	3.98e-22
S(C20)w29:0_18:2	H(C22)a24:0	0.802835	6.51e-27	4e-22
S(C19)24:0	S(C18)16:0	0.802831	6.52e-27	4e-22
H(C19)a26:0	H(C17)a27:0	0.802808	6.56e-27	4.03e-22
S(C20)32:0	FA24:1_SC	0.802466	7.15e-27	4.39e-22
S(C18)23:0	S(C17)a24:0	0.802186	7.68e-27	4.72e-22
S(C18)26:0	DS(C18)25:0	0.801907	8.24e-27	5.06e-22
S(C18)22:0	DS(C18)a24:0	0.801737	8.6e-27	5.28e-22
H(C20)25:0	H(C21)a26:0	0.801717	8.64e-27	5.31e-22
S(C22)25:0	S(C22)24:0	0.801701	8.68e-27	5.33e-22
H(C19)a25:0	H(C17)a27:0	0.801674	8.74e-27	5.37e-22
S(C18)22:0	DS(C18)24:0	0.801629	8.84e-27	5.43e-22
S(C20)30:0	S(C18)28:0	0.801577	8.95e-27	5.5e-22
H(C17)26:0	H(C16)a25:0	0.801479	9.18e-27	5.64e-22
DS(C24)26:0	DS(C24)22:0	0.801474	9.19e-27	5.64e-22
H(C20)27:0	DS(C26)26:0	0.801267	9.68e-27	5.95e-22
S(C18)30:0	P(C18)20:0	0.801204	9.84e-27	6.04e-22
DS(C18)23:0	DS(C18)18:0	0.801056	1.02e-26	6.27e-22
P(C22)28:0	P(C21)24:0	0.801015	1.03e-26	6.34e-22
S(C18)a25:0	H(C18)a28:0	0.80078	1.09e-26	6.72e-22
S(C18)30:0	DS(C18)18:0	0.800755	1.1e-26	6.76e-22
S(C20)w31:0_18:2	H(C20)a26:0	0.800724	1.11e-26	6.82e-22
S(C18)26:0	H(C18)a20:0	0.800705	1.12e-26	6.85e-22
S(C18)17:0	FA16:0_SC	0.800661	1.13e-26	6.93e-22
S(C18)30:0	P(C18)a28:0	0.800629	1.14e-26	6.98e-22
S(C19)26:0	S(C18)26:0	0.800548	1.16e-26	7.13e-22
P(C16)25:0	H(C17)26:0	0.800527	1.17e-26	7.16e-22
DS(C23)18:0	DS(C18)20:0	0.80044	1.19e-26	7.32e-22
H(C22)27:0	S(C22)w31:0_18:2	0.800377	1.21e-26	7.44e-22
H(C20)27:0	S(C22)w30:0_18:2	0.800334	1.22e-26	7.52e-22
S(C18)21:0	S(C18)14:0	0.800179	1.27e-26	7.82e-22
DS(C24)26:0	DS(C22)26:0	0.800099	1.3e-26	7.97e-22
S(C22)29:0	DS(C24)22:0	0.800052	1.31e-26	8.07e-22
S(C22)w34:0_18:2	S(C22)w31:0_18:2	0.799973	1.34e-26	8.23e-22
S(C22)27:0	P(C22)a26:0	0.799925	1.36e-26	8.33e-22
P(C17)25:0	DS(C24)26:0	0.799892	1.37e-26	8.4e-22
FA24:1_SC	S(C18)a20:0	0.799809	1.4e-26	8.57e-22
S(C18)a26:0	H(C18)a28:0	0.799637	1.46e-26	8.95e-22
DS(C23)18:0	S(C18)a18:0	0.799604	1.47e-26	9.02e-22
H(C17)25:0	H(C16)a25:0	0.799532	1.5e-26	9.19e-22
P(C18)22:0	S(C18)a22:0	0.79941	1.54e-26	9.47e-22
DS(C22)18:0	P(C18)a20:0	0.799394	1.55e-26	9.51e-22
DS(C26)22:0	H(C22)a26:0	0.799368	1.56e-26	9.57e-22
H(C22)24:0	DS(C24)26:0	0.799275	1.59e-26	9.8e-22
DS(C18)18:0	S(C18)a20:0	0.799263	1.6e-26	9.82e-22
FA24:1_SC	S(C18)a26:0	0.799225	1.61e-26	9.92e-22
P(C16)25:0	H(C16)a24:0	0.799165	1.64e-26	1.01e-21
P(C22)25:0	P(C17)25:0	0.799061	1.68e-26	1.03e-21
S(C18)20:0	H(C18)30:0	0.799043	1.69e-26	1.04e-21
P(C18)20:0	S(C18)a20:0	0.79903	1.7e-26	1.04e-21
S(C20)32:0	S(C19)24:0	0.798846	1.77e-26	1.09e-21
H(C21)a26:0	H(C19)a26:0	0.798716	1.83e-26	1.13e-21
S(C18)26:0	H(C18)a22:0	0.798629	1.87e-26	1.15e-21
P(C18)22:0	S(C18)a20:0	0.798612	1.88e-26	1.15e-21
S(C22)29:0	H(C22)a24:0	0.798419	1.97e-26	1.21e-21
P(C17)25:0	H(C22)26:0	0.798392	1.99e-26	1.22e-21
P(C22)28:0	P(C22)a26:0	0.79823	2.07e-26	1.27e-21
S(C21)w30:0_18:2	H(C22)a25:0	0.798098	2.14e-26	1.31e-21
H(C16)26:0	H(C16)25:0	0.797729	2.34e-26	1.44e-21
S(C18)14:0	DS(C24)18:0	0.797725	2.34e-26	1.44e-21
H(C20)24:0	DS(C24)24:0	0.797718	2.35e-26	1.44e-21
H(C20)24:0	DS(C26)24:0	0.797636	2.39e-26	1.47e-21
S(C22)29:0	S(C21)27:0	0.797442	2.51e-26	1.54e-21
H(C18)28:0	H(C18)24:0	0.797411	2.53e-26	1.55e-21
DS(C18)23:0	S(C18)a25:0	0.797344	2.57e-26	1.58e-21
S(C18)14:0	P(C18)a22:0	0.797344	2.57e-26	1.58e-21
S(C18)25:0	Chol_SO4	0.797325	2.58e-26	1.59e-21
H(C18)30:0	DS(C18)a24:0	0.797321	2.59e-26	1.59e-21
Chol_SO4	S(C18)a25:0	0.797285	2.61e-26	1.6e-21
DS(C18)18:0	S(C18)a23:0	0.79719	2.67e-26	1.64e-21
S(C22)25:0	H(C22)a24:0	0.797173	2.68e-26	1.65e-21
P(C22)a25:0	H(C22)a26:0	0.797135	2.71e-26	1.66e-21
H(C22)26:0	H(C21)a26:0	0.797021	2.79e-26	1.71e-21
H(C20)26:0	DS(C26)24:0	0.796999	2.8e-26	1.72e-21
H(C21)a26:0	H(C20)a24:0	0.796962	2.83e-26	1.74e-21
H(C20)28:0	H(C19)28:0	0.796954	2.83e-26	1.74e-21
S(C22)25:0	S(C22)w31:0_18:2	0.796839	2.91e-26	1.79e-21
S(C18)28:0	S(C18)18:0	0.796731	2.99e-26	1.84e-21
H(C22)a24:0	H(C20)a24:0	0.79667	3.04e-26	1.87e-21
S(C21)27:0	S(C22)w31:0_18:2	0.796572	3.11e-26	1.91e-21
S(C20)w29:0_18:2	H(C21)a26:0	0.796457	3.2e-26	1.97e-21
P(C24)26:0	P(C22)28:0	0.796394	3.25e-26	2e-21
S(C20)30:0	S(C18)23:0	0.796263	3.36e-26	2.06e-21
P(C17)25:0	H(C20)28:0	0.796181	3.42e-26	2.1e-21
S(C17)24:0	P(C18)a22:0	0.796127	3.47e-26	2.13e-21
DS(C26)24:0	H(C22)a26:0	0.796022	3.56e-26	2.19e-21
P(C17)25:0	H(C20)27:0	0.795928	3.64e-26	2.24e-21
S(C20)30:0	S(C18)w32:0_18:2	0.795897	3.67e-26	2.25e-21
S(C18)a26:0	DS(C18)a24:0	0.795894	3.67e-26	2.26e-21
S(C18)20:0	S(C18)a26:0	0.795887	3.68e-26	2.26e-21
S(C18)14:0	H(C18)a20:0	0.79583	3.73e-26	2.29e-21
S(C18)22:0	DS(C23)18:0	0.795764	3.79e-26	2.33e-21
S(C18)24:0	DS(C23)18:0	0.795652	3.9e-26	2.39e-21
H(C16)25:0	H(C16)24:0	0.795651	3.9e-26	2.39e-21
H(C22)26:0	DS(C24)24:0	0.795532	4.01e-26	2.46e-21
S(C20)30:0	S(C18)a24:0	0.795529	4.01e-26	2.47e-21
DS(C23)18:0	DS(C22)18:0	0.79549	4.05e-26	2.49e-21
H(C20)a25:0	H(C19)a25:0	0.795179	4.37e-26	2.69e-21
S(C17)a26:0	S(C17)a24:0	0.795096	4.46e-26	2.74e-21
S(C18)25:0	DS(C17)24:0	0.795066	4.49e-26	2.76e-21
H(C22)24:0	H(C20)28:0	0.794854	4.73e-26	2.91e-21
H(C22)25:0	H(C22)a24:0	0.794796	4.8e-26	2.95e-21
P(C22)28:0	DS(C24)24:0	0.794787	4.81e-26	2.95e-21
DS(C24)18:0	S(C18)a26:0	0.79476	4.84e-26	2.97e-21
S(C20)32:0	S(C17)24:0	0.794755	4.85e-26	2.98e-21
S(C18)24:0	DS(C17)24:0	0.794639	4.99e-26	3.06e-21
S(C20)30:0	H(C18)a20:0	0.794575	5.06e-26	3.11e-21
DS(C18)a26:0	DS(C18)a24:0	0.794554	5.09e-26	3.13e-21
S(C18)28:0	H(C18)a20:0	0.794546	5.1e-26	3.13e-21
P(C18)22:0	S(C18)a24:0	0.794532	5.12e-26	3.14e-21
H(C20)25:0	DS(C24)24:0	0.794515	5.14e-26	3.16e-21
S(C18)a18:0	P(C18)a22:0	0.794365	5.33e-26	3.27e-21
S(C22)27:0	H(C22)27:0	0.794276	5.44e-26	3.34e-21
S(C18)18:0	S(C18)a22:0	0.794259	5.47e-26	3.36e-21
P(C16)25:0	H(C16)25:0	0.793998	5.82e-26	3.58e-21
DS(C18)24:0	S(C18)a25:0	0.793972	5.86e-26	3.6e-21
H(C20)28:0	S(C20)w31:0_18:2	0.793887	5.98e-26	3.67e-21
S(C18)a26:0	P(C18)a22:0	0.793775	6.15e-26	3.77e-21
S(C19)24:0	S(C18)a26:0	0.793762	6.17e-26	3.79e-21
H(C19)26:0	H(C19)24:0	0.793761	6.17e-26	3.79e-21
H(C20)26:0	H(C19)25:0	0.793615	6.39e-26	3.92e-21
S(C22)28:0	P(C22)24:0	0.793428	6.68e-26	4.1e-21
DS(C24)18:0	S(C18)a23:0	0.793421	6.69e-26	4.11e-21
P(C24)26:0	H(C20)25:0	0.793375	6.77e-26	4.16e-21
P(C17)25:0	P(C16)a25:0	0.793211	7.04e-26	4.32e-21
H(C20)a26:0	H(C19)a26:0	0.793207	7.05e-26	4.33e-21
S(C22)29:0	S(C20)w31:0_18:2	0.7931	7.23e-26	4.44e-21
S(C18)30:0	DS(C17)24:0	0.79308	7.27e-26	4.46e-21
DS(C18)18:0	S(C18)a24:0	0.793007	7.4e-26	4.54e-21
P(C18)20:0	S(C18)a24:0	0.792968	7.47e-26	4.59e-21
P(C22)26:0	P(C16)26:0	0.792957	7.49e-26	4.6e-21
S(C19)26:0	S(C18)24:0	0.792923	7.55e-26	4.64e-21
S(C18)14:0	S(C18)a18:0	0.792842	7.69e-26	4.73e-21
S(C19)24:0	S(C18)a20:0	0.792562	8.23e-26	5.06e-21
P(C22)26:0	P(C21)26:0	0.792499	8.36e-26	5.13e-21
S(C18)21:0	DS(C18)24:0	0.792455	8.44e-26	5.19e-21
DS(C20)20:0	DS(C18)20:0	0.792425	8.5e-26	5.22e-21
H(C20)28:0	DS(C24)26:0	0.792403	8.55e-26	5.25e-21
H(C20)25:0	H(C20)a25:0	0.792398	8.56e-26	5.26e-21
S(C22)28:0	H(C22)26:0	0.792178	9.02e-26	5.54e-21
S(C17)25:0	DS(C18)24:0	0.792094	9.21e-26	5.66e-21
H(C20)28:0	H(C19)25:0	0.791987	9.45e-26	5.8e-21
H(C17)a27:0	H(C17)a26:0	0.791973	9.48e-26	5.82e-21
S(C17)24:0	FA24:1_SC	0.791926	9.58e-26	5.89e-21
S(C22)w31:0_18:2	P(C22)a25:0	0.7918	9.88e-26	6.07e-21
DS(C26)22:0	DS(C24)26:0	0.791552	1.05e-25	6.44e-21
S(C18)27:0	S(C18)21:0	0.791517	1.06e-25	6.49e-21
S(C18)29:0	S(C18)25:0	0.791488	1.06e-25	6.54e-21
S(C20)30:0	H(C20)30:0	0.791387	1.09e-25	6.7e-21
S(C18)29:0	S(C18)26:0	0.791383	1.09e-25	6.7e-21
S(C18)25:0	S(C17)26:0	0.791245	1.13e-25	6.93e-21
S(C18)27:0	S(C18)a22:0	0.791232	1.13e-25	6.95e-21
P(C16)a26:0	P(C16)a25:0	0.791199	1.14e-25	7e-21
S(C26)25:0	P(C22)25:0	0.79109	1.17e-25	7.19e-21
H(C20)a25:0	H(C17)a27:0	0.790937	1.21e-25	7.45e-21
S(C22)27:0	H(C22)26:0	0.790921	1.22e-25	7.48e-21
S(C20)32:0	DS(C18)18:0	0.79092	1.22e-25	7.48e-21
S(C22)25:0	P(C22)24:0	0.790857	1.24e-25	7.6e-21
P(C22)25:0	DS(C24)22:0	0.790836	1.24e-25	7.63e-21
S(C20)30:0	S(C18)a22:0	0.790791	1.26e-25	7.72e-21
S(C22)28:0	H(C21)a26:0	0.790666	1.29e-25	7.95e-21
P(C24)26:0	H(C20)24:0	0.790663	1.3e-25	7.95e-21
DS(C24)26:0	H(C20)a26:0	0.790486	1.35e-25	8.29e-21
P(C22)24:0	S(C22)w30:0_18:2	0.790444	1.36e-25	8.38e-21
P(C22)24:0	H(C22)a24:0	0.790382	1.38e-25	8.5e-21
H(C20)28:0	H(C22)a24:0	0.790284	1.42e-25	8.7e-21
S(C18)26:0	S(C17)25:0	0.79019	1.45e-25	8.9e-21
H(C20)24:0	H(C19)25:0	0.790019	1.51e-25	9.27e-21
P(C18)20:0	P(C18)a22:0	0.790015	1.51e-25	9.28e-21
S(C18)a25:0	P(C18)a22:0	0.790006	1.51e-25	9.29e-21
H(C18)27:0	H(C17)25:0	0.789995	1.52e-25	9.32e-21
S(C18)20:0	S(C18)a25:0	0.789981	1.52e-25	9.35e-21
H(C19)26:0	DS(C24)26:0	0.789941	1.54e-25	9.44e-21
S(C22)25:0	P(C22)25:0	0.789851	1.57e-25	9.64e-21
DS(C26)24:0	DS(C26)22:0	0.789839	1.57e-25	9.67e-21
H(C19)26:0	H(C20)a26:0	0.789812	1.58e-25	9.73e-21
P(C22)25:0	H(C20)a26:0	0.789788	1.59e-25	9.79e-21
H(C20)29:0	H(C20)27:0	0.789639	1.65e-25	1.01e-20
P(C16)25:0	H(C20)25:0	0.789622	1.66e-25	1.02e-20
P(C22)28:0	H(C20)27:0	0.789567	1.68e-25	1.03e-20
H(C22)25:0	H(C22)24:0	0.789513	1.7e-25	1.04e-20
S(C19)24:0	S(C18)w32:0_18:2	0.789447	1.73e-25	1.06e-20
S(C20)30:0	S(C18)a23:0	0.789364	1.76e-25	1.08e-20
FA24:1_SC	DS(C18)a24:0	0.789273	1.8e-25	1.11e-20
S(C18)28:0	H(C18)a22:0	0.789261	1.8e-25	1.11e-20
P(C16)26:0	H(C20)24:0	0.78922	1.82e-25	1.12e-20
S(C22)27:0	DS(C24)22:0	0.789129	1.86e-25	1.14e-20
H(C20)27:0	H(C22)a25:0	0.789058	1.89e-25	1.16e-20
P(C22)a26:0	H(C20)a26:0	0.78879	2.02e-25	1.24e-20
P(C18)a25:0	P(C18)a24:0	0.788717	2.05e-25	1.26e-20
S(C17)a24:0	H(C18)a20:0	0.788678	2.07e-25	1.27e-20
S(C20)32:0	S(C18)a26:0	0.78857	2.12e-25	1.3e-20
P(C16)27:0	P(C16)25:0	0.78856	2.13e-25	1.31e-20
S(C22)25:0	H(C20)27:0	0.788534	2.14e-25	1.31e-20
S(C18)29:0	H(C18)30:0	0.788496	2.16e-25	1.33e-20
DS(C18)28:0	FA24:1_SC	0.788469	2.17e-25	1.34e-20
S(C22)w30:0_18:2	H(C20)a25:0	0.788396	2.21e-25	1.36e-20
P(C17)26:0	H(C17)26:0	0.788348	2.24e-25	1.37e-20
H(C18)a27:0	H(C16)a28:0	0.788257	2.28e-25	1.4e-20
S(C18)27:0	S(C18)a20:0	0.788248	2.29e-25	1.41e-20
S(C18)23:0	DS(C17)24:0	0.788205	2.31e-25	1.42e-20
S(C18)25:0	DS(C18)25:0	0.788155	2.34e-25	1.44e-20
P(C22)25:0	H(C21)a26:0	0.788087	2.38e-25	1.46e-20
S(C22)w31:0_18:2	P(C22)a24:0	0.788031	2.41e-25	1.48e-20
DS(C26)24:0	S(C22)w31:0_18:2	0.787931	2.47e-25	1.51e-20
H(C18)a24:0	H(C18)a22:0	0.787644	2.64e-25	1.62e-20
Chol_SO4	S(C18)a24:0	0.78764	2.64e-25	1.62e-20
P(C22)26:0	H(C20)a26:0	0.787564	2.69e-25	1.65e-20
H(C20)24:0	DS(C26)26:0	0.787528	2.71e-25	1.66e-20
S(C18)28:0	Chol_SO4	0.787507	2.72e-25	1.67e-20
S(C19)24:0	S(C18)a25:0	0.787449	2.76e-25	1.7e-20
P(C16)26:0	H(C17)26:0	0.787411	2.78e-25	1.71e-20
S(C17)24:0	P(C18)22:0	0.787289	2.86e-25	1.76e-20
H(C20)24:0	S(C20)w29:0_18:2	0.787223	2.91e-25	1.79e-20
P(C18)a23:0	H(C18)a22:0	0.787138	2.97e-25	1.82e-20
S(C21)27:0	S(C22)w30:0_18:2	0.787112	2.99e-25	1.83e-20
P(C16)25:0	P(C16)a24:0	0.787105	2.99e-25	1.84e-20
S(C18)24:0	S(C18)18:0	0.787098	2.99e-25	1.84e-20
S(C22)w32:0_18:2	S(C21)w32:0_18:2	0.786963	3.09e-25	1.9e-20
S(C19)24:0	S(C18)20:0	0.78691	3.13e-25	1.92e-20
S(C18)27:0	DS(C18)28:0	0.786844	3.18e-25	1.95e-20
P(C24)26:0	DS(C24)24:0	0.786838	3.18e-25	1.95e-20
S(C17)24:0	DS(C22)18:0	0.786833	3.19e-25	1.96e-20
S(C22)29:0	DS(C24)24:0	0.786669	3.31e-25	2.03e-20
DS(C24)22:0	DS(C22)25:0	0.78661	3.35e-25	2.06e-20
S(C18)27:0	S(C18)a18:0	0.786599	3.36e-25	2.07e-20
S(C18)23:0	DS(C23)18:0	0.786491	3.45e-25	2.12e-20
S(C18)22:0	DS(C18)28:0	0.786363	3.55e-25	2.18e-20
P(C18)22:0	S(C18)a26:0	0.786353	3.56e-25	2.19e-20
S(C18)23:0	S(C18)18:0	0.786233	3.66e-25	2.25e-20
S(C18)21:0	H(C18)23:0	0.786227	3.67e-25	2.25e-20
S(C18)28:0	DS(C18)25:0	0.786124	3.76e-25	2.31e-20
P(C22)24:0	H(C19)26:0	0.786111	3.77e-25	2.31e-20
P(C22)26:0	H(C22)a24:0	0.785981	3.88e-25	2.38e-20
S(C18)24:0	S(C17)25:0	0.785925	3.93e-25	2.42e-20
H(C20)a25:0	H(C16)a25:0	0.785893	3.96e-25	2.43e-20
DS(C24)24:0	P(C22)a26:0	0.785801	4.05e-25	2.49e-20
DS(C24)26:0	H(C22)a26:0	0.78572	4.12e-25	2.53e-20
S(C19)24:0	DS(C18)28:0	0.78564	4.2e-25	2.58e-20
P(C18)a23:0	H(C18)a20:0	0.785634	4.21e-25	2.58e-20
S(C20)30:0	S(C18)22:0	0.785583	4.26e-25	2.61e-20
H(C18)27:0	H(C17)27:0	0.785569	4.27e-25	2.62e-20
S(C22)w31:0_18:2	P(C22)a26:0	0.785417	4.42e-25	2.72e-20
DS(C24)18:0	S(C18)a25:0	0.785408	4.43e-25	2.72e-20
P(C22)25:0	P(C21)25:0	0.785386	4.45e-25	2.74e-20
P(C17)24:0	H(C16)26:0	0.785255	4.59e-25	2.82e-20
S(C18)28:0	DS(C18)a26:0	0.785197	4.65e-25	2.86e-20
S(C18)a22:0	P(C18)a23:0	0.785172	4.68e-25	2.87e-20
H(C18)30:0	P(C18)a28:0	0.785155	4.7e-25	2.89e-20
S(C18)26:0	S(C18)18:0	0.785146	4.71e-25	2.89e-20
H(C22)24:0	DS(C26)26:0	0.785134	4.72e-25	2.9e-20
H(C18)30:0	P(C18)a20:0	0.785006	4.86e-25	2.99e-20
S(C26)25:0	S(C22)29:0	0.784979	4.89e-25	3.01e-20
S(C18)21:0	DS(C23)18:0	0.78496	4.91e-25	3.02e-20
H(C22)27:0	H(C20)27:0	0.784701	5.22e-25	3.2e-20
S(C18)w32:0_18:2	S(C18)a18:0	0.784695	5.22e-25	3.21e-20
S(C17)24:0	DS(C23)18:0	0.784678	5.24e-25	3.22e-20
S(C18)a20:0	H(C18)a28:0	0.784655	5.27e-25	3.24e-20
S(C22)w31:0_18:2	S(C21)w30:0_18:2	0.784636	5.29e-25	3.25e-20
S(C17)24:0	S(C18)a28:0	0.78461	5.33e-25	3.27e-20
S(C22)29:0	H(C20)28:0	0.784596	5.34e-25	3.28e-20
P(C19)24:0	P(C17)26:0	0.784436	5.54e-25	3.4e-20
DS(C26)26:0	DS(C24)22:0	0.78431	5.71e-25	3.5e-20
S(C20)30:0	H(C18)a22:0	0.784216	5.83e-25	3.58e-20
S(C26)25:0	H(C22)a26:0	0.78394	6.21e-25	3.82e-20
P(C22)25:0	DS(C26)22:0	0.783854	6.33e-25	3.89e-20
S(C18)14:0	H(C18)a22:0	0.783835	6.36e-25	3.91e-20
Chol_SO4	S(C18)a23:0	0.783776	6.45e-25	3.96e-20
P(C18)20:0	S(C18)a22:0	0.783739	6.5e-25	3.99e-20
S(C18)25:0	DS(C22)18:0	0.783688	6.58e-25	4.04e-20
P(C18)26:0	P(C17)24:0	0.783678	6.6e-25	4.05e-20
S(C18)25:0	P(C18)a22:0	0.783588	6.73e-25	4.14e-20
S(C20)30:0	S(C18)a26:0	0.783519	6.84e-25	4.2e-20
P(C18)22:0	DS(C24)18:0	0.783449	6.95e-25	4.27e-20
S(C22)29:0	DS(C26)24:0	0.783436	6.97e-25	4.28e-20
H(C16)25:0	H(C16)a25:0	0.783422	6.99e-25	4.29e-20
S(C18)26:0	P(C18)a22:0	0.783407	7.02e-25	4.31e-20
S(C18)14:0	DS(C18)24:0	0.783376	7.07e-25	4.34e-20
S(C20)30:0	S(C18)a18:0	0.783321	7.16e-25	4.4e-20
P(C18)22:0	H(C18)a20:0	0.78326	7.26e-25	4.46e-20
S(C18)14:0	Chol_SO4	0.783256	7.26e-25	4.46e-20
S(C18)16:0	DS(C18)a24:0	0.783247	7.28e-25	4.47e-20
S(C17)24:0	P(C18)20:0	0.783112	7.5e-25	4.61e-20
S(C18)21:0	S(C18)w32:0_18:2	0.782999	7.7e-25	4.73e-20
S(C18)w32:0_18:2	P(C18)a22:0	0.782995	7.71e-25	4.73e-20
DS(C18)24:0	FA24:1_SC	0.782945	7.8e-25	4.79e-20
S(C18)a25:0	DS(C18)a24:0	0.782902	7.87e-25	4.84e-20
P(C22)28:0	H(C20)25:0	0.782895	7.89e-25	4.84e-20
H(C17)27:0	H(C16)a25:0	0.782836	7.99e-25	4.91e-20
H(C20)26:0	DS(C24)24:0	0.78271	8.22e-25	5.05e-20
S(C18)a25:0	S(C17)a25:0	0.78261	8.41e-25	5.17e-20
H(C22)27:0	H(C21)a26:0	0.782565	8.5e-25	5.22e-20
DS(C23)18:0	S(C18)a24:0	0.782319	8.99e-25	5.52e-20
DS(C18)24:0	S(C18)w32:0_18:2	0.782295	9.04e-25	5.55e-20
S(C21)w30:0_18:2	S(C20)w30:0_18:2	0.782183	9.27e-25	5.69e-20
S(C18)16:0	Chol_SO4	0.782177	9.28e-25	5.7e-20
P(C22)26:0	P(C22)a25:0	0.782053	9.55e-25	5.87e-20
DS(C18)28:0	DS(C18)18:0	0.781998	9.67e-25	5.94e-20
P(C18)20:0	DS(C22)18:0	0.781979	9.71e-25	5.97e-20
P(C18)26:0	P(C17)26:0	0.781949	9.78e-25	6e-20
P(C18)22:0	DS(C18)28:0	0.781939	9.8e-25	6.02e-20
Chol_SO4	S(C18)a22:0	0.781893	9.9e-25	6.08e-20
H(C22)25:0	DS(C26)24:0	0.781843	1e-24	6.15e-20
S(C20)30:0	DS(C18)20:0	0.781815	1.01e-24	6.19e-20
S(C18)21:0	DS(C18)28:0	0.781673	1.04e-24	6.39e-20
S(C26)25:0	S(C22)w31:0_18:2	0.781612	1.06e-24	6.48e-20
S(C18)20:0	FA20:1_SC	0.781537	1.07e-24	6.59e-20
S(C19)24:0	DS(C18)18:0	0.781471	1.09e-24	6.69e-20
P(C21)24:0	H(C20)25:0	0.781467	1.09e-24	6.7e-20
Chol_SO4	S(C18)a26:0	0.78135	1.12e-24	6.88e-20
H(C22)26:0	DS(C26)26:0	0.781324	1.13e-24	6.92e-20
P(C18)20:0	DS(C18)28:0	0.781289	1.14e-24	6.97e-20
P(C18)20:0	S(C18)a26:0	0.78113	1.18e-24	7.23e-20
S(C17)24:0	DS(C18)18:0	0.781129	1.18e-24	7.23e-20
DS(C18)18:0	P(C18)a20:0	0.781119	1.18e-24	7.25e-20
P(C22)26:0	S(C22)w30:0_18:2	0.781081	1.19e-24	7.31e-20
S(C20)w31:0_18:2	S(C20)w28:0_18:2	0.780986	1.22e-24	7.47e-20
P(C22)26:0	DS(C22)26:0	0.780964	1.22e-24	7.5e-20
DS(C18)20:0	DS(C17)24:0	0.780964	1.22e-24	7.5e-20
H(C22)24:0	S(C22)w31:0_18:2	0.780959	1.22e-24	7.51e-20
S(C18)30:0	DS(C24)18:0	0.780949	1.23e-24	7.53e-20
S(C18)14:0	DS(C18)23:0	0.780939	1.23e-24	7.54e-20
DS(C24)18:0	DS(C18)a26:0	0.780847	1.25e-24	7.7e-20
S(C18)30:0	DS(C18)a26:0	0.780837	1.26e-24	7.72e-20
DS(C20)22:0	DS(C18)20:0	0.780801	1.27e-24	7.78e-20
H(C20)29:0	H(C20)28:0	0.780722	1.29e-24	7.92e-20
S(C18)a18:0	S(C17)a24:0	0.780706	1.29e-24	7.95e-20
FA24:1_SC	S(C18)a18:0	0.780656	1.31e-24	8.04e-20
S(C18)26:0	DS(C22)18:0	0.780462	1.37e-24	8.4e-20
S(C18)26:0	DS(C17)24:0	0.780387	1.39e-24	8.54e-20
S(C18)24:0	P(C18)a22:0	0.780331	1.41e-24	8.65e-20
DS(C20)28:0	DS(C18)28:0	0.780269	1.43e-24	8.77e-20
S(C20)32:0	DS(C18)24:0	0.78026	1.43e-24	8.79e-20
H(C20)a25:0	H(C17)a25:0	0.78017	1.46e-24	8.97e-20
H(C22)26:0	H(C20)a26:0	0.780164	1.46e-24	8.98e-20
P(C17)27:0	P(C16)24:0	0.780155	1.47e-24	9e-20
S(C18)21:0	DS(C24)18:0	0.780099	1.48e-24	9.12e-20
S(C18)a20:0	S(C17)a24:0	0.780033	1.51e-24	9.25e-20
DS(C22)18:0	H(C18)a20:0	0.780031	1.51e-24	9.25e-20
H(C20)27:0	H(C21)a24:0	0.780029	1.51e-24	9.26e-20
H(C20)a24:0	H(C19)a26:0	0.780006	1.52e-24	9.31e-20
S(C22)29:0	P(C24)24:0	0.780004	1.52e-24	9.31e-20
S(C17)26:0	DS(C24)18:0	0.780003	1.52e-24	9.31e-20
P(C16)a25:0	H(C16)a25:0	0.779985	1.52e-24	9.35e-20
P(C22)28:0	H(C22)26:0	0.779979	1.52e-24	9.36e-20
S(C20)30:0	S(C19)24:0	0.779676	1.63e-24	1e-19
S(C18)14:0	DS(C18)a24:0	0.779569	1.67e-24	1.03e-19
P(C24)26:0	DS(C26)26:0	0.779551	1.68e-24	1.03e-19
S(C18)29:0	S(C18)a26:0	0.779499	1.7e-24	1.04e-19
S(C18)18:0	S(C18)a20:0	0.779441	1.72e-24	1.06e-19
DS(C22)26:0	DS(C22)24:0	0.779434	1.72e-24	1.06e-19
DS(C22)18:0	S(C18)a26:0	0.779087	1.86e-24	1.14e-19
S(C18)14:0	DS(C18)28:0	0.77903	1.88e-24	1.16e-19
P(C22)24:0	P(C22)a24:0	0.779018	1.89e-24	1.16e-19
S(C26)25:0	P(C22)24:0	0.779012	1.89e-24	1.16e-19
S(C18)28:0	DS(C18)26:0	0.778833	1.97e-24	1.21e-19
S(C22)29:0	H(C20)25:0	0.778733	2.01e-24	1.24e-19
S(C22)25:0	P(C22)26:0	0.778657	2.05e-24	1.26e-19
S(C26)25:0	P(C22)a25:0	0.778378	2.18e-24	1.34e-19
P(C24)24:0	P(C22)28:0	0.778368	2.18e-24	1.34e-19
P(C18)22:0	H(C18)a22:0	0.77835	2.19e-24	1.35e-19
H(C22)a25:0	H(C20)a26:0	0.77832	2.21e-24	1.36e-19
DS(C18)28:0	S(C18)a24:0	0.778306	2.21e-24	1.36e-19
S(C17)26:0	S(C18)w32:0_18:2	0.778281	2.23e-24	1.37e-19
S(C22)29:0	DS(C24)26:0	0.778161	2.29e-24	1.4e-19
P(C22)a25:0	H(C21)a26:0	0.778052	2.34e-24	1.44e-19
P(C22)28:0	H(C20)28:0	0.778002	2.37e-24	1.46e-19
H(C18)25:0	H(C17)24:0	0.777957	2.39e-24	1.47e-19
S(C18)30:0	S(C17)26:0	0.777948	2.4e-24	1.47e-19
H(C16)25:0	H(C16)a24:0	0.777915	2.42e-24	1.48e-19
H(C22)26:0	S(C22)w30:0_18:2	0.777872	2.44e-24	1.5e-19
S(C26)25:0	DS(C24)26:0	0.777833	2.46e-24	1.51e-19
P(C24)26:0	H(C20)27:0	0.777772	2.49e-24	1.53e-19
S(C18)28:0	S(C17)25:0	0.777709	2.53e-24	1.55e-19
DS(C18)18:0	S(C18)a26:0	0.777692	2.54e-24	1.56e-19
H(C18)23:0	DS(C18)23:0	0.777674	2.55e-24	1.57e-19
DS(C18)23:0	FA24:1_SC	0.777632	2.57e-24	1.58e-19
H(C22)25:0	H(C19)26:0	0.777365	2.73e-24	1.68e-19
H(C19)26:0	H(C17)25:0	0.777346	2.74e-24	1.68e-19
P(C22)25:0	H(C22)a25:0	0.777211	2.82e-24	1.73e-19
S(C20)w30:0_18:2	S(C20)w28:0_18:2	0.77718	2.84e-24	1.75e-19
DS(C24)22:0	H(C22)a26:0	0.777134	2.87e-24	1.76e-19
H(C22)27:0	S(C22)w30:0_18:2	0.777024	2.94e-24	1.81e-19
S(C22)28:0	S(C22)w30:0_18:2	0.776987	2.97e-24	1.82e-19
S(C18)22:0	S(C17)a24:0	0.776963	2.98e-24	1.83e-19
P(C22)24:0	P(C22)a26:0	0.776949	2.99e-24	1.84e-19
S(C22)26:0	DS(C26)22:0	0.77692	3.01e-24	1.85e-19
H(C22)24:0	DS(C24)24:0	0.776888	3.03e-24	1.86e-19
P(C22)24:0	P(C17)25:0	0.776878	3.04e-24	1.87e-19
DS(C24)26:0	S(C22)w31:0_18:2	0.776854	3.05e-24	1.88e-19
P(C22)a24:0	P(C21)a26:0	0.776807	3.09e-24	1.9e-19
S(C18)30:0	P(C18)a22:0	0.776796	3.09e-24	1.9e-19
H(C20)25:0	H(C16)a25:0	0.776727	3.14e-24	1.93e-19
S(C17)24:0	Chol_SO4	0.776717	3.15e-24	1.93e-19
H(C22)27:0	S(C20)w29:0_18:2	0.776684	3.17e-24	1.95e-19
DS(C18)28:0	S(C18)w32:0_18:2	0.776676	3.18e-24	1.95e-19
P(C20)25:0	P(C20)24:0	0.776674	3.18e-24	1.95e-19
S(C18)28:0	P(C18)a20:0	0.776668	3.18e-24	1.96e-19
DS(C26)24:0	FA24:0_SC	0.77659	3.24e-24	1.99e-19
S(C22)29:0	H(C20)26:0	0.776532	3.28e-24	2.01e-19
S(C22)29:0	S(C22)24:0	0.776519	3.29e-24	2.02e-19
DS(C18)23:0	S(C18)w32:0_18:2	0.776447	3.34e-24	2.05e-19
H(C22)27:0	H(C22)24:0	0.776425	3.36e-24	2.06e-19
DS(C18)28:0	S(C18)a26:0	0.776425	3.36e-24	2.06e-19
DS(C26)26:0	S(C20)w29:0_18:2	0.776411	3.37e-24	2.07e-19
S(C17)24:0	H(C18)a28:0	0.776365	3.4e-24	2.09e-19
H(C17)25:0	H(C16)a24:0	0.776264	3.48e-24	2.14e-19
P(C22)26:0	H(C22)25:0	0.776237	3.5e-24	2.15e-19
P(C18)20:0	H(C18)a20:0	0.776197	3.53e-24	2.17e-19
P(C20)26:0	P(C19)26:0	0.776183	3.54e-24	2.18e-19
S(C21)w30:0_18:2	H(C21)a26:0	0.775947	3.73e-24	2.29e-19
P(C17)25:0	H(C16)25:0	0.775922	3.75e-24	2.3e-19
S(C22)28:0	H(C22)a25:0	0.775833	3.83e-24	2.35e-19
P(C16)26:0	H(C16)25:0	0.775824	3.83e-24	2.35e-19
H(C20)27:0	H(C20)a24:0	0.775822	3.83e-24	2.36e-19
FA24:0_SC	FA22:0_SC	0.775818	3.84e-24	2.36e-19
DS(C22)26:0	DS(C22)25:0	0.775743	3.9e-24	2.4e-19
S(C18)21:0	DS(C17)24:0	0.775563	4.06e-24	2.49e-19
P(C20)25:0	P(C16)26:0	0.775489	4.13e-24	2.53e-19
P(C22)24:0	H(C20)a26:0	0.775396	4.21e-24	2.59e-19
P(C22)a22:0	P(C21)a24:0	0.775305	4.29e-24	2.64e-19
S(C22)25:0	S(C22)w30:0_18:2	0.775168	4.42e-24	2.72e-19
S(C18)20:0	DS(C18)28:0	0.77515	4.44e-24	2.73e-19
H(C20)28:0	DS(C26)24:0	0.775121	4.47e-24	2.75e-19
S(C26)25:0	P(C22)a26:0	0.775107	4.48e-24	2.75e-19
DS(C18)18:0	DS(C18)a24:0	0.774882	4.71e-24	2.89e-19
H(C19)26:0	H(C17)27:0	0.77483	4.76e-24	2.93e-19
H(C22)26:0	H(C22)a25:0	0.774762	4.84e-24	2.97e-19
S(C18)16:0	DS(C20)20:0	0.774716	4.89e-24	3e-19
DS(C18)18:0	S(C18)a18:0	0.774596	5.01e-24	3.08e-19
P(C16)25:0	H(C19)26:0	0.774589	5.02e-24	3.08e-19
P(C16)25:0	H(C20)24:0	0.774357	5.28e-24	3.24e-19
S(C22)w34:0_18:2	S(C21)w34:0_18:2	0.774265	5.39e-24	3.31e-19
S(C18)a18:0	H(C18)a28:0	0.774208	5.46e-24	3.35e-19
P(C17)26:0	P(C16)a24:0	0.774152	5.52e-24	3.39e-19
H(C20)27:0	DS(C24)24:0	0.774112	5.57e-24	3.42e-19
FA24:1_SC	S(C18)a25:0	0.774105	5.58e-24	3.43e-19
H(C17)26:0	H(C16)a24:0	0.774009	5.7e-24	3.5e-19
S(C18)24:0	DS(C18)26:0	0.773878	5.86e-24	3.6e-19
DS(C24)24:0	H(C22)a26:0	0.773837	5.91e-24	3.63e-19
S(C18)30:0	S(C18)18:0	0.773561	6.28e-24	3.86e-19
S(C22)28:0	H(C20)27:0	0.773546	6.3e-24	3.87e-19
S(C18)28:0	DS(C22)18:0	0.773476	6.4e-24	3.93e-19
S(C18)21:0	DS(C18)a24:0	0.773423	6.47e-24	3.97e-19
H(C22)26:0	S(C20)w29:0_18:2	0.773329	6.61e-24	4.06e-19
S(C18)20:0	P(C18)20:0	0.773189	6.81e-24	4.18e-19
DS(C26)26:0	DS(C26)22:0	0.773133	6.89e-24	4.23e-19
H(C20)28:0	H(C22)a26:0	0.77308	6.97e-24	4.28e-19
S(C22)29:0	H(C20)24:0	0.773026	7.05e-24	4.33e-19
S(C18)18:0	FA20:1_SC	0.773025	7.05e-24	4.33e-19
S(C17)24:0	DS(C18)28:0	0.772966	7.14e-24	4.39e-19
S(C17)25:0	S(C18)a26:0	0.772893	7.26e-24	4.46e-19
S(C18)25:0	S(C18)18:0	0.772651	7.65e-24	4.7e-19
S(C17)25:0	H(C18)30:0	0.772621	7.7e-24	4.73e-19
S(C20)w34:0_18:2	H(C20)w32:0_18:2	0.772577	7.77e-24	4.77e-19
S(C22)26:0	S(C22)w31:0_18:2	0.772425	8.03e-24	4.93e-19
S(C22)28:0	P(C22)26:0	0.77242	8.04e-24	4.94e-19
P(C18)22:0	DS(C18)24:0	0.772398	8.08e-24	4.96e-19
P(C22)26:0	P(C16)25:0	0.772371	8.12e-24	4.99e-19
S(C20)32:0	P(C18)a20:0	0.772367	8.13e-24	4.99e-19
H(C22)27:0	H(C20)25:0	0.772248	8.34e-24	5.12e-19
P(C21)a25:0	P(C21)a24:0	0.772185	8.46e-24	5.19e-19
P(C22)26:0	P(C20)25:0	0.772024	8.76e-24	5.38e-19
S(C22)26:0	S(C22)25:0	0.772021	8.76e-24	5.38e-19
H(C21)a26:0	H(C16)a25:0	0.771992	8.82e-24	5.42e-19
H(C22)25:0	H(C20)26:0	0.771933	8.93e-24	5.48e-19
P(C22)25:0	H(C22)25:0	0.771879	9.03e-24	5.55e-19
S(C18)25:0	S(C18)w34:0_18:2	0.771817	9.15e-24	5.62e-19
S(C26)25:0	S(C22)27:0	0.771762	9.26e-24	5.69e-19
S(C17)26:0	DS(C18)24:0	0.771753	9.28e-24	5.7e-19
S(C17)25:0	S(C18)a24:0	0.7716	9.59e-24	5.89e-19
H(C20)26:0	H(C17)26:0	0.771524	9.75e-24	5.99e-19
DS(C17)24:0	S(C18)a24:0	0.771389	1e-23	6.16e-19
P(C22)28:0	P(C17)25:0	0.771381	1.01e-23	6.17e-19
P(C16)24:0	H(C16)a24:0	0.77136	1.01e-23	6.2e-19
P(C20)a26:0	P(C20)a25:0	0.771353	1.01e-23	6.21e-19
S(C18)14:0	FA24:1_SC	0.771336	1.01e-23	6.23e-19
S(C20)30:0	S(C18)a25:0	0.77129	1.03e-23	6.3e-19
S(C18)30:0	DS(C18)25:0	0.771215	1.04e-23	6.4e-19
DS(C22)18:0	H(C18)a22:0	0.771197	1.05e-23	6.42e-19
P(C24)24:0	H(C22)26:0	0.771083	1.07e-23	6.58e-19
P(C22)26:0	S(C20)w31:0_18:2	0.771074	1.07e-23	6.59e-19
S(C22)w31:0_18:2	H(C20)a25:0	0.77095	1.1e-23	6.77e-19
S(C18)18:0	S(C18)a18:0	0.770835	1.13e-23	6.94e-19
S(C20)30:0	S(C17)24:0	0.770781	1.14e-23	7.02e-19
P(C18)27:0	P(C17)26:0	0.770742	1.15e-23	7.08e-19
S(C17)25:0	DS(C24)18:0	0.770738	1.15e-23	7.09e-19
H(C20)25:0	S(C22)w30:0_18:2	0.770682	1.17e-23	7.17e-19
S(C18)14:0	H(C18)a28:0	0.770681	1.17e-23	7.17e-19
H(C18)30:0	DS(C18)18:0	0.770592	1.19e-23	7.31e-19
S(C18)21:0	DS(C20)22:0	0.770553	1.2e-23	7.37e-19
P(C17)27:0	P(C16)26:0	0.770514	1.21e-23	7.43e-19
H(C17)24:0	H(C16)24:0	0.770505	1.21e-23	7.45e-19
P(C22)28:0	DS(C26)24:0	0.770376	1.25e-23	7.66e-19
H(C17)27:0	H(C16)a24:0	0.770302	1.27e-23	7.78e-19
S(C16)24:0	S(C16)23:0	0.770229	1.29e-23	7.9e-19
S(C22)w33:0_18:2	H(C22)a24:0	0.770157	1.31e-23	8.02e-19
FA24:1_SC	H(C18)a20:0	0.770117	1.32e-23	8.09e-19
DS(C26)24:0	DS(C22)25:0	0.769955	1.36e-23	8.38e-19
S(C17)24:0	DS(C18)24:0	0.769862	1.39e-23	8.54e-19
P(C24)26:0	DS(C26)24:0	0.769809	1.41e-23	8.64e-19
S(C20)30:0	S(C18)21:0	0.769796	1.41e-23	8.67e-19
S(C18)25:0	DS(C23)18:0	0.769751	1.42e-23	8.75e-19
S(C17)24:0	S(C16)24:0	0.769715	1.44e-23	8.82e-19
S(C22)28:0	H(C22)a24:0	0.769708	1.44e-23	8.83e-19
H(C19)24:0	H(C17)25:0	0.769705	1.44e-23	8.84e-19
S(C20)32:0	S(C18)27:0	0.769649	1.46e-23	8.94e-19
DS(C24)22:0	P(C22)a26:0	0.769457	1.52e-23	9.31e-19
P(C22)26:0	P(C22)a24:0	0.76933	1.56e-23	9.57e-19
H(C20)24:0	H(C22)a26:0	0.769317	1.56e-23	9.59e-19
FA22:1_SC	S(C18)a22:0	0.769306	1.57e-23	9.62e-19
S(C18)26:0	DS(C18)a26:0	0.769278	1.57e-23	9.67e-19
S(C18)22:0	DS(C20)22:0	0.769255	1.58e-23	9.72e-19
S(C22)26:0	P(C22)26:0	0.769238	1.59e-23	9.76e-19
S(C20)w31:0_18:2	H(C22)a26:0	0.769174	1.61e-23	9.89e-19
DS(C26)22:0	P(C22)a26:0	0.769126	1.63e-23	9.99e-19
P(C17)24:0	H(C17)26:0	0.769065	1.65e-23	1.01e-18
S(C18)29:0	S(C18)27:0	0.769022	1.66e-23	1.02e-18
DS(C23)18:0	S(C18)a23:0	0.768994	1.67e-23	1.03e-18
Chol_SO4	P(C18)a20:0	0.76898	1.68e-23	1.03e-18
S(C22)26:0	H(C22)a26:0	0.768866	1.72e-23	1.06e-18
P(C20)a25:0	P(C20)a24:0	0.768791	1.75e-23	1.07e-18
S(C17)25:0	DS(C18)28:0	0.768787	1.75e-23	1.07e-18
S(C18)23:0	H(C18)a28:0	0.768733	1.77e-23	1.09e-18
S(C18)30:0	S(C18)a28:0	0.768731	1.77e-23	1.09e-18
S(C19)24:0	S(C18)27:0	0.768696	1.78e-23	1.09e-18
H(C22)25:0	H(C20)24:0	0.768672	1.79e-23	1.1e-18
P(C17)25:0	P(C16)27:0	0.768672	1.79e-23	1.1e-18
S(C18)28:0	DS(C17)24:0	0.768653	1.8e-23	1.1e-18
S(C17)a26:0	S(C17)a25:0	0.768652	1.8e-23	1.1e-18
S(C18)22:0	DS(C20)20:0	0.768643	1.8e-23	1.11e-18
P(C18)a20:0	H(C18)a28:0	0.768627	1.81e-23	1.11e-18
S(C18)25:0	H(C18)a28:0	0.76857	1.83e-23	1.12e-18
S(C18)24:0	S(C18)a28:0	0.768566	1.83e-23	1.12e-18
DS(C24)26:0	S(C20)w29:0_18:2	0.768488	1.86e-23	1.14e-18
S(C17)26:0	S(C17)25:0	0.768444	1.88e-23	1.15e-18
P(C18)25:0	P(C18)24:0	0.768396	1.9e-23	1.17e-18
S(C18)a20:0	P(C18)a23:0	0.76838	1.9e-23	1.17e-18
P(C16)25:0	P(C16)a25:0	0.768339	1.92e-23	1.18e-18
S(C18)22:0	DS(C17)24:0	0.768256	1.96e-23	1.2e-18
S(C18)29:0	S(C18)24:0	0.768238	1.96e-23	1.21e-18
S(C17)26:0	H(C18)30:0	0.768191	1.98e-23	1.22e-18
P(C17)27:0	P(C16)27:0	0.768152	2e-23	1.23e-18
S(C22)25:0	S(C21)27:0	0.768141	2e-23	1.23e-18
S(C18)14:0	S(C17)26:0	0.768078	2.03e-23	1.25e-18
H(C22)26:0	DS(C24)22:0	0.768028	2.05e-23	1.26e-18
P(C22)28:0	S(C20)w29:0_18:2	0.768004	2.06e-23	1.27e-18
S(C22)w31:0_18:2	S(C20)w30:0_18:2	0.76799	2.07e-23	1.27e-18
P(C16)a24:0	H(C16)a25:0	0.767904	2.11e-23	1.29e-18
S(C22)27:0	H(C20)28:0	0.767855	2.13e-23	1.31e-18
P(C18)20:0	S(C18)a18:0	0.767803	2.15e-23	1.32e-18
H(C20)28:0	H(C21)a26:0	0.767694	2.2e-23	1.35e-18
S(C18)22:0	H(C18)23:0	0.767627	2.23e-23	1.37e-18
S(C20)w32:0_18:2	H(C18)w34:0_18:2	0.767547	2.27e-23	1.39e-18
S(C18)16:0	P(C18)18:0	0.767483	2.3e-23	1.41e-18
H(C18)25:0	H(C16)28:0	0.767441	2.32e-23	1.43e-18
S(C22)26:0	P(C22)24:0	0.767399	2.34e-23	1.44e-18
S(C16)23:0	H(C18)a20:0	0.767343	2.37e-23	1.46e-18
P(C21)24:0	H(C20)27:0	0.767203	2.44e-23	1.5e-18
S(C22)29:0	S(C22)a25:0	0.767199	2.44e-23	1.5e-18
H(C20)28:0	S(C22)w31:0_18:2	0.767178	2.45e-23	1.51e-18
P(C22)a25:0	P(C22)a22:0	0.767129	2.48e-23	1.52e-18
S(C18)30:0	DS(C18)26:0	0.767092	2.5e-23	1.53e-18
H(C22)a24:0	H(C16)a25:0	0.767018	2.54e-23	1.56e-18
P(C19)26:0	P(C17)26:0	0.76685	2.63e-23	1.61e-18
H(C19)25:0	H(C17)27:0	0.766828	2.64e-23	1.62e-18
H(C22)25:0	H(C21)a26:0	0.766811	2.65e-23	1.63e-18
S(C18)20:0	DS(C23)18:0	0.766801	2.66e-23	1.63e-18
P(C18)20:0	DS(C18)a24:0	0.766745	2.69e-23	1.65e-18
S(C22)27:0	H(C22)24:0	0.766676	2.73e-23	1.67e-18
P(C24)24:0	DS(C26)22:0	0.766659	2.74e-23	1.68e-18
S(C22)27:0	P(C24)24:0	0.766652	2.74e-23	1.68e-18
H(C20)27:0	H(C16)a25:0	0.766638	2.75e-23	1.69e-18
S(C17)24:0	DS(C24)18:0	0.766637	2.75e-23	1.69e-18
P(C16)24:0	H(C16)a25:0	0.766596	2.77e-23	1.7e-18
S(C17)24:0	DS(C18)a24:0	0.766579	2.78e-23	1.71e-18
H(C20)27:0	H(C19)27:0	0.766496	2.83e-23	1.74e-18
P(C18)20:0	Chol_SO4	0.766473	2.85e-23	1.75e-18
P(C22)24:0	DS(C22)26:0	0.766464	2.85e-23	1.75e-18
S(C18)a26:0	S(C17)a24:0	0.766374	2.9e-23	1.78e-18
S(C20)30:0	DS(C18)28:0	0.766292	2.96e-23	1.82e-18
P(C18)28:0	P(C18)24:0	0.766281	2.96e-23	1.82e-18
P(C18)20:0	S(C18)a25:0	0.76624	2.99e-23	1.83e-18
S(C22)29:0	P(C22)28:0	0.766086	3.09e-23	1.9e-18
P(C18)25:0	P(C17)25:0	0.766077	3.09e-23	1.9e-18
H(C19)26:0	H(C16)a25:0	0.765959	3.17e-23	1.95e-18
S(C19)24:0	DS(C18)24:0	0.765837	3.25e-23	2e-18
H(C18)30:0	H(C18)24:0	0.765809	3.27e-23	2.01e-18
S(C18)24:0	S(C16)24:0	0.765795	3.28e-23	2.01e-18
S(C19)26:0	S(C18)a26:0	0.765674	3.36e-23	2.07e-18
S(C18)w32:0_18:2	H(C18)w32:0_18:2	0.765602	3.41e-23	2.1e-18
S(C18)w32:0_18:2	DS(C18)a24:0	0.765477	3.5e-23	2.15e-18
S(C18)30:0	S(C17)25:0	0.765477	3.5e-23	2.15e-18
S(C18)27:0	DS(C18)a24:0	0.765417	3.55e-23	2.18e-18
S(C17)26:0	S(C18)a24:0	0.765404	3.56e-23	2.18e-18
P(C22)28:0	S(C22)w31:0_18:2	0.765367	3.58e-23	2.2e-18
DS(C24)26:0	P(C22)a26:0	0.765357	3.59e-23	2.21e-18
S(C22)w30:0_18:2	P(C22)a25:0	0.765289	3.64e-23	2.24e-18
H(C20)26:0	H(C22)a24:0	0.765278	3.65e-23	2.24e-18
P(C19)24:0	P(C16)26:0	0.765234	3.68e-23	2.26e-18
S(C18)28:0	S(C17)28:0	0.765233	3.69e-23	2.26e-18
P(C22)a24:0	P(C21)a25:0	0.765103	3.79e-23	2.33e-18
P(C19)24:0	P(C17)24:0	0.76502	3.85e-23	2.37e-18
DS(C24)24:0	S(C20)w29:0_18:2	0.764894	3.95e-23	2.43e-18
P(C22)25:0	H(C16)a25:0	0.76489	3.96e-23	2.43e-18
H(C22)a24:0	H(C16)a24:0	0.764716	4.1e-23	2.52e-18
P(C22)28:0	P(C21)26:0	0.764709	4.11e-23	2.52e-18
P(C21)24:0	H(C22)26:0	0.764695	4.12e-23	2.53e-18
P(C22)a24:0	P(C22)a22:0	0.764692	4.12e-23	2.53e-18
S(C17)26:0	S(C18)a26:0	0.764524	4.27e-23	2.62e-18
S(C18)28:0	P(C18)22:0	0.764374	4.4e-23	2.71e-18
DS(C18)28:0	S(C18)a20:0	0.764205	4.56e-23	2.8e-18
S(C19)26:0	S(C19)24:0	0.764198	4.57e-23	2.81e-18
H(C22)25:0	S(C22)w31:0_18:2	0.764158	4.61e-23	2.83e-18
DS(C23)18:0	P(C18)a20:0	0.764095	4.67e-23	2.87e-18
P(C17)25:0	P(C17)a25:0	0.764068	4.69e-23	2.88e-18
S(C18)16:0	DS(C23)18:0	0.76403	4.73e-23	2.91e-18
H(C19)26:0	DS(C26)26:0	0.763946	4.81e-23	2.96e-18
S(C26)25:0	DS(C24)24:0	0.763932	4.83e-23	2.97e-18
S(C18)28:0	H(C18)a28:0	0.763905	4.85e-23	2.98e-18
P(C17)25:0	DS(C24)24:0	0.763887	4.87e-23	2.99e-18
P(C18)25:0	P(C16)28:0	0.763862	4.9e-23	3.01e-18
S(C22)28:0	P(C22)25:0	0.763819	4.94e-23	3.04e-18
S(C18)w34:0_18:2	H(C18)a22:0	0.763797	4.96e-23	3.05e-18
S(C17)25:0	S(C18)w32:0_18:2	0.763704	5.06e-23	3.11e-18
H(C20)27:0	H(C19)28:0	0.763654	5.11e-23	3.14e-18
P(C18)26:0	P(C16)28:0	0.763648	5.12e-23	3.14e-18
S(C26)25:0	DS(C26)24:0	0.763602	5.17e-23	3.17e-18
S(C26)25:0	H(C20)25:0	0.763584	5.19e-23	3.19e-18
P(C17)25:0	DS(C26)24:0	0.763506	5.27e-23	3.24e-18
DS(C19)24:0	DS(C18)20:0	0.763444	5.34e-23	3.28e-18
S(C18)18:0	S(C18)a24:0	0.763436	5.35e-23	3.29e-18
H(C20)26:0	H(C22)a26:0	0.763434	5.35e-23	3.29e-18
S(C20)30:0	H(C18)a28:0	0.763308	5.49e-23	3.37e-18
S(C22)w33:0_18:2	H(C21)a26:0	0.76325	5.56e-23	3.41e-18
S(C18)w34:0_18:2	S(C18)a24:0	0.763206	5.61e-23	3.44e-18
P(C24)26:0	H(C22)24:0	0.763197	5.62e-23	3.45e-18
S(C18)27:0	DS(C18)26:0	0.763196	5.62e-23	3.45e-18
H(C22)24:0	H(C21)a26:0	0.763163	5.66e-23	3.47e-18
DS(C19)24:0	DS(C18)23:0	0.763023	5.82e-23	3.58e-18
H(C18)27:0	H(C18)26:0	0.76299	5.86e-23	3.6e-18
S(C18)23:0	S(C18)a28:0	0.762885	5.99e-23	3.68e-18
S(C20)32:0	DS(C18)a24:0	0.762872	6.01e-23	3.69e-18
S(C20)w29:0_18:2	P(C22)a26:0	0.762844	6.04e-23	3.71e-18
S(C18)21:0	FA22:1_SC	0.762804	6.09e-23	3.74e-18
S(C18)24:0	S(C17)a24:0	0.762766	6.14e-23	3.77e-18
S(C18)27:0	S(C18)20:0	0.76274	6.17e-23	3.79e-18
S(C20)w31:0_18:2	H(C21)a26:0	0.762635	6.31e-23	3.87e-18
S(C18)30:0	H(C20)30:0	0.762384	6.64e-23	4.08e-18
S(C18)a28:0	S(C18)a22:0	0.76238	6.65e-23	4.08e-18
S(C26)25:0	H(C22)26:0	0.762318	6.73e-23	4.13e-18
S(C18)20:0	DS(C18)24:0	0.762305	6.75e-23	4.15e-18
DS(C26)26:0	H(C20)a26:0	0.762264	6.8e-23	4.18e-18
H(C22)24:0	DS(C26)22:0	0.762259	6.81e-23	4.18e-18
H(C21)a24:0	H(C20)a24:0	0.762232	6.85e-23	4.21e-18
H(C20)24:0	H(C22)a24:0	0.762187	6.91e-23	4.25e-18
DS(C19)24:0	DS(C18)28:0	0.762136	6.99e-23	4.29e-18
P(C22)a26:0	H(C22)a26:0	0.762126	7e-23	4.3e-18
P(C17)26:0	H(C20)26:0	0.762111	7.02e-23	4.31e-18
P(C16)26:0	H(C20)25:0	0.762101	7.04e-23	4.32e-18
H(C18)30:0	DS(C24)18:0	0.762083	7.06e-23	4.34e-18
H(C20)28:0	H(C20)a24:0	0.762064	7.09e-23	4.35e-18
DS(C20)28:0	DS(C18)18:0	0.761951	7.26e-23	4.46e-18
S(C21)w30:0_18:2	S(C20)w31:0_18:2	0.76194	7.27e-23	4.47e-18
S(C19)24:0	S(C18)14:0	0.761893	7.34e-23	4.51e-18
P(C21)24:0	H(C20)26:0	0.761879	7.36e-23	4.52e-18
S(C18)30:0	P(C18)22:0	0.761792	7.5e-23	4.6e-18
H(C22)26:0	H(C19)25:0	0.761707	7.63e-23	4.69e-18
DS(C19)24:0	DS(C18)24:0	0.761702	7.63e-23	4.69e-18
P(C21)24:0	H(C20)24:0	0.761682	7.67e-23	4.71e-18
S(C22)28:0	S(C22)26:0	0.761663	7.7e-23	4.73e-18
P(C17)22:0	P(C18)a20:0	0.761608	7.78e-23	4.78e-18
S(C19)24:0	FA24:1_SC	0.761471	8e-23	4.92e-18
H(C18)29:0	H(C18)a28:0	0.761466	8.01e-23	4.92e-18
S(C22)27:0	H(C20)25:0	0.761355	8.2e-23	5.03e-18
P(C22)24:0	P(C22)a25:0	0.76124	8.39e-23	5.15e-18
P(C18)25:0	P(C16)25:0	0.761182	8.49e-23	5.22e-18
P(C22)26:0	P(C21)25:0	0.761167	8.52e-23	5.23e-18
S(C22)w30:0_18:2	S(C20)w28:0_18:2	0.760786	9.2e-23	5.65e-18
H(C18)30:0	DS(C17)24:0	0.760781	9.21e-23	5.66e-18
P(C21)24:0	DS(C24)26:0	0.760772	9.23e-23	5.67e-18
DS(C20)28:0	DS(C18)20:0	0.760671	9.42e-23	5.79e-18
H(C18)24:0	DS(C18)24:0	0.760658	9.45e-23	5.8e-18
S(C19)26:0	S(C18)a18:0	0.760571	9.62e-23	5.91e-18
H(C18)30:0	DS(C18)a26:0	0.760533	9.69e-23	5.95e-18
S(C18)24:0	Chol_SO4	0.760507	9.74e-23	5.98e-18
P(C22)a25:0	H(C22)a25:0	0.760445	9.87e-23	6.06e-18
S(C18)26:0	H(C18)a28:0	0.760414	9.93e-23	6.1e-18
S(C18)25:0	S(C18)a28:0	0.760352	1.01e-22	6.18e-18
S(C18)25:0	DS(C18)a26:0	0.760226	1.03e-22	6.34e-18
H(C20)25:0	H(C17)27:0	0.760216	1.03e-22	6.35e-18
DS(C18)24:0	S(C18)a20:0	0.760188	1.04e-22	6.38e-18
S(C22)26:0	S(C22)w30:0_18:2	0.7601	1.06e-22	6.5e-18
H(C18)30:0	S(C18)w34:0_18:2	0.760068	1.06e-22	6.54e-18
S(C22)w32:0_18:2	S(C22)w30:0_18:2	0.760066	1.07e-22	6.54e-18
S(C22)w31:0_18:2	H(C21)a24:0	0.760007	1.08e-22	6.62e-18
S(C18)22:0	S(C18)a28:0	0.759698	1.15e-22	7.05e-18
S(C19)24:0	DS(C18)a24:0	0.75959	1.17e-22	7.21e-18
S(C18)20:0	S(C18)14:0	0.759576	1.18e-22	7.23e-18
H(C20)25:0	H(C19)27:0	0.759472	1.2e-22	7.38e-18
S(C18)a20:0	DS(C18)a24:0	0.759366	1.23e-22	7.54e-18
P(C19)24:0	P(C18)25:0	0.759345	1.23e-22	7.57e-18
S(C18)16:0	DS(C20)22:0	0.759334	1.24e-22	7.59e-18
P(C18)26:0	P(C16)26:0	0.759279	1.25e-22	7.68e-18
P(C16)25:0	H(C17)27:0	0.7592	1.27e-22	7.8e-18
P(C22)28:0	P(C22)a24:0	0.759182	1.27e-22	7.83e-18
FA20:2_SC	FA20:1_SC	0.759168	1.28e-22	7.85e-18
S(C18)23:0	H(C18)23:0	0.759071	1.3e-22	8e-18
DS(C24)24:0	P(C22)a24:0	0.759045	1.31e-22	8.05e-18
P(C22)25:0	P(C22)a26:0	0.759045	1.31e-22	8.05e-18
P(C21)a26:0	P(C21)a25:0	0.759038	1.31e-22	8.06e-18
S(C20)30:0	S(C18)16:0	0.758954	1.33e-22	8.2e-18
H(C18)30:0	DS(C18)25:0	0.758893	1.35e-22	8.3e-18
S(C18)20:0	P(C18)a22:0	0.758817	1.37e-22	8.42e-18
S(C17)26:0	DS(C18)28:0	0.758715	1.4e-22	8.6e-18
DS(C18)24:0	S(C18)a18:0	0.758661	1.42e-22	8.69e-18
H(C19)27:0	H(C19)26:0	0.75866	1.42e-22	8.7e-18
S(C22)25:0	H(C20)25:0	0.758616	1.43e-22	8.77e-18
DS(C19)24:0	DS(C17)24:0	0.758581	1.44e-22	8.84e-18
S(C18)18:0	DS(C18)23:0	0.758578	1.44e-22	8.84e-18
H(C20)28:0	H(C20)a25:0	0.758539	1.45e-22	8.91e-18
H(C20)27:0	H(C17)27:0	0.75853	1.45e-22	8.93e-18
P(C22)25:0	P(C22)a25:0	0.758523	1.46e-22	8.94e-18
S(C22)29:0	H(C22)a25:0	0.758379	1.5e-22	9.2e-18
S(C22)27:0	S(C22)24:0	0.758261	1.53e-22	9.42e-18
H(C20)a26:0	H(C16)a25:0	0.758234	1.54e-22	9.47e-18
S(C22)25:0	H(C21)a26:0	0.758166	1.56e-22	9.61e-18
DS(C26)24:0	H(C22)a24:0	0.758142	1.57e-22	9.65e-18
S(C22)29:0	H(C22)27:0	0.758127	1.58e-22	9.68e-18
S(C18)18:0	S(C18)a26:0	0.758085	1.59e-22	9.76e-18
S(C20)24:0	DS(C24)18:0	0.758046	1.6e-22	9.84e-18
H(C21)a25:0	H(C20)a26:0	0.758015	1.61e-22	9.9e-18
P(C18)22:0	S(C18)a25:0	0.757981	1.62e-22	9.97e-18
S(C22)29:0	H(C22)24:0	0.757925	1.64e-22	1.01e-17
H(C22)27:0	H(C22)26:0	0.757862	1.66e-22	1.02e-17
P(C16)26:0	P(C16)a25:0	0.757767	1.69e-22	1.04e-17
H(C18)a28:0	H(C18)a24:0	0.757689	1.72e-22	1.06e-17
S(C18)16:0	FA22:1_SC	0.757687	1.72e-22	1.06e-17
S(C22)28:0	DS(C26)22:0	0.757651	1.73e-22	1.07e-17
P(C22)a25:0	H(C20)a26:0	0.757651	1.73e-22	1.07e-17
DS(C26)24:0	DS(C22)26:0	0.757601	1.75e-22	1.08e-17
P(C24)26:0	H(C22)26:0	0.757594	1.75e-22	1.08e-17
S(C18)20:0	P(C18)22:0	0.757563	1.76e-22	1.08e-17
H(C22)26:0	DS(C26)22:0	0.757492	1.79e-22	1.1e-17
DS(C24)22:0	DS(C22)24:0	0.757466	1.8e-22	1.11e-17
P(C24)24:0	S(C22)w31:0_18:2	0.757401	1.82e-22	1.12e-17
S(C24)25:0	DS(C26)22:0	0.757315	1.85e-22	1.14e-17
S(C18)18:0	S(C18)a23:0	0.757233	1.89e-22	1.16e-17
P(C20)25:0	P(C17)26:0	0.757207	1.9e-22	1.16e-17
S(C17)a24:0	P(C18)a20:0	0.757161	1.91e-22	1.17e-17
S(C20)32:0	DS(C18)28:0	0.757121	1.93e-22	1.18e-17
S(C20)w29:0_18:2	H(C20)a25:0	0.757109	1.93e-22	1.19e-17
S(C18)27:0	S(C17)26:0	0.757071	1.95e-22	1.2e-17
S(C18)23:0	S(C17)26:0	0.75706	1.95e-22	1.2e-17
P(C22)24:0	DS(C22)24:0	0.757009	1.97e-22	1.21e-17
DS(C24)24:0	S(C22)w30:0_18:2	0.756929	2e-22	1.23e-17
H(C17)a27:0	H(C17)a24:0	0.756892	2.02e-22	1.24e-17
DS(C26)22:0	S(C22)w31:0_18:2	0.756869	2.03e-22	1.25e-17
S(C18)26:0	DS(C23)18:0	0.75686	2.03e-22	1.25e-17
H(C19)26:0	DS(C26)24:0	0.756839	2.04e-22	1.25e-17
S(C18)w34:0_18:2	S(C18)a22:0	0.756778	2.06e-22	1.27e-17
P(C22)28:0	P(C22)a25:0	0.756753	2.08e-22	1.27e-17
DS(C24)26:0	FA24:0_SC	0.756746	2.08e-22	1.28e-17
DS(C26)24:0	S(C20)w29:0_18:2	0.756728	2.09e-22	1.28e-17
H(C22)24:0	DS(C24)22:0	0.756672	2.11e-22	1.3e-17
FA20:2_SC	FA16:1_SC	0.756635	2.12e-22	1.31e-17
DS(C24)17:0	DS(C18)24:0	0.756604	2.14e-22	1.31e-17
S(C18)29:0	DS(C18)a24:0	0.756495	2.18e-22	1.34e-17
S(C18)22:0	S(C16)24:0	0.756489	2.19e-22	1.34e-17
H(C22)27:0	H(C22)a25:0	0.756468	2.2e-22	1.35e-17
S(C17)25:0	S(C18)a23:0	0.756389	2.23e-22	1.37e-17
S(C18)21:0	S(C16)23:0	0.756371	2.24e-22	1.38e-17
S(C24)25:0	S(C21)27:0	0.756365	2.24e-22	1.38e-17
H(C20)26:0	S(C20)w31:0_18:2	0.756288	2.28e-22	1.4e-17
DS(C18)28:0	S(C18)a23:0	0.756255	2.29e-22	1.41e-17
S(C18)a18:0	DS(C18)a24:0	0.756233	2.3e-22	1.41e-17
S(C18)14:0	DS(C18)18:0	0.756217	2.31e-22	1.42e-17
P(C17)25:0	H(C20)a26:0	0.756054	2.39e-22	1.47e-17
S(C19)24:0	P(C18)a20:0	0.755964	2.43e-22	1.49e-17
DS(C18)23:0	H(C18)a28:0	0.755917	2.45e-22	1.51e-17
DS(C18)18:0	S(C18)a25:0	0.755856	2.48e-22	1.52e-17
P(C24)24:0	H(C20)24:0	0.755797	2.51e-22	1.54e-17
S(C22)w33:0_18:2	H(C22)a26:0	0.75576	2.53e-22	1.55e-17
FA22:0_SC	FA20:0_SC	0.755747	2.54e-22	1.56e-17
S(C22)w30:0_18:2	H(C20)a26:0	0.755746	2.54e-22	1.56e-17
S(C22)25:0	P(C24)24:0	0.755726	2.55e-22	1.56e-17
S(C18)21:0	S(C18)a28:0	0.755615	2.6e-22	1.6e-17
H(C20)26:0	S(C22)w31:0_18:2	0.755552	2.64e-22	1.62e-17
DS(C18)23:0	P(C18)a22:0	0.755501	2.66e-22	1.64e-17
S(C18)a28:0	H(C18)a22:0	0.755474	2.68e-22	1.64e-17
S(C17)24:0	S(C17)a25:0	0.755459	2.69e-22	1.65e-17
H(C19)26:0	S(C20)w29:0_18:2	0.755427	2.7e-22	1.66e-17
DS(C22)18:0	DS(C20)20:0	0.755416	2.71e-22	1.66e-17
P(C16)25:0	DS(C24)26:0	0.755412	2.71e-22	1.66e-17
P(C18)20:0	DS(C18)18:0	0.7554	2.72e-22	1.67e-17
H(C20)29:0	H(C21)a26:0	0.755352	2.74e-22	1.68e-17
H(C20)27:0	DS(C26)22:0	0.755251	2.8e-22	1.72e-17
P(C16)26:0	H(C16)26:0	0.755232	2.81e-22	1.73e-17
P(C18)27:0	P(C17)24:0	0.755232	2.81e-22	1.73e-17
P(C18)20:0	H(C18)30:0	0.755205	2.82e-22	1.73e-17
P(C22)25:0	DS(C22)25:0	0.755169	2.84e-22	1.75e-17
S(C20)w29:0_18:2	H(C22)a25:0	0.755115	2.87e-22	1.77e-17
DS(C23)18:0	DS(C18)18:0	0.755039	2.92e-22	1.79e-17
S(C19)26:0	S(C18)25:0	0.755035	2.92e-22	1.79e-17
S(C18)26:0	S(C18)a28:0	0.755014	2.93e-22	1.8e-17
S(C18)16:0	S(C17)a24:0	0.754956	2.97e-22	1.82e-17
S(C20)32:0	S(C18)14:0	0.754926	2.98e-22	1.83e-17
P(C18)a28:0	P(C18)a26:0	0.754893	3e-22	1.84e-17
S(C19)28:0	H(C18)a28:0	0.754886	3.01e-22	1.85e-17
H(C18)23:0	S(C18)a18:0	0.754527	3.23e-22	1.98e-17
DS(C26)24:0	H(C20)a26:0	0.754386	3.32e-22	2.04e-17
P(C22)24:0	H(C22)25:0	0.754381	3.32e-22	2.04e-17
S(C18)27:0	P(C18)20:0	0.754214	3.43e-22	2.11e-17
S(C18)29:0	S(C18)a23:0	0.754184	3.46e-22	2.12e-17
P(C18)20:0	H(C18)a22:0	0.754072	3.53e-22	2.17e-17
S(C18)28:0	DS(C19)24:0	0.754062	3.54e-22	2.17e-17
S(C26)25:0	H(C20)27:0	0.753972	3.6e-22	2.21e-17
S(C18)21:0	S(C17)a24:0	0.753959	3.61e-22	2.22e-17
P(C17)24:0	H(C16)25:0	0.753905	3.65e-22	2.24e-17
DS(C18)20:0	FA20:1_SC	0.753853	3.69e-22	2.27e-17
S(C18)30:0	Chol_SO4	0.753815	3.72e-22	2.28e-17
H(C20)25:0	H(C17)26:0	0.753774	3.75e-22	2.3e-17
S(C18)20:0	S(C18)a28:0	0.753693	3.81e-22	2.34e-17
H(C20)28:0	DS(C26)26:0	0.753689	3.81e-22	2.34e-17
S(C20)30:0	DS(C18)24:0	0.75357	3.9e-22	2.39e-17
DS(C26)26:0	H(C22)a26:0	0.753518	3.94e-22	2.42e-17
P(C16)24:0	H(C20)26:0	0.753505	3.95e-22	2.43e-17
S(C18)28:0	S(C18)a28:0	0.753421	4.01e-22	2.47e-17
DS(C20)22:0	DS(C18)18:0	0.753398	4.03e-22	2.48e-17
P(C22)28:0	H(C20)a26:0	0.75337	4.05e-22	2.49e-17
H(C22)a26:0	H(C20)a24:0	0.75337	4.06e-22	2.49e-17
DS(C18)18:0	H(C18)a20:0	0.753308	4.1e-22	2.52e-17
S(C20)32:0	H(C18)a28:0	0.753231	4.17e-22	2.56e-17
P(C18)a28:0	H(C18)a28:0	0.753192	4.2e-22	2.58e-17
S(C18)a24:0	P(C18)a23:0	0.753159	4.23e-22	2.6e-17
S(C18)w34:0_18:2	H(C18)a20:0	0.753149	4.23e-22	2.6e-17
P(C20)a25:0	P(C19)a24:0	0.753119	4.26e-22	2.62e-17
S(C19)28:0	S(C18)26:0	0.753103	4.27e-22	2.62e-17
DS(C24)18:0	DS(C22)18:0	0.753098	4.28e-22	2.63e-17
S(C18)22:0	Chol_SO4	0.753037	4.33e-22	2.66e-17
P(C21)24:0	DS(C24)24:0	0.752911	4.44e-22	2.73e-17
DS(C18)20:0	H(C18)a28:0	0.752709	4.62e-22	2.84e-17
P(C16)25:0	H(C20)27:0	0.752689	4.63e-22	2.85e-17
P(C16)25:0	H(C22)26:0	0.752618	4.7e-22	2.89e-17
P(C22)28:0	H(C19)26:0	0.752608	4.71e-22	2.89e-17
P(C24)26:0	DS(C26)22:0	0.752534	4.78e-22	2.93e-17
DS(C26)22:0	DS(C22)26:0	0.752516	4.79e-22	2.94e-17
S(C18)30:0	S(C18)w34:0_18:2	0.752495	4.81e-22	2.96e-17
P(C16)25:0	H(C20)28:0	0.752488	4.82e-22	2.96e-17
DS(C18)28:0	P(C18)a28:0	0.752453	4.85e-22	2.98e-17
P(C22)26:0	H(C22)27:0	0.752431	4.87e-22	2.99e-17
H(C19)a25:0	H(C17)a25:0	0.75236	4.94e-22	3.04e-17
P(C22)25:0	P(C21)26:0	0.752349	4.95e-22	3.04e-17
Chol_SO4	S(C18)a20:0	0.75231	4.99e-22	3.07e-17
S(C18)24:0	DS(C18)25:0	0.752304	5e-22	3.07e-17
DS(C24)26:0	DS(C22)25:0	0.752253	5.05e-22	3.1e-17
H(C20)26:0	H(C16)a25:0	0.752198	5.1e-22	3.13e-17
P(C22)24:0	S(C20)w31:0_18:2	0.752112	5.19e-22	3.19e-17
P(C16)24:0	H(C17)26:0	0.752106	5.19e-22	3.19e-17
S(C22)28:0	P(C22)a24:0	0.752068	5.23e-22	3.21e-17
S(C19)24:0	DS(C17)24:0	0.752025	5.28e-22	3.24e-17
S(C18)29:0	S(C18)a24:0	0.751961	5.34e-22	3.28e-17
DS(C20)20:0	P(C18)a20:0	0.751936	5.37e-22	3.3e-17
P(C16)27:0	P(C16)24:0	0.751892	5.42e-22	3.33e-17
S(C18)30:0	FA22:1_SC	0.751844	5.47e-22	3.36e-17
S(C18)20:0	DS(C18)a24:0	0.751658	5.67e-22	3.48e-17
S(C20)w31:0_18:2	H(C22)a24:0	0.751621	5.71e-22	3.51e-17
S(C16)23:0	H(C18)a22:0	0.751613	5.72e-22	3.51e-17
S(C22)27:0	DS(C24)24:0	0.75146	5.89e-22	3.62e-17
S(C21)27:0	H(C21)a26:0	0.751418	5.94e-22	3.65e-17
DS(C26)24:0	H(C21)a26:0	0.751319	6.05e-22	3.72e-17
H(C17)a26:0	H(C16)a27:0	0.751299	6.08e-22	3.73e-17
DS(C26)26:0	DS(C22)26:0	0.751271	6.11e-22	3.75e-17
S(C18)a28:0	S(C18)a24:0	0.751232	6.16e-22	3.78e-17
P(C22)28:0	H(C20)24:0	0.751174	6.23e-22	3.83e-17
S(C18)a22:0	DS(C18)a24:0	0.75116	6.24e-22	3.84e-17
S(C18)28:0	FA22:1_SC	0.751087	6.33e-22	3.89e-17
S(C20)30:0	DS(C18)a24:0	0.751072	6.35e-22	3.9e-17
S(C22)w33:0_18:2	H(C22)a25:0	0.750877	6.6e-22	4.05e-17
S(C20)w29:0_18:2	P(C22)a25:0	0.750835	6.65e-22	4.09e-17
P(C22)a26:0	P(C22)a22:0	0.750812	6.68e-22	4.1e-17
DS(C24)26:0	H(C21)a26:0	0.750804	6.69e-22	4.11e-17
H(C20)25:0	H(C22)a25:0	0.750771	6.73e-22	4.14e-17
P(C18)22:0	P(C18)a23:0	0.750714	6.81e-22	4.18e-17
P(C22)26:0	DS(C22)25:0	0.750688	6.84e-22	4.2e-17
P(C18)28:0	DS(C18)26:0	0.750655	6.89e-22	4.23e-17
H(C20)26:0	H(C17)27:0	0.750594	6.97e-22	4.28e-17
P(C17)26:0	H(C16)a25:0	0.750491	7.11e-22	4.37e-17
P(C22)a24:0	H(C22)a26:0	0.750398	7.24e-22	4.45e-17
DS(C24)22:0	P(C22)a24:0	0.750328	7.34e-22	4.51e-17
S(C17)24:0	DS(C17)24:0	0.750303	7.37e-22	4.53e-17
H(C22)26:0	H(C21)a24:0	0.750271	7.42e-22	4.56e-17
DS(C18)28:0	S(C18)a25:0	0.750233	7.48e-22	4.59e-17
H(C18)24:0	H(C18)23:0	0.7501	7.67e-22	4.71e-17
S(C18)16:0	S(C17)26:0	0.749905	7.96e-22	4.89e-17
S(C18)w32:0_18:2	P(C18)a28:0	0.749881	8e-22	4.91e-17
H(C22)24:0	S(C20)w29:0_18:2	0.749825	8.09e-22	4.97e-17
Chol_SO4	P(C18)a22:0	0.749823	8.09e-22	4.97e-17
S(C18)26:0	Chol_SO4	0.74981	8.11e-22	4.98e-17
S(C18)20:0	DS(C22)18:0	0.749783	8.15e-22	5.01e-17
S(C18)24:0	H(C18)a28:0	0.749755	8.2e-22	5.04e-17
S(C18)14:0	S(C17)25:0	0.749553	8.52e-22	5.24e-17
H(C22)25:0	H(C22)a25:0	0.749508	8.6e-22	5.28e-17
H(C21)a25:0	H(C19)a26:0	0.749506	8.6e-22	5.28e-17
S(C22)w33:0_18:2	S(C21)w30:0_18:2	0.749455	8.69e-22	5.34e-17
P(C16)a24:0	H(C16)a24:0	0.749404	8.77e-22	5.39e-17
DS(C18)24:0	DS(C18)18:0	0.7494	8.78e-22	5.39e-17
DS(C17)24:0	S(C18)a23:0	0.749394	8.79e-22	5.4e-17
P(C17)25:0	H(C17)25:0	0.749322	8.91e-22	5.47e-17
P(C17)26:0	H(C16)26:0	0.749275	8.99e-22	5.52e-17
DS(C24)17:0	DS(C17)24:0	0.74927	9e-22	5.53e-17
H(C20)25:0	H(C19)28:0	0.749152	9.21e-22	5.66e-17
S(C18)18:0	S(C17)24:0	0.749124	9.26e-22	5.69e-17
DS(C24)18:0	S(C18)w32:0_18:2	0.749051	9.39e-22	5.77e-17
FA22:1_SC	S(C18)a24:0	0.749017	9.45e-22	5.8e-17
S(C19)24:0	H(C18)a28:0	0.748983	9.51e-22	5.84e-17
P(C21)24:0	H(C22)24:0	0.74896	9.56e-22	5.87e-17
S(C22)28:0	S(C20)w29:0_18:2	0.74895	9.57e-22	5.88e-17
S(C18)29:0	S(C18)23:0	0.748944	9.59e-22	5.89e-17
S(C22)26:0	H(C20)27:0	0.748904	9.66e-22	5.93e-17
DS(C22)25:0	H(C22)a26:0	0.748669	1.01e-21	6.21e-17
H(C20)29:0	H(C20)a25:0	0.748657	1.01e-21	6.22e-17
S(C20)30:0	DS(C18)23:0	0.748626	1.02e-21	6.26e-17
S(C19)28:0	S(C18)a18:0	0.74859	1.03e-21	6.3e-17
FA24:1_SC	H(C18)a22:0	0.748478	1.05e-21	6.44e-17
S(C20)32:0	DS(C23)18:0	0.748477	1.05e-21	6.44e-17
P(C22)28:0	DS(C24)22:0	0.748407	1.06e-21	6.53e-17
S(C22)29:0	DS(C26)26:0	0.748397	1.06e-21	6.54e-17
S(C18)a26:0	P(C18)a23:0	0.74839	1.07e-21	6.55e-17
S(C22)w32:0_18:2	S(C21)w30:0_18:2	0.748381	1.07e-21	6.56e-17
P(C18)a23:0	H(C18)a28:0	0.748368	1.07e-21	6.58e-17
P(C22)25:0	S(C20)w31:0_18:2	0.748336	1.08e-21	6.62e-17
H(C18)30:0	DS(C18)26:0	0.748219	1.1e-21	6.77e-17
H(C20)28:0	DS(C24)24:0	0.748213	1.1e-21	6.77e-17
FA20:1_SC	S(C18)a22:0	0.748121	1.12e-21	6.89e-17
DS(C24)22:0	S(C22)w30:0_18:2	0.748044	1.14e-21	7e-17
P(C20)25:0	H(C20)26:0	0.748006	1.15e-21	7.05e-17
P(C24)24:0	H(C22)a26:0	0.747937	1.16e-21	7.14e-17
P(C24)24:0	DS(C26)24:0	0.747914	1.17e-21	7.17e-17
S(C22)25:0	DS(C26)22:0	0.747903	1.17e-21	7.19e-17
S(C18)a23:0	P(C18)a23:0	0.747761	1.2e-21	7.39e-17
S(C24)25:0	S(C22)29:0	0.747755	1.2e-21	7.4e-17
S(C22)25:0	DS(C24)24:0	0.74775	1.21e-21	7.4e-17
S(C18)a28:0	S(C18)a23:0	0.747712	1.21e-21	7.46e-17
S(C18)27:0	H(C18)a22:0	0.747617	1.24e-21	7.59e-17
S(C18)23:0	S(C16)24:0	0.747494	1.27e-21	7.77e-17
DS(C22)18:0	DS(C18)18:0	0.747465	1.27e-21	7.82e-17
S(C17)28:0	S(C17)24:0	0.747414	1.29e-21	7.89e-17
H(C18)a22:0	DS(C18)a24:0	0.747337	1.3e-21	8.01e-17
P(C24)26:0	H(C20)28:0	0.747281	1.32e-21	8.1e-17
DS(C23)18:0	DS(C17)24:0	0.747182	1.34e-21	8.25e-17
S(C22)28:0	S(C21)27:0	0.747141	1.35e-21	8.32e-17
DS(C17)24:0	FA24:1_SC	0.747107	1.36e-21	8.37e-17
H(C22)27:0	H(C21)a25:0	0.747094	1.37e-21	8.39e-17
S(C19)28:0	S(C18)a26:0	0.747088	1.37e-21	8.4e-17
P(C18)22:0	DS(C18)a24:0	0.747044	1.38e-21	8.47e-17
S(C16)23:0	S(C18)a20:0	0.74693	1.41e-21	8.66e-17
DS(C24)22:0	H(C21)a26:0	0.746852	1.43e-21	8.79e-17
H(C19)28:0	H(C19)26:0	0.746843	1.43e-21	8.8e-17
S(C21)27:0	H(C22)a26:0	0.746813	1.44e-21	8.85e-17
H(C20)24:0	H(C16)a25:0	0.746644	1.49e-21	9.14e-17
S(C17)24:0	S(C18)w34:0_18:2	0.746626	1.49e-21	9.17e-17
S(C20)30:0	FA24:1_SC	0.74661	1.5e-21	9.2e-17
S(C22)w30:0_18:2	H(C21)a24:0	0.746509	1.53e-21	9.38e-17
DS(C24)22:0	H(C22)a24:0	0.746481	1.53e-21	9.43e-17
H(C18)a28:0	DS(C18)a24:0	0.746475	1.54e-21	9.44e-17
S(C22)28:0	DS(C24)22:0	0.746469	1.54e-21	9.45e-17
H(C22)a26:0	H(C16)a25:0	0.746467	1.54e-21	9.45e-17
S(C18)22:0	FA22:1_SC	0.746409	1.56e-21	9.56e-17
H(C18)27:0	H(C16)27:0	0.746386	1.56e-21	9.6e-17
S(C18)a23:0	S(C17)a25:0	0.746351	1.57e-21	9.67e-17
S(C18)25:0	S(C17)28:0	0.746312	1.59e-21	9.74e-17
P(C24)26:0	H(C22)a24:0	0.746272	1.6e-21	9.81e-17
P(C24)24:0	H(C20)26:0	0.746259	1.6e-21	9.84e-17
S(C17)28:0	DS(C18)28:0	0.746132	1.64e-21	1.01e-16
H(C19)a24:0	H(C17)a24:0	0.746118	1.64e-21	1.01e-16
S(C22)27:0	H(C20)26:0	0.746059	1.66e-21	1.02e-16
S(C18)20:0	DS(C24)18:0	0.746044	1.67e-21	1.02e-16
H(C20)24:0	S(C22)w31:0_18:2	0.746024	1.67e-21	1.03e-16
S(C24)25:0	H(C22)a26:0	0.74599	1.68e-21	1.03e-16
S(C22)27:0	H(C20)a25:0	0.745978	1.69e-21	1.04e-16
DS(C24)18:0	S(C18)a20:0	0.745966	1.69e-21	1.04e-16
H(C18)a24:0	H(C18)a20:0	0.745829	1.74e-21	1.07e-16
S(C17)26:0	DS(C18)26:0	0.745758	1.76e-21	1.08e-16
S(C22)26:0	P(C22)25:0	0.74574	1.77e-21	1.09e-16
DS(C18)20:0	Chol_SO4	0.745725	1.77e-21	1.09e-16
P(C22)25:0	P(C16)25:0	0.745686	1.79e-21	1.1e-16
H(C22)24:0	H(C22)a25:0	0.745674	1.79e-21	1.1e-16
S(C22)w30:0_18:2	H(C21)a25:0	0.745651	1.8e-21	1.1e-16
P(C16)25:0	H(C17)25:0	0.745632	1.8e-21	1.11e-16
S(C19)26:0	H(C18)30:0	0.745626	1.81e-21	1.11e-16
H(C18)25:0	H(C16)26:0	0.745582	1.82e-21	1.12e-16
S(C18)w34:0_18:2	S(C18)a23:0	0.745503	1.85e-21	1.14e-16
H(C22)25:0	H(C20)28:0	0.745486	1.85e-21	1.14e-16
P(C18)22:0	S(C18)w32:0_18:2	0.745292	1.92e-21	1.18e-16
P(C16)25:0	DS(C26)24:0	0.745279	1.93e-21	1.18e-16
H(C17)26:0	H(C17)24:0	0.745087	2e-21	1.23e-16
H(C17)28:0	H(C17)27:0	0.745086	2e-21	1.23e-16
P(C24)26:0	P(C17)25:0	0.745008	2.03e-21	1.25e-16
S(C19)28:0	S(C18)a24:0	0.744979	2.04e-21	1.25e-16
S(C22)27:0	S(C22)w33:0_18:2	0.744892	2.07e-21	1.27e-16
S(C18)16:0	S(C17)25:0	0.744842	2.09e-21	1.29e-16
S(C19)26:0	S(C17)24:0	0.744826	2.1e-21	1.29e-16
H(C18)30:0	S(C18)a28:0	0.744782	2.12e-21	1.3e-16
P(C22)24:0	H(C22)a25:0	0.744711	2.15e-21	1.32e-16
H(C19)a26:0	H(C17)a25:0	0.744702	2.15e-21	1.32e-16
S(C22)28:0	P(C22)a26:0	0.744559	2.21e-21	1.36e-16
S(C18)26:0	FA22:1_SC	0.744533	2.22e-21	1.36e-16
S(C22)25:0	DS(C24)22:0	0.744494	2.24e-21	1.37e-16
H(C22)26:0	H(C16)a25:0	0.744492	2.24e-21	1.37e-16
H(C20)25:0	S(C20)w31:0_18:2	0.744489	2.24e-21	1.37e-16
DS(C24)24:0	H(C20)a26:0	0.74447	2.25e-21	1.38e-16
DS(C20)20:0	S(C18)a22:0	0.744461	2.25e-21	1.38e-16
S(C18)24:0	S(C18)w34:0_18:2	0.744454	2.25e-21	1.38e-16
DS(C18)28:0	S(C18)a22:0	0.744236	2.35e-21	1.44e-16
P(C18)20:0	S(C18)w32:0_18:2	0.744216	2.36e-21	1.45e-16
S(C18)27:0	P(C18)22:0	0.744212	2.36e-21	1.45e-16
P(C22)a26:0	H(C21)a26:0	0.744168	2.38e-21	1.46e-16
S(C16)23:0	S(C18)a18:0	0.744049	2.43e-21	1.49e-16
S(C18)23:0	S(C18)w34:0_18:2	0.74403	2.44e-21	1.5e-16
P(C24)24:0	P(C22)a24:0	0.744022	2.44e-21	1.5e-16
S(C22)28:0	DS(C24)26:0	0.744007	2.45e-21	1.51e-16
S(C18)w32:0_18:2	Chol_SO4	0.743954	2.48e-21	1.52e-16
DS(C18)20:0	S(C18)a28:0	0.743928	2.49e-21	1.53e-16
S(C20)24:0	S(C18)27:0	0.743904	2.5e-21	1.53e-16
P(C20)a25:0	P(C19)a25:0	0.743893	2.5e-21	1.54e-16
H(C17)a25:0	H(C16)a27:0	0.743877	2.51e-21	1.54e-16
S(C18)27:0	DS(C18)23:0	0.74381	2.54e-21	1.56e-16
S(C18)a28:0	H(C18)a20:0	0.743777	2.56e-21	1.57e-16
S(C18)a22:0	S(C17)a25:0	0.743727	2.58e-21	1.59e-16
DS(C18)24:0	S(C18)a22:0	0.743722	2.59e-21	1.59e-16
S(C17)26:0	DS(C18)23:0	0.74369	2.6e-21	1.6e-16
S(C22)w31:0_18:2	H(C21)a25:0	0.743687	2.6e-21	1.6e-16
H(C20)29:0	H(C20)a26:0	0.743684	2.6e-21	1.6e-16
[truncated: 59,427 more rows]
